# Supplementary material for: Optimization of airport check-in service quality focused on operational costs and passengers’ satisfaction
Source: PLoS One. 2021 Aug 5;16(8):e0253586. doi: 10.1371/journal.pone.0253586 (PMC8341503; doi:10.1371/journal.pone.0253586)
Supplement: S1 File — (ZIP) [file pone.0253586.s001.zip]

Archive with 43 entries (42 files):
- INSTANCES_PONE-D-20-30894R1/
- INSTANCES_PONE-D-20-30894R1/flights_105.txt
- INSTANCES_PONE-D-20-30894R1/flights_130_1.txt
- INSTANCES_PONE-D-20-30894R1/flights_130_10.txt
- INSTANCES_PONE-D-20-30894R1/flights_130_11.txt
- INSTANCES_PONE-D-20-30894R1/flights_130_12.txt
- INSTANCES_PONE-D-20-30894R1/flights_130_13.txt
- INSTANCES_PONE-D-20-30894R1/flights_130_14.txt
- INSTANCES_PONE-D-20-30894R1/flights_130_15.txt
- INSTANCES_PONE-D-20-30894R1/flights_130_16.txt
- INSTANCES_PONE-D-20-30894R1/flights_130_17.txt
- INSTANCES_PONE-D-20-30894R1/flights_130_18.txt
- INSTANCES_PONE-D-20-30894R1/flights_130_19.txt
- INSTANCES_PONE-D-20-30894R1/flights_130_2.txt
- INSTANCES_PONE-D-20-30894R1/flights_130_20.txt
- INSTANCES_PONE-D-20-30894R1/flights_130_3.txt
- INSTANCES_PONE-D-20-30894R1/flights_130_4.txt
- INSTANCES_PONE-D-20-30894R1/flights_130_5.txt
- INSTANCES_PONE-D-20-30894R1/flights_130_6.txt
- INSTANCES_PONE-D-20-30894R1/flights_130_7.txt
- INSTANCES_PONE-D-20-30894R1/flights_130_8.txt
- INSTANCES_PONE-D-20-30894R1/flights_130_9.txt
- INSTANCES_PONE-D-20-30894R1/flights_75.txt
- INSTANCES_PONE-D-20-30894R1/passengers_130_1.txt
- INSTANCES_PONE-D-20-30894R1/passengers_130_10.txt
- INSTANCES_PONE-D-20-30894R1/passengers_130_11.txt
- INSTANCES_PONE-D-20-30894R1/passengers_130_13.txt
- INSTANCES_PONE-D-20-30894R1/passengers_130_14.txt
- INSTANCES_PONE-D-20-30894R1/passengers_130_15.txt
- INSTANCES_PONE-D-20-30894R1/passengers_130_16.txt
- INSTANCES_PONE-D-20-30894R1/passengers_130_17.txt
- INSTANCES_PONE-D-20-30894R1/passengers_130_18.txt
- INSTANCES_PONE-D-20-30894R1/passengers_130_19.txt
- INSTANCES_PONE-D-20-30894R1/passengers_130_2.txt
- INSTANCES_PONE-D-20-30894R1/passengers_130_20.txt
- INSTANCES_PONE-D-20-30894R1/passengers_130_3.txt
- INSTANCES_PONE-D-20-30894R1/passengers_130_4.txt
- INSTANCES_PONE-D-20-30894R1/passengers_130_5.txt
- INSTANCES_PONE-D-20-30894R1/passengers_130_6.txt
- INSTANCES_PONE-D-20-30894R1/passengers_130_7.txt
- INSTANCES_PONE-D-20-30894R1/passengers_130_8.txt
- INSTANCES_PONE-D-20-30894R1/passengers_130_9.txt
- INSTANCES_PONE-D-20-30894R1/Read_me.txt
