# Supplementary material for: Optimization of airport check-in service quality focused on operational costs and passengers’ satisfaction
Source: PLoS One. 2021 Aug 5;16(8):e0253586. doi: 10.1371/journal.pone.0253586 (PMC8341503; doi:10.1371/journal.pone.0253586)
Supplement: S1 File — (ZIP) [file pone.0253586.s001.zip › INSTANCES_PONE-D-20-30894R1/flights_105.txt]

1	4	5	9	10	11	13	17	19	23	25	26	28	31	33	34	36	37	38	39	42	43	44	47	48	50	51	52	54	55	56	57	58	59	60	63	64	65	70	71	74	75	76	79	80	82	83	84	85	86
5	6	9	10	13	14	15	16	18	20	21	22	23	25	26	29	33	34	35	38	40	41	43	44	46	47	49	51	53	55	57	58	59	64	65	66	67	69	70	74	75	77	78	79	80	81	82	83	84	86
1	2	8	9	10	13	17	18	19	20	22	25	26	27	28	29	31	34	35	36	37	38	39	43	44	45	46	49	50	51	52	55	57	58	64	65	68	69	71	72	73	74	76	78	82	85	86	87	88	91
1	2	3	4	6	8	9	12	13	14	18	20	21	22	27	28	29	30	31	35	39	41	42	43	47	49	50	51	54	56	57	60	62	64	66	68	69	70	71	72	78	79	80	81	82	84	85	88	90	91
2	4	5	6	7	8	13	14	16	18	20	24	25	26	27	28	29	30	31	32	33	34	38	39	41	43	44	46	50	52	54	55	56	57	59	60	62	63	64	65	67	68	70	74	78	79	80	82	84	85
1	3	4	6	7	8	9	10	11	13	14	16	17	20	22	24	25	26	27	28	29	30	33	37	40	41	42	43	45	46	49	56	58	59	61	68	70	71	72	73	74	75	76	77	78	79	80	81	82	83
1	2	4	5	7	8	9	10	11	12	14	15	17	19	20	21	26	28	33	34	35	37	38	40	41	46	47	48	49	52	54	55	56	59	61	62	65	67	69	70	73	74	75	76	78	79	83	84	91	92
1	2	3	4	5	6	7	9	10	11	12	15	16	17	19	21	24	26	28	29	30	31	32	36	38	39	40	44	46	47	48	49	50	51	53	54	55	57	58	59	60	62	63	64	65	66	68	69	70	79
1	3	4	5	6	8	9	11	12	13	14	15	17	18	20	23	24	25	27	28	29	30	31	35	36	37	38	41	43	44	45	46	47	49	51	52	53	55	56	60	66	69	70	71	72	73	78	80	81	82
2	3	7	8	9	11	12	13	15	16	18	21	24	25	28	29	30	31	33	35	37	38	39	42	44	45	46	48	51	52	53	55	57	61	64	65	66	67	68	70	72	73	75	77	78	79	80	81	82	83
1	3	5	6	8	10	11	12	13	14	16	17	18	19	20	22	25	29	30	32	33	34	38	40	41	42	44	45	47	48	52	53	54	57	58	61	63	64	65	67	68	69	74	78	79	81	82	83	86	88
2	4	5	8	10	11	13	15	21	23	24	25	26	27	28	30	32	33	34	35	36	38	39	40	41	43	44	46	47	49	51	52	53	54	55	56	57	59	60	62	65	68	71	73	74	76	77	78	79	80
1	2	3	4	7	10	11	12	13	14	15	16	17	19	20	21	22	24	26	27	28	31	33	34	35	37	38	40	41	43	44	46	47	48	50	52	54	55	56	57	62	63	64	66	68	70	74	75	76	77
2	3	5	6	9	10	11	13	14	15	16	20	21	22	24	25	26	27	30	32	33	35	36	38	41	46	49	51	52	54	55	59	60	61	62	63	64	65	66	69	70	71	72	77	80	82	83	84	87	88
1	2	8	9	11	12	14	15	17	18	19	21	22	23	24	26	27	28	29	30	31	34	35	37	38	39	41	43	44	45	49	50	54	55	57	59	62	64	65	67	71	73	76	78	79	81	84	85	86	88
2	3	6	7	9	11	12	13	14	16	17	18	20	21	22	23	24	25	32	34	35	36	39	41	42	43	44	45	46	47	49	50	53	55	56	63	68	69	73	74	76	80	83	84	85	86	87	88	89	90
1	2	6	9	10	12	13	14	15	18	20	22	23	25	26	27	29	31	32	33	34	36	37	38	39	40	41	43	45	48	50	53	54	55	59	60	61	62	64	65	66	68	69	72	73	74	75	78	82	84
2	3	4	5	6	7	9	10	11	12	17	18	20	21	22	23	24	27	28	30	31	34	36	37	38	39	41	44	49	50	51	52	54	55	59	61	62	63	64	65	68	71	72	73	76	77	79	81	82	83
1	2	3	4	7	8	9	10	12	13	14	17	19	20	22	24	25	26	27	28	29	32	33	34	36	37	39	40	43	44	45	46	47	48	49	50	52	55	57	59	60	62	63	64	65	66	67	68	70	71
2	4	7	8	10	13	14	15	19	20	22	23	25	27	28	29	30	31	32	35	36	37	42	45	47	49	50	51	52	56	57	58	59	60	62	63	64	65	66	67	69	71	76	77	78	80	82	83	85	87
[truncated: 25 more columns]
