# Supplementary material for: Optimization of airport check-in service quality focused on operational costs and passengers’ satisfaction
Source: PLoS One. 2021 Aug 5;16(8):e0253586. doi: 10.1371/journal.pone.0253586 (PMC8341503; doi:10.1371/journal.pone.0253586)
Supplement: S1 File — (ZIP) [file pone.0253586.s001.zip › INSTANCES_PONE-D-20-30894R1/flights_130_1.txt]

id_f n_pass dep_t
0	0	0
1	135	298
2	125	331
3	130	350
4	123	353
5	132	356
6	129	364
7	135	365
8	126	386
9	132	410
10	132	418
11	123	443
12	135	452
13	137	475
14	127	490
15	136	498
16	133	507
17	136	546
18	133	548
19	134	555
20	128	561
21	128	576
22	133	606
23	136	606
24	134	612
25	128	613
26	135	616
27	134	623
28	127	646
29	134	655
30	133	668
31	130	669
32	135	683
33	133	685
34	123	692
35	129	692
36	137	696
37	123	702
38	132	710
39	128	719
40	123	736
41	132	751
42	122	761
43	134	763
44	124	770
45	132	796
46	136	808
47	131	825
48	131	828
49	135	834
50	125	859
51	123	865
52	138	874
53	135	878
54	127	880
55	130	881
56	124	882
57	137	886
58	136	887
59	124	890
60	134	894
61	127	911
62	129	920
63	135	926
64	126	942
65	133	950
66	130	955
67	132	970
68	129	982
69	136	982
70	134	988
71	126	1002
72	137	1009
73	125	1024
74	131	1025
75	124	1028
76	129	1041
77	129	1063
78	126	1087
79	123	1088
80	127	1096
81	126	1104
82	123	1114
83	131	1116
84	128	1124
85	129	1125
86	125	1134
87	132	1189
88	123	1216
89	127	1217
90	125	1219
91	128	1238
92	124	1263
93	129	1300
94	125	1329
95	133	1339
96	127	1376
97	135	1379
98	128	1384
99	134	1405
100	133	1415
101	130	1425
102	134	1427
103	131	1441
104	137	1447
105	138	1457
106	136	1461
107	129	1470
108	126	1483
109	127	1517
110	133	1569
111	133	1595
112	130	1606
113	125	1655
114	126	1659
115	129	1660
116	124	1729
117	135	1741
118	128	1746
119	124	1750
120	136	1791
121	129	1792
122	137	1802
123	125	1827
124	130	1836
125	125	1926
126	129	2048
127	136	2079
128	129	2120
129	131	2145
130	124	2559
