# Supplementary material for: Optimization of airport check-in service quality focused on operational costs and passengers’ satisfaction
Source: PLoS One. 2021 Aug 5;16(8):e0253586. doi: 10.1371/journal.pone.0253586 (PMC8341503; doi:10.1371/journal.pone.0253586)
Supplement: S1 File — (ZIP) [file pone.0253586.s001.zip › INSTANCES_PONE-D-20-30894R1/flights_130_10.txt]

id_f n_pass dep_t
0	0	0
1	135	202
2	127	211
3	124	271
4	130	273
5	123	292
6	134	303
7	138	334
8	124	342
9	123	347
10	136	370
11	132	381
12	133	383
13	124	385
14	132	399
15	124	399
16	132	410
17	137	410
18	127	415
19	131	419
20	127	427
21	132	455
22	134	466
23	129	469
24	136	481
25	129	485
26	127	502
27	137	504
28	136	539
29	125	541
30	130	544
31	127	548
32	123	559
33	126	567
34	128	573
35	132	582
36	127	585
37	126	589
38	133	600
39	123	610
40	127	611
41	134	630
42	134	654
43	130	667
44	129	668
45	133	677
46	124	678
47	134	688
48	132	688
49	136	695
50	136	696
51	137	700
52	135	724
53	125	733
54	133	734
55	123	735
56	126	760
57	128	761
58	130	774
59	130	791
60	129	813
61	125	816
62	132	818
63	132	820
64	137	834
65	132	841
66	135	861
67	136	877
68	131	890
69	130	899
70	125	901
71	132	904
72	130	915
73	133	923
74	133	930
75	126	945
76	129	956
77	136	960
78	128	965
79	136	1025
80	124	1062
81	128	1068
82	128	1072
83	135	1073
84	135	1078
85	135	1084
86	126	1089
87	130	1089
88	124	1098
89	133	1118
90	127	1131
91	134	1135
92	128	1140
93	137	1154
94	129	1165
95	126	1170
96	134	1182
97	129	1211
98	126	1219
99	127	1247
100	129	1272
101	125	1275
102	128	1280
103	124	1307
104	136	1313
105	129	1316
106	124	1321
107	135	1327
108	135	1331
109	136	1340
110	124	1356
111	128	1375
112	128	1379
113	136	1390
114	125	1408
115	135	1416
116	134	1438
117	134	1444
118	136	1517
119	136	1521
120	127	1522
121	133	1548
122	134	1557
123	124	1580
124	129	1676
125	137	1686
126	129	1779
127	125	2045
128	122	2133
129	130	2252
130	131	2274
