# Supplementary material for: Optimization of airport check-in service quality focused on operational costs and passengers’ satisfaction
Source: PLoS One. 2021 Aug 5;16(8):e0253586. doi: 10.1371/journal.pone.0253586 (PMC8341503; doi:10.1371/journal.pone.0253586)
Supplement: S1 File — (ZIP) [file pone.0253586.s001.zip › INSTANCES_PONE-D-20-30894R1/flights_130_11.txt]

id_f n_pass dep_t
0	0	0
1	132	219
2	123	278
3	128	293
4	127	301
5	134	315
6	130	318
7	127	321
8	133	339
9	136	345
10	136	349
11	129	366
12	135	405
13	126	430
14	124	438
15	138	468
16	129	470
17	138	480
18	124	516
19	136	520
20	129	522
21	134	563
22	131	567
23	134	568
24	123	572
25	132	576
26	125	609
27	124	610
28	126	617
29	133	636
30	134	639
31	123	639
32	122	646
33	129	657
34	134	674
35	129	675
36	124	685
37	132	685
38	136	701
39	130	702
40	132	716
41	129	735
42	137	756
43	134	758
44	137	758
45	127	770
46	128	788
47	128	799
48	135	809
49	132	817
50	129	819
51	134	862
52	136	863
53	136	868
54	135	873
55	136	877
56	136	883
57	127	887
58	126	898
59	127	946
60	130	955
61	136	961
62	135	970
63	133	972
64	128	975
65	131	994
66	137	997
67	127	1003
68	135	1005
69	126	1023
70	129	1026
71	136	1032
72	122	1051
73	136	1051
74	128	1055
75	126	1075
76	135	1114
77	128	1120
78	123	1127
79	134	1136
80	134	1140
81	127	1140
82	131	1147
83	137	1147
84	137	1169
85	134	1175
86	137	1186
87	135	1199
88	136	1203
89	126	1204
90	129	1231
91	126	1263
92	125	1282
93	125	1284
94	131	1313
95	123	1318
96	126	1325
97	134	1362
98	123	1370
99	136	1391
100	127	1406
101	136	1413
102	134	1417
103	134	1424
104	127	1444
105	132	1462
106	123	1467
107	132	1469
108	135	1469
109	123	1473
110	132	1495
111	122	1496
112	129	1539
113	131	1552
114	124	1570
115	132	1590
116	131	1591
117	130	1599
118	131	1602
119	130	1642
120	124	1675
121	125	1703
122	131	1712
123	122	1739
124	132	1767
125	132	1799
126	132	1856
127	127	1876
128	127	1932
129	126	2027
130	132	2137
