# Supplementary material for: Optimization of airport check-in service quality focused on operational costs and passengers’ satisfaction
Source: PLoS One. 2021 Aug 5;16(8):e0253586. doi: 10.1371/journal.pone.0253586 (PMC8341503; doi:10.1371/journal.pone.0253586)
Supplement: S1 File — (ZIP) [file pone.0253586.s001.zip › INSTANCES_PONE-D-20-30894R1/flights_130_12.txt]

id_f n_pass dep_t
1	130	251
2	132	260
3	134	372
4	130	373
5	135	375
6	134	382
7	136	413
8	136	444
9	134	449
10	126	465
11	137	470
12	127	482
13	134	493
14	134	514
15	124	518
16	135	525
17	131	551
18	132	575
19	131	581
20	124	595
21	137	606
22	132	610
23	130	614
24	127	622
25	131	629
26	131	659
27	135	663
28	133	664
29	125	674
30	131	700
31	137	703
32	136	705
33	129	722
34	129	728
35	124	747
36	130	756
37	137	759
38	130	763
39	123	764
40	123	767
41	133	769
42	127	769
43	128	800
44	123	803
45	137	804
46	131	804
47	130	805
48	123	812
49	132	820
50	134	827
51	137	835
52	128	838
53	134	850
54	137	852
55	137	855
56	130	857
57	132	863
58	123	877
59	129	896
60	132	914
61	135	917
62	138	924
63	136	925
64	136	926
65	130	957
66	135	974
67	129	994
68	131	1016
69	131	1018
70	126	1047
71	137	1047
72	134	1056
73	126	1057
74	131	1072
75	135	1075
76	133	1090
77	130	1102
78	134	1108
79	132	1123
80	134	1136
81	129	1138
82	126	1156
83	132	1176
84	129	1186
85	135	1191
86	134	1191
87	125	1224
88	136	1256
89	129	1263
90	134	1268
91	125	1281
92	136	1297
93	134	1303
94	123	1306
95	124	1309
96	135	1318
97	125	1333
98	134	1335
99	124	1339
100	125	1358
101	128	1364
102	126	1390
103	125	1393
104	122	1426
105	125	1434
106	135	1440
107	129	1448
108	123	1472
109	137	1487
110	131	1523
111	132	1558
112	133	1591
113	127	1644
114	130	1686
115	130	1690
116	133	1714
117	130	1724
118	135	1724
119	124	1725
120	128	1767
121	130	1774
122	134	1850
123	137	1860
124	129	1865
125	123	1882
126	123	1931
127	125	1951
128	126	2044
129	130	2143
130	136	2331
