# Supplementary material for: Optimization of airport check-in service quality focused on operational costs and passengers’ satisfaction
Source: PLoS One. 2021 Aug 5;16(8):e0253586. doi: 10.1371/journal.pone.0253586 (PMC8341503; doi:10.1371/journal.pone.0253586)
Supplement: S1 File — (ZIP) [file pone.0253586.s001.zip › INSTANCES_PONE-D-20-30894R1/flights_130_13.txt]

id_f n_pass dep_t
0	0	0
1	125	201
2	126	213
3	136	308
4	129	341
5	129	342
6	134	348
7	135	353
8	134	376
9	126	411
10	123	418
11	128	422
12	128	448
13	134	457
14	136	466
15	126	473
16	125	478
17	123	501
18	127	539
19	134	542
20	133	596
21	131	603
22	137	626
23	123	627
24	136	629
25	138	629
26	125	634
27	124	644
28	124	651
29	136	654
30	131	668
31	123	671
32	134	679
33	130	688
34	124	690
35	135	696
36	132	697
37	132	705
38	138	709
39	125	730
40	125	742
41	127	772
42	132	806
43	129	816
44	129	819
45	127	826
46	129	860
47	128	862
48	124	871
49	132	875
50	123	876
51	133	884
52	124	889
53	129	890
54	126	895
55	132	919
56	136	932
57	125	932
58	131	934
59	131	938
60	127	938
61	133	941
62	129	966
63	126	969
64	133	975
65	128	975
66	128	985
67	125	1011
68	131	1015
69	122	1019
70	125	1024
71	129	1033
72	123	1058
73	132	1060
74	130	1061
75	126	1061
76	131	1065
77	126	1074
78	123	1076
79	125	1079
80	125	1089
81	132	1090
82	133	1104
83	124	1109
84	137	1113
85	136	1136
86	131	1139
87	135	1162
88	123	1174
89	130	1174
90	125	1215
91	125	1216
92	131	1240
93	130	1252
94	123	1253
95	133	1256
96	130	1272
97	132	1285
98	128	1292
99	135	1298
100	130	1308
101	132	1339
102	122	1343
103	125	1348
104	129	1384
105	133	1384
106	135	1391
107	132	1397
108	126	1440
109	135	1441
110	129	1466
111	130	1497
112	137	1512
113	132	1542
114	134	1552
115	127	1573
116	127	1573
117	125	1592
118	127	1600
119	134	1617
120	132	1649
121	123	1652
122	134	1668
123	129	1679
124	127	1691
125	130	1713
126	137	1752
127	124	1767
128	136	1846
129	135	1887
130	131	2270
