# Supplementary material for: Optimization of airport check-in service quality focused on operational costs and passengers’ satisfaction
Source: PLoS One. 2021 Aug 5;16(8):e0253586. doi: 10.1371/journal.pone.0253586 (PMC8341503; doi:10.1371/journal.pone.0253586)
Supplement: S1 File — (ZIP) [file pone.0253586.s001.zip › INSTANCES_PONE-D-20-30894R1/flights_130_14.txt]

id_f n_pass dep_t
0	0	0
1	125	204
2	131	207
3	130	241
4	129	254
5	134	282
6	132	306
7	125	311
8	135	321
9	123	334
10	137	338
11	133	374
12	133	379
13	131	389
14	127	444
15	125	476
16	126	480
17	131	485
18	131	501
19	130	517
20	134	528
21	132	550
22	132	554
23	124	561
24	137	575
25	124	596
26	127	627
27	124	631
28	131	637
29	133	638
30	126	647
31	128	673
32	126	676
33	128	702
34	132	721
35	128	743
36	129	761
37	125	764
38	130	765
39	130	773
40	137	789
41	128	791
42	126	800
43	134	805
44	126	816
45	124	822
46	134	825
47	133	826
48	132	835
49	131	845
50	131	845
51	133	846
52	123	872
53	135	876
54	126	879
55	127	880
56	133	885
57	136	899
58	129	906
59	135	910
60	128	911
61	131	917
62	128	921
63	132	930
64	130	960
65	126	992
66	134	999
67	130	1012
68	138	1017
69	130	1019
70	133	1022
71	131	1025
72	136	1025
73	124	1030
74	129	1031
75	126	1035
76	130	1036
77	129	1045
78	128	1048
79	127	1049
80	135	1059
81	126	1062
82	131	1064
83	136	1067
84	124	1072
85	134	1083
86	133	1089
87	126	1110
88	123	1114
89	123	1121
90	123	1124
91	125	1125
92	135	1160
93	130	1167
94	134	1175
95	129	1183
96	123	1196
97	124	1200
98	127	1232
99	137	1275
100	135	1313
101	126	1340
102	130	1347
103	124	1362
104	132	1380
105	132	1395
106	128	1437
107	138	1455
108	127	1470
109	131	1481
110	134	1481
111	132	1503
112	131	1506
113	132	1507
114	127	1508
115	133	1561
116	137	1565
117	134	1573
118	132	1624
119	134	1644
120	123	1722
121	131	1748
122	131	1768
123	129	1783
124	127	1839
125	128	1839
126	125	1889
127	128	1890
128	135	2022
129	133	2071
130	135	2139
