# Supplementary material for: Optimization of airport check-in service quality focused on operational costs and passengers’ satisfaction
Source: PLoS One. 2021 Aug 5;16(8):e0253586. doi: 10.1371/journal.pone.0253586 (PMC8341503; doi:10.1371/journal.pone.0253586)
Supplement: S1 File — (ZIP) [file pone.0253586.s001.zip › INSTANCES_PONE-D-20-30894R1/flights_130_15.txt]

id_f n_pass dep_t
0	0	0
1	137	210
2	133	240
3	138	252
4	127	314
5	135	322
6	133	356
7	135	373
8	136	388
9	137	422
10	128	451
11	137	502
12	129	514
13	136	522
14	132	523
15	124	525
16	136	543
17	132	573
18	127	575
19	123	596
20	132	609
21	130	617
22	131	617
23	137	629
24	124	635
25	126	637
26	137	675
27	135	675
28	123	685
29	134	690
30	131	723
31	134	728
32	128	740
33	136	741
34	123	777
35	131	791
36	137	795
37	135	797
38	130	801
39	131	834
40	126	843
41	125	869
42	123	874
43	124	885
44	123	888
45	129	895
46	124	907
47	134	914
48	136	919
49	133	932
50	127	942
51	132	946
52	130	976
53	129	979
54	129	983
55	135	986
56	133	987
57	128	999
58	124	1003
59	137	1004
60	124	1020
61	132	1023
62	125	1024
63	132	1027
64	123	1028
65	132	1028
66	137	1028
67	132	1038
68	131	1039
69	125	1052
70	123	1083
71	134	1087
72	135	1101
73	130	1106
74	135	1113
75	127	1121
76	129	1121
77	128	1124
78	129	1130
79	132	1140
80	134	1163
81	131	1167
82	127	1174
83	134	1185
84	137	1189
85	136	1206
86	125	1218
87	133	1221
88	127	1226
89	137	1241
90	128	1241
91	127	1295
92	126	1297
93	123	1316
94	126	1339
95	137	1355
96	133	1359
97	127	1362
98	128	1366
99	125	1366
100	126	1368
101	122	1384
102	137	1392
103	131	1399
104	126	1407
105	136	1420
106	137	1422
107	125	1465
108	125	1477
109	124	1490
110	129	1526
111	137	1528
112	135	1549
113	137	1566
114	135	1577
115	138	1585
116	130	1618
117	134	1620
118	130	1640
119	133	1651
120	127	1662
121	131	1665
122	126	1679
123	132	1713
124	124	1722
125	129	1753
126	135	1769
127	127	1776
128	124	1836
129	137	1867
130	136	2055
