# Supplementary material for: Optimization of airport check-in service quality focused on operational costs and passengers’ satisfaction
Source: PLoS One. 2021 Aug 5;16(8):e0253586. doi: 10.1371/journal.pone.0253586 (PMC8341503; doi:10.1371/journal.pone.0253586)
Supplement: S1 File — (ZIP) [file pone.0253586.s001.zip › INSTANCES_PONE-D-20-30894R1/flights_130_16.txt]

id_f n_pass dep_t
0	0	0
1	124	236
2	123	257
3	136	279
4	133	280
5	125	292
6	132	293
7	132	307
8	137	310
9	128	338
10	127	344
11	127	390
12	124	392
13	137	401
14	126	419
15	127	419
16	137	423
17	136	425
18	138	434
19	133	449
20	130	468
21	138	470
22	128	476
23	127	491
24	125	497
25	130	510
26	131	515
27	124	519
28	135	523
29	131	524
30	124	534
31	125	552
32	133	593
33	136	623
34	129	636
35	134	661
36	135	685
37	129	720
38	133	720
39	132	731
40	132	743
41	127	751
42	125	762
43	131	766
44	123	770
45	134	774
46	132	786
47	127	840
48	126	841
49	136	844
50	129	864
51	134	865
52	126	867
53	126	867
54	127	870
55	137	872
56	136	873
57	134	883
58	134	893
59	127	907
60	123	935
61	127	955
62	129	962
63	137	1014
64	125	1020
65	128	1020
66	131	1029
67	128	1036
68	128	1039
69	137	1047
70	132	1049
71	132	1061
72	124	1076
73	134	1085
74	138	1108
75	126	1126
76	133	1127
77	135	1139
78	128	1139
79	132	1141
80	131	1156
81	138	1156
82	131	1166
83	123	1171
84	134	1186
85	130	1187
86	128	1203
87	136	1210
88	130	1213
89	128	1213
90	130	1255
91	128	1258
92	122	1293
93	136	1309
94	131	1313
95	131	1314
96	129	1389
97	125	1394
98	137	1402
99	134	1408
100	128	1417
101	122	1426
102	134	1427
103	128	1429
104	124	1431
105	132	1451
106	136	1475
107	130	1482
108	126	1494
109	123	1495
110	132	1518
111	126	1547
112	130	1556
113	133	1629
114	125	1644
115	130	1657
116	136	1680
117	137	1738
118	127	1838
119	133	1839
120	131	1850
121	138	1899
122	132	1933
123	124	2012
124	137	2023
125	132	2071
126	130	2073
127	133	2087
128	125	2090
129	124	2168
130	131	2315
