# Supplementary material for: Optimization of airport check-in service quality focused on operational costs and passengers’ satisfaction
Source: PLoS One. 2021 Aug 5;16(8):e0253586. doi: 10.1371/journal.pone.0253586 (PMC8341503; doi:10.1371/journal.pone.0253586)
Supplement: S1 File — (ZIP) [file pone.0253586.s001.zip › INSTANCES_PONE-D-20-30894R1/flights_130_17.txt]

id_f n_pass dep_t
0	0	0
1	136	222
2	137	245
3	130	249
4	134	270
5	134	279
6	131	291
7	136	308
8	134	317
9	135	351
10	124	352
11	128	381
12	130	405
13	127	438
14	131	448
15	135	496
16	127	499
17	125	523
18	137	565
19	135	566
20	136	569
21	137	579
22	127	582
23	131	592
24	135	594
25	136	595
26	123	602
27	133	635
28	135	641
29	131	657
30	126	657
31	131	664
32	129	666
33	129	675
34	131	706
35	126	724
36	134	730
37	134	731
38	132	736
39	124	746
40	129	755
41	128	782
42	130	785
43	135	785
44	131	799
45	131	805
46	136	826
47	132	843
48	130	858
49	128	865
50	137	877
51	124	897
52	126	904
53	123	919
54	128	920
55	135	920
56	136	939
57	126	940
58	131	954
59	130	958
60	132	960
61	133	986
62	130	995
63	123	997
64	125	997
65	137	1000
66	129	1009
67	136	1015
68	134	1032
69	127	1040
70	123	1045
71	132	1047
72	128	1049
73	137	1050
74	125	1050
75	134	1062
76	131	1069
77	125	1085
78	124	1093
79	130	1105
80	136	1117
81	128	1132
82	128	1134
83	132	1147
84	129	1180
85	132	1185
86	130	1186
87	124	1196
88	133	1197
89	123	1209
90	138	1213
91	137	1214
92	137	1239
93	134	1240
94	129	1253
95	134	1289
96	133	1298
97	127	1312
98	134	1316
99	137	1319
100	130	1330
101	123	1360
102	131	1365
103	129	1376
104	132	1395
105	127	1405
106	126	1406
107	133	1415
108	129	1425
109	125	1437
110	127	1442
111	128	1469
112	126	1486
113	123	1486
114	137	1489
115	134	1489
116	136	1503
117	128	1520
118	128	1555
119	126	1566
120	136	1569
121	129	1606
122	129	1612
123	135	1623
124	128	1670
125	133	1678
126	137	1748
127	133	1749
128	132	1772
129	130	2345
130	125	2532
