# Supplementary material for: Optimization of airport check-in service quality focused on operational costs and passengers’ satisfaction
Source: PLoS One. 2021 Aug 5;16(8):e0253586. doi: 10.1371/journal.pone.0253586 (PMC8341503; doi:10.1371/journal.pone.0253586)
Supplement: S1 File — (ZIP) [file pone.0253586.s001.zip › INSTANCES_PONE-D-20-30894R1/flights_130_18.txt]

id_f n_pass dep_t
0	0	0
1	137	208
2	128	230
3	122	242
4	132	273
5	134	287
6	128	287
7	123	295
8	136	320
9	127	353
10	131	373
11	135	379
12	135	430
13	137	435
14	131	450
15	130	452
16	123	458
17	132	491
18	125	510
19	136	561
20	135	563
21	136	582
22	134	582
23	128	593
24	129	621
25	129	628
26	128	631
27	132	644
28	129	647
29	127	688
30	123	695
31	127	700
32	123	707
33	137	714
34	130	744
35	130	762
36	133	766
37	129	822
38	128	827
39	130	830
40	132	834
41	134	847
42	131	862
43	123	876
44	130	885
45	137	898
46	127	900
47	136	926
48	128	930
49	133	941
50	130	947
51	128	962
52	128	968
53	122	971
54	133	973
55	126	981
56	124	1010
57	123	1017
58	136	1024
59	127	1045
60	134	1058
61	130	1059
62	132	1076
63	125	1087
64	128	1088
65	129	1089
66	133	1098
67	137	1110
68	130	1126
69	125	1127
70	136	1150
71	133	1155
72	125	1170
73	134	1172
74	126	1204
75	130	1230
76	126	1248
77	128	1261
78	133	1261
79	125	1261
80	124	1269
81	138	1269
82	124	1271
83	127	1276
84	125	1291
85	123	1300
86	131	1301
87	131	1307
88	128	1309
89	134	1312
90	124	1331
91	125	1339
92	133	1344
93	123	1376
94	133	1377
95	129	1380
96	136	1382
97	124	1387
98	134	1408
99	125	1417
100	128	1423
101	130	1472
102	131	1480
103	128	1481
104	136	1482
105	127	1489
106	128	1491
107	130	1497
108	136	1508
109	125	1523
110	137	1532
111	133	1537
112	133	1542
113	124	1576
114	125	1602
115	132	1614
116	127	1624
117	137	1638
118	130	1639
119	125	1668
120	130	1699
121	129	1705
122	138	1760
123	126	1778
124	125	1787
125	128	1818
126	131	1823
127	125	1840
128	124	1914
129	125	1936
130	123	2083
