# Supplementary material for: Optimization of airport check-in service quality focused on operational costs and passengers’ satisfaction
Source: PLoS One. 2021 Aug 5;16(8):e0253586. doi: 10.1371/journal.pone.0253586 (PMC8341503; doi:10.1371/journal.pone.0253586)
Supplement: S1 File — (ZIP) [file pone.0253586.s001.zip › INSTANCES_PONE-D-20-30894R1/flights_130_19.txt]

id_f n_pass dep_t
0	0	0
1	124	214
2	133	214
3	124	227
4	123	250
5	130	266
6	128	270
7	125	304
8	129	314
9	134	320
10	128	330
11	134	370
12	133	374
13	123	395
14	137	424
15	123	435
16	134	454
17	133	465
18	126	478
19	128	513
20	138	514
21	125	519
22	132	529
23	130	533
24	127	569
25	124	575
26	127	584
27	132	610
28	123	620
29	131	629
30	133	637
31	126	642
32	135	645
33	123	651
34	128	671
35	125	672
36	123	700
37	125	717
38	130	720
39	129	733
40	138	745
41	135	746
42	133	751
43	123	756
44	138	757
45	129	761
46	125	769
47	130	774
48	130	787
49	123	791
50	133	801
51	131	805
52	136	839
53	127	839
54	130	844
55	132	845
56	131	853
57	135	861
58	130	871
59	136	872
60	136	884
61	130	890
62	128	895
63	124	902
64	136	919
65	126	930
66	130	934
67	131	944
68	132	968
69	123	991
70	123	996
71	130	1003
72	130	1009
73	131	1021
74	134	1038
75	130	1042
76	129	1046
77	134	1057
78	131	1102
79	135	1113
80	122	1124
81	131	1136
82	133	1154
83	131	1159
84	132	1163
85	128	1184
86	132	1187
87	128	1196
88	128	1202
89	131	1202
90	126	1212
91	132	1218
92	136	1225
93	135	1243
94	137	1258
95	136	1259
96	134	1269
97	125	1278
98	137	1280
99	136	1294
100	123	1310
101	137	1317
102	133	1323
103	125	1349
104	135	1371
105	129	1377
106	124	1391
107	128	1400
108	137	1401
109	126	1425
110	134	1450
111	137	1456
112	132	1470
113	128	1510
114	126	1516
115	133	1572
116	122	1572
117	123	1582
118	124	1601
119	137	1667
120	123	1702
121	131	1752
122	126	1775
123	136	1800
124	123	1803
125	128	1837
126	127	1843
127	126	1944
128	133	1960
129	127	1965
130	137	2030
