# Supplementary material for: Optimization of airport check-in service quality focused on operational costs and passengers’ satisfaction
Source: PLoS One. 2021 Aug 5;16(8):e0253586. doi: 10.1371/journal.pone.0253586 (PMC8341503; doi:10.1371/journal.pone.0253586)
Supplement: S1 File — (ZIP) [file pone.0253586.s001.zip › INSTANCES_PONE-D-20-30894R1/flights_130_2.txt]

id_f n_pass dep_t
0	0	0
1	127	206
2	127	227
3	130	229
4	128	238
5	138	254
6	130	274
7	126	278
8	129	284
9	130	297
10	133	299
11	124	325
12	128	352
13	127	356
14	135	366
15	135	389
16	137	399
17	134	409
18	137	421
19	130	436
20	129	490
21	124	526
22	126	526
23	127	541
24	138	565
25	135	572
26	128	588
27	123	593
28	135	596
29	135	601
30	124	610
31	138	622
32	123	632
33	133	635
34	134	643
35	133	650
36	128	650
37	136	653
38	136	670
39	127	684
40	123	700
41	132	708
42	132	734
43	131	757
44	133	777
45	127	780
46	125	787
47	134	826
48	123	827
49	126	840
50	134	841
51	123	849
52	129	850
53	128	862
54	130	869
55	136	872
56	133	888
57	137	895
58	138	905
59	124	909
60	129	912
61	126	926
62	123	937
63	128	942
64	126	943
65	125	954
66	132	962
67	127	965
68	123	967
69	124	970
70	127	976
71	138	977
72	128	983
73	134	985
74	130	1007
75	131	1009
76	126	1015
77	126	1025
78	123	1031
79	132	1066
80	131	1087
81	128	1088
82	129	1088
83	127	1091
84	137	1105
85	128	1109
86	136	1124
87	138	1132
88	133	1146
89	125	1151
90	135	1177
91	123	1183
92	128	1189
93	135	1192
94	130	1201
95	135	1210
96	130	1212
97	127	1232
98	134	1235
99	128	1245
100	137	1277
101	128	1304
102	134	1349
103	124	1352
104	131	1366
105	127	1381
106	135	1388
107	128	1390
108	123	1411
109	130	1412
110	130	1442
111	128	1461
112	136	1462
113	134	1467
114	128	1485
115	137	1503
116	124	1513
117	135	1513
118	124	1515
119	126	1518
120	135	1519
121	132	1524
122	129	1540
123	136	1569
124	131	1580
125	133	1700
126	124	1748
127	132	1760
128	130	1769
129	136	1980
130	135	2142
