# Supplementary material for: Optimization of airport check-in service quality focused on operational costs and passengers’ satisfaction
Source: PLoS One. 2021 Aug 5;16(8):e0253586. doi: 10.1371/journal.pone.0253586 (PMC8341503; doi:10.1371/journal.pone.0253586)
Supplement: S1 File — (ZIP) [file pone.0253586.s001.zip › INSTANCES_PONE-D-20-30894R1/flights_130_20.txt]

id_f n_pass dep_t
0	0	0
1	125	216
2	130	227
3	136	233
4	126	240
5	130	313
6	138	321
7	130	338
8	128	348
9	125	348
10	124	353
11	131	382
12	126	416
13	126	417
14	125	420
15	124	427
16	138	444
17	132	448
18	124	462
19	131	465
20	130	491
21	125	499
22	127	522
23	124	525
24	123	557
25	136	569
26	131	576
27	127	584
28	123	597
29	129	600
30	123	615
31	136	621
32	125	623
33	134	642
34	129	643
35	132	668
36	125	686
37	135	698
38	125	756
39	135	764
40	127	769
41	133	775
42	130	782
43	128	784
44	125	784
45	124	820
46	127	821
47	137	822
48	129	834
49	126	838
50	123	838
51	135	843
52	126	847
53	133	862
54	127	866
55	136	868
56	128	877
57	131	883
58	136	888
59	125	888
60	136	894
61	130	911
62	137	921
63	132	943
64	128	945
65	128	953
66	133	973
67	137	983
68	134	990
69	126	993
70	122	994
71	126	997
72	126	1008
73	131	1012
74	134	1013
75	136	1015
76	136	1023
77	134	1033
78	134	1034
79	122	1051
80	129	1057
81	124	1057
82	124	1065
83	125	1066
84	134	1073
85	123	1086
86	134	1095
87	128	1096
88	133	1100
89	132	1100
90	126	1110
91	136	1133
92	129	1145
93	137	1173
94	128	1177
95	135	1186
96	129	1188
97	129	1233
98	133	1253
99	130	1254
100	132	1254
101	128	1260
102	128	1268
103	127	1292
104	126	1330
105	124	1360
106	133	1375
107	123	1377
108	126	1391
109	131	1393
110	125	1394
111	125	1438
112	135	1445
113	124	1472
114	124	1487
115	124	1503
116	136	1533
117	124	1562
118	123	1594
119	134	1614
120	133	1623
121	126	1664
122	135	1667
123	132	1667
124	127	1684
125	134	1711
126	131	1712
127	124	1754
128	136	1976
129	134	2029
130	132	2463
