# Supplementary material for: Optimization of airport check-in service quality focused on operational costs and passengers’ satisfaction
Source: PLoS One. 2021 Aug 5;16(8):e0253586. doi: 10.1371/journal.pone.0253586 (PMC8341503; doi:10.1371/journal.pone.0253586)
Supplement: S1 File — (ZIP) [file pone.0253586.s001.zip › INSTANCES_PONE-D-20-30894R1/flights_130_3.txt]

id_f n_pass dep_t
0	0	0
1	128	212
2	133	240
3	125	250
4	137	254
5	130	273
6	129	294
7	134	303
8	129	314
9	133	327
10	129	332
11	123	340
12	135	358
13	126	358
14	125	379
15	131	383
16	129	400
17	123	409
18	129	423
19	124	451
20	123	453
21	125	455
22	134	515
23	127	517
24	124	558
25	133	568
26	132	589
27	127	590
28	136	591
29	133	603
30	124	623
31	134	625
32	132	626
33	135	633
34	130	680
35	125	682
36	130	691
37	126	714
38	123	720
39	131	724
40	137	730
41	134	731
42	125	733
43	127	733
44	132	750
45	137	759
46	136	788
47	126	789
48	129	801
49	128	802
50	130	806
51	133	814
52	130	821
53	138	846
54	126	856
55	124	861
56	131	874
57	133	884
58	128	888
59	122	888
60	131	903
61	130	914
62	135	917
63	135	937
64	125	938
65	131	953
66	135	959
67	125	977
68	134	981
69	126	996
70	123	1003
71	136	1003
72	137	1007
73	128	1014
74	137	1018
75	134	1019
76	134	1029
77	132	1031
78	134	1046
79	137	1072
80	122	1078
81	130	1089
82	129	1105
83	128	1106
84	134	1132
85	133	1132
86	134	1156
87	131	1172
88	124	1183
89	127	1186
90	130	1198
91	133	1202
92	128	1205
93	133	1206
94	133	1207
95	131	1208
96	137	1227
97	133	1230
98	129	1242
99	127	1245
100	128	1250
101	130	1267
102	127	1294
103	133	1322
104	128	1325
105	134	1334
106	131	1388
107	129	1398
108	132	1423
109	124	1426
110	138	1428
111	123	1434
112	134	1438
113	133	1456
114	123	1460
115	136	1482
116	132	1485
117	132	1505
118	129	1510
119	128	1530
120	126	1582
121	134	1662
122	127	1688
123	137	1698
124	137	1766
125	137	1772
126	126	1801
127	137	1849
128	137	1883
129	131	1930
130	125	1967
