# Supplementary material for: Optimization of airport check-in service quality focused on operational costs and passengers’ satisfaction
Source: PLoS One. 2021 Aug 5;16(8):e0253586. doi: 10.1371/journal.pone.0253586 (PMC8341503; doi:10.1371/journal.pone.0253586)
Supplement: S1 File — (ZIP) [file pone.0253586.s001.zip › INSTANCES_PONE-D-20-30894R1/flights_130_4.txt]

id_f n_pass dep_t
0	0	0
1	126	235
2	123	269
3	129	271
4	132	276
5	130	304
6	137	305
7	123	308
8	126	316
9	128	318
10	129	350
11	133	369
12	134	372
13	130	373
14	130	374
15	124	388
16	133	392
17	125	413
18	123	442
19	132	446
20	128	448
21	134	497
22	134	513
23	137	516
24	137	525
25	128	528
26	125	542
27	128	542
28	126	575
29	137	589
30	125	590
31	135	613
32	134	636
33	129	650
34	135	654
35	129	667
36	128	671
37	135	680
38	126	682
39	125	686
40	125	693
41	129	702
42	133	705
43	135	711
44	126	722
45	130	726
46	137	733
47	133	741
48	137	758
49	137	758
50	137	759
51	130	773
52	131	773
53	130	776
54	137	778
55	126	783
56	134	801
57	131	829
58	135	829
59	126	877
60	136	890
61	127	892
62	127	897
63	128	906
64	130	922
65	130	924
66	123	924
67	130	932
68	127	932
69	127	933
70	124	934
71	127	940
72	123	942
73	131	943
74	133	953
75	131	962
76	133	977
77	128	989
78	135	992
79	127	1007
80	122	1028
81	124	1040
82	123	1060
83	128	1065
84	124	1066
85	135	1100
86	131	1103
87	135	1109
88	138	1116
89	127	1117
90	135	1118
91	125	1118
92	124	1154
93	130	1165
94	126	1177
95	130	1180
96	123	1183
97	134	1190
98	136	1204
99	137	1216
100	124	1228
101	128	1259
102	131	1260
103	127	1286
104	130	1299
105	130	1348
106	127	1358
107	134	1375
108	131	1396
109	137	1410
110	130	1414
111	136	1439
112	125	1463
113	125	1473
114	124	1480
115	127	1507
116	126	1542
117	133	1544
118	125	1548
119	123	1553
120	135	1605
121	131	1659
122	134	1666
123	124	1716
124	129	1717
125	136	1729
126	127	1815
127	133	1828
128	135	1956
129	131	2048
130	130	2427
