# Supplementary material for: Optimization of airport check-in service quality focused on operational costs and passengers’ satisfaction
Source: PLoS One. 2021 Aug 5;16(8):e0253586. doi: 10.1371/journal.pone.0253586 (PMC8341503; doi:10.1371/journal.pone.0253586)
Supplement: S1 File — (ZIP) [file pone.0253586.s001.zip › INSTANCES_PONE-D-20-30894R1/flights_130_5.txt]

id_f n_pass dep_t
0	0	0
1	125	200
2	129	201
3	123	205
4	133	237
5	131	258
6	136	282
7	137	294
8	132	297
9	138	325
10	124	327
11	135	331
12	126	347
13	126	360
14	127	364
15	130	373
16	135	403
17	131	404
18	126	411
19	136	424
20	130	443
21	130	445
22	125	449
23	124	469
24	135	489
25	130	493
26	132	518
27	131	565
28	126	582
29	123	616
30	137	671
31	128	676
32	129	684
33	132	712
34	128	713
35	131	729
36	126	731
37	135	738
38	134	752
39	135	755
40	128	768
41	137	776
42	135	783
43	123	786
44	134	794
45	137	800
46	129	807
47	129	818
48	127	836
49	132	837
50	128	853
51	132	855
52	134	867
53	125	868
54	130	869
55	133	879
56	130	882
57	134	885
58	137	896
59	136	898
60	127	951
61	125	954
62	129	961
63	133	981
64	135	986
65	124	990
66	134	1009
67	125	1023
68	130	1036
69	133	1048
70	124	1053
71	128	1053
72	135	1055
73	128	1092
74	129	1096
75	124	1096
76	132	1099
77	134	1116
78	138	1141
79	130	1145
80	123	1155
81	133	1165
82	135	1171
83	124	1171
84	129	1192
85	128	1196
86	134	1208
87	134	1211
88	126	1218
89	135	1230
90	131	1247
91	127	1256
92	122	1262
93	136	1265
94	126	1269
95	123	1269
96	123	1284
97	125	1287
98	126	1294
99	135	1301
100	123	1317
101	125	1320
102	133	1325
103	136	1343
104	127	1353
105	129	1413
106	124	1414
107	131	1434
108	128	1450
109	138	1465
110	124	1470
111	132	1520
112	137	1544
113	128	1548
114	135	1575
115	134	1608
116	126	1614
117	132	1668
118	131	1677
119	136	1700
120	126	1715
121	125	1734
122	134	1766
123	129	1800
124	123	1811
125	132	1818
126	127	1898
127	124	1902
128	125	1985
129	134	2001
130	135	2013
