# Supplementary material for: Optimization of airport check-in service quality focused on operational costs and passengers’ satisfaction
Source: PLoS One. 2021 Aug 5;16(8):e0253586. doi: 10.1371/journal.pone.0253586 (PMC8341503; doi:10.1371/journal.pone.0253586)
Supplement: S1 File — (ZIP) [file pone.0253586.s001.zip › INSTANCES_PONE-D-20-30894R1/flights_130_6.txt]

id_f n_pass dep_t
0	0	0
1	127	248
2	135	305
3	135	307
4	123	323
5	137	340
6	132	362
7	130	395
8	127	412
9	136	415
10	123	464
11	129	486
12	133	494
13	136	515
14	127	527
15	126	537
16	133	541
17	129	557
18	134	562
19	137	582
20	134	587
21	136	598
22	135	599
23	130	600
24	128	601
25	136	608
26	137	609
27	134	618
28	126	639
29	133	653
30	129	669
31	135	673
32	129	689
33	132	694
34	129	695
35	125	704
36	134	705
37	134	730
38	126	740
39	135	755
40	128	779
41	125	785
42	137	791
43	135	806
44	133	809
45	124	818
46	128	823
47	130	834
48	130	834
49	130	841
50	132	847
51	133	852
52	130	857
53	123	858
54	133	860
55	129	860
56	123	874
57	123	876
58	131	886
59	123	891
60	126	919
61	133	922
62	134	933
63	128	957
64	135	960
65	126	971
66	128	978
67	136	979
68	126	988
69	132	998
70	124	1009
71	134	1014
72	124	1016
73	129	1042
74	129	1045
75	135	1051
76	131	1052
77	136	1057
78	132	1068
79	124	1099
80	129	1109
81	134	1120
82	134	1123
83	123	1137
84	128	1141
85	123	1142
86	123	1149
87	132	1155
88	132	1243
89	125	1277
90	126	1294
91	137	1310
92	133	1322
93	133	1330
94	135	1336
95	137	1353
96	127	1362
97	133	1387
98	135	1405
99	128	1406
100	136	1418
101	128	1439
102	129	1445
103	137	1481
104	132	1485
105	128	1518
106	135	1519
107	130	1574
108	134	1579
109	128	1589
110	130	1614
111	123	1625
112	123	1638
113	134	1647
114	130	1660
115	125	1663
116	124	1673
117	137	1690
118	130	1690
119	135	1698
120	135	1739
121	123	1791
122	130	1807
123	137	1850
124	135	1857
125	135	1875
126	123	1934
127	129	1986
128	132	2147
129	125	2240
130	131	2820
