# Supplementary material for: Optimization of airport check-in service quality focused on operational costs and passengers’ satisfaction
Source: PLoS One. 2021 Aug 5;16(8):e0253586. doi: 10.1371/journal.pone.0253586 (PMC8341503; doi:10.1371/journal.pone.0253586)
Supplement: S1 File — (ZIP) [file pone.0253586.s001.zip › INSTANCES_PONE-D-20-30894R1/flights_130_7.txt]

id_f n_pass dep_t
0	0	0
1	133	223
2	134	244
3	132	265
4	126	284
5	133	289
6	135	313
7	127	333
8	128	345
9	136	379
10	136	384
11	136	387
12	129	408
13	129	433
14	130	448
15	130	457
16	137	472
17	133	480
18	136	484
19	135	493
20	129	495
21	127	504
22	137	514
23	125	518
24	131	531
25	127	536
26	132	540
27	126	553
28	124	557
29	128	566
30	129	590
31	127	596
32	135	596
33	124	611
34	127	631
35	128	651
36	130	652
37	133	660
38	130	672
39	138	676
40	131	688
41	136	694
42	129	697
43	124	699
44	132	699
45	124	706
46	135	737
47	135	760
48	132	770
49	134	770
50	129	771
51	137	787
52	135	788
53	125	796
54	135	798
55	133	800
56	137	804
57	137	809
58	128	828
59	123	874
60	127	891
61	134	891
62	126	895
63	134	901
64	129	907
65	124	909
66	127	915
67	130	916
68	133	947
69	129	949
70	133	967
71	136	968
72	131	979
73	132	979
74	134	981
75	126	983
76	136	992
77	133	999
78	125	1011
79	129	1013
80	128	1026
81	135	1026
82	136	1033
83	137	1045
84	133	1061
85	137	1064
86	132	1072
87	128	1080
88	134	1096
89	127	1104
90	138	1144
91	126	1150
92	137	1173
93	134	1176
94	128	1199
95	132	1208
96	127	1218
97	127	1234
98	129	1258
99	125	1277
100	138	1299
101	136	1304
102	130	1315
103	134	1339
104	132	1343
105	137	1360
106	129	1363
107	127	1370
108	136	1371
109	125	1379
110	127	1426
111	129	1442
112	124	1445
113	131	1456
114	130	1457
115	130	1472
116	128	1530
117	131	1574
118	127	1581
119	132	1581
120	123	1586
121	129	1618
122	129	1692
123	131	1706
124	132	1733
125	138	1734
126	135	1735
127	128	1762
128	132	1805
129	129	1872
130	134	2013
