# Supplementary material for: Optimization of airport check-in service quality focused on operational costs and passengers’ satisfaction
Source: PLoS One. 2021 Aug 5;16(8):e0253586. doi: 10.1371/journal.pone.0253586 (PMC8341503; doi:10.1371/journal.pone.0253586)
Supplement: S1 File — (ZIP) [file pone.0253586.s001.zip › INSTANCES_PONE-D-20-30894R1/flights_130_8.txt]

id_f n_pass dep_t
0	0	0
1	124	222
2	123	224
3	132	235
4	131	240
5	130	241
6	129	245
7	123	271
8	134	272
9	135	301
10	136	302
11	129	313
12	127	320
13	130	328
14	123	337
15	136	355
16	129	356
17	130	359
18	132	434
19	130	454
20	129	466
21	127	470
22	123	497
23	124	499
24	132	501
25	131	511
26	137	520
27	127	548
28	124	555
29	125	566
30	134	622
31	123	632
32	127	644
33	135	644
34	125	666
35	131	686
36	133	692
37	125	695
38	134	703
39	129	729
40	135	731
41	131	731
42	128	732
43	134	744
44	128	746
45	127	750
46	131	759
47	127	781
48	129	785
49	135	794
50	125	802
51	131	810
52	125	816
53	128	826
54	125	847
55	133	849
56	129	852
57	127	873
58	127	898
59	123	903
60	131	908
61	127	919
62	136	920
63	131	942
64	128	942
65	137	949
66	137	952
67	125	962
68	133	963
69	126	966
70	128	988
71	135	988
72	135	993
73	130	1014
74	131	1018
75	126	1033
76	126	1042
77	123	1081
78	133	1083
79	133	1094
80	124	1097
81	129	1105
82	132	1106
83	123	1116
84	128	1131
85	133	1135
86	137	1145
87	127	1152
88	132	1161
89	130	1162
90	137	1165
91	123	1189
92	124	1234
93	135	1242
94	124	1247
95	131	1262
96	137	1264
97	137	1274
98	126	1294
99	126	1330
100	137	1337
101	133	1355
102	136	1374
103	127	1420
104	131	1429
105	136	1446
106	127	1468
107	130	1483
108	133	1521
109	134	1523
110	124	1528
111	124	1528
112	128	1529
113	126	1551
114	133	1570
115	134	1592
116	132	1607
117	124	1638
118	137	1644
119	128	1653
120	127	1702
121	128	1710
122	134	1729
123	123	1786
124	126	1826
125	133	1904
126	124	1909
127	125	1957
128	132	2093
129	137	2137
130	133	2242
