# Supplementary material for: Optimization of airport check-in service quality focused on operational costs and passengers’ satisfaction
Source: PLoS One. 2021 Aug 5;16(8):e0253586. doi: 10.1371/journal.pone.0253586 (PMC8341503; doi:10.1371/journal.pone.0253586)
Supplement: S1 File — (ZIP) [file pone.0253586.s001.zip › INSTANCES_PONE-D-20-30894R1/flights_130_9.txt]

id_f n_pass dep_t
0	0	0
1	128	201
2	134	211
3	127	220
4	126	234
5	134	244
6	132	261
7	128	276
8	134	309
9	123	334
10	123	338
11	137	343
12	133	356
13	122	365
14	129	366
15	131	366
16	133	392
17	134	393
18	131	448
19	123	460
20	134	474
21	127	517
22	125	524
23	128	540
24	136	545
25	132	582
26	129	585
27	130	586
28	126	586
29	130	595
30	137	619
31	132	631
32	133	632
33	124	643
34	130	668
35	124	671
36	135	679
37	135	686
38	127	695
39	126	700
40	135	703
41	124	707
42	131	707
43	126	708
44	137	772
45	123	787
46	135	787
47	133	792
48	130	808
49	124	814
50	124	823
51	129	825
52	123	825
53	129	830
54	125	835
55	126	857
56	136	874
57	131	889
58	128	894
59	131	897
60	133	902
61	123	929
62	127	958
63	125	960
64	123	986
65	132	994
66	136	1003
67	137	1005
68	134	1016
69	130	1023
70	124	1026
71	124	1055
72	129	1062
73	136	1067
74	131	1090
75	125	1099
76	129	1124
77	136	1131
78	126	1160
79	126	1183
80	132	1196
81	135	1205
82	124	1215
83	134	1223
84	129	1248
85	135	1254
86	123	1262
87	136	1271
88	136	1272
89	136	1275
90	135	1287
91	132	1303
92	123	1315
93	137	1339
94	137	1351
95	131	1352
96	136	1353
97	137	1361
98	132	1377
99	126	1380
100	125	1391
101	128	1405
102	130	1410
103	124	1439
104	136	1467
105	126	1470
106	132	1477
107	133	1488
108	135	1501
109	136	1515
110	134	1521
111	128	1533
112	137	1535
113	136	1548
114	127	1553
115	125	1557
116	122	1589
117	133	1624
118	123	1641
119	130	1643
120	123	1680
121	126	1684
122	124	1688
123	133	1757
124	126	1762
125	133	1861
126	137	1963
127	127	2101
128	126	2206
129	124	2277
130	136	2552
