# Supplementary material for: Optimization of airport check-in service quality focused on operational costs and passengers’ satisfaction
Source: PLoS One. 2021 Aug 5;16(8):e0253586. doi: 10.1371/journal.pone.0253586 (PMC8341503; doi:10.1371/journal.pone.0253586)
Supplement: S1 File — (ZIP) [file pone.0253586.s001.zip › INSTANCES_PONE-D-20-30894R1/flights_75.txt]

2	5	9	10	11	12	13	15	16	17	19	23	25	27	29	31	32	33	34	36	37	38	42	43	44	45	47	48	49	54	57	58	59	60	61	66	69	71	72	74	75	77	78	79	80	82	83	84	85	87
1	3	4	9	11	12	14	15	16	17	19	20	21	24	27	28	30	31	33	34	36	37	39	40	42	43	44	45	49	50	51	58	59	66	68	70	71	73	74	76	77	78	79	80	81	84	85	86	88	89
1	2	4	7	8	10	15	18	19	20	21	25	26	27	29	31	32	35	38	39	41	42	45	49	50	53	55	57	58	61	62	63	66	67	68	69	70	71	72	73	74	75	76	78	79	80	81	82	83	84
2	6	8	10	11	12	13	15	16	18	19	21	25	28	30	32	33	34	38	40	42	43	44	45	48	50	52	53	55	56	58	59	60	63	64	65	66	68	69	70	71	72	73	75	78	79	80	82	83	84
3	5	6	7	9	10	11	16	18	19	21	23	24	25	27	30	31	32	35	36	37	39	40	41	42	43	45	46	49	51	52	54	56	58	59	60	63	64	65	66	67	69	70	72	74	76	77	78	79	81
1	6	7	9	10	11	12	13	16	17	19	20	22	23	29	32	37	38	42	45	46	48	50	51	52	53	54	55	56	57	58	60	61	62	63	64	65	66	69	74	75	76	79	83	84	85	86	87	88	89
3	4	6	7	8	9	10	11	13	14	15	16	17	19	20	23	27	31	32	33	37	38	39	40	41	43	44	48	49	50	51	54	56	57	59	62	63	64	66	67	69	70	71	72	74	76	79	81	84	86
1	4	6	8	9	11	13	15	16	18	19	20	22	23	25	26	27	28	29	31	32	34	35	37	40	43	44	46	47	51	53	55	56	57	58	60	67	68	69	73	74	75	76	77	79	80	81	84	85	86
3	5	8	10	13	14	15	16	17	18	19	21	24	25	26	27	28	29	31	33	34	36	38	39	42	43	46	47	48	49	52	53	55	56	58	59	60	61	62	64	66	67	70	71	72	73	74	78	81	84
2	3	4	5	6	7	8	9	13	15	16	17	20	21	24	27	28	31	32	34	35	36	37	39	41	45	46	50	51	52	53	54	56	58	59	60	61	62	63	69	70	73	74	76	77	79	80	85	88	89
4	5	6	9	10	12	13	14	15	18	21	22	25	26	27	29	30	34	36	37	40	42	43	45	46	48	50	52	54	56	57	58	59	63	64	65	67	70	71	72	73	74	75	78	80	81	82	83	85	87
1	2	4	5	6	7	8	11	12	14	16	17	20	21	22	23	24	26	29	31	32	33	34	36	39	42	43	44	45	46	47	50	51	52	53	54	56	57	58	62	66	67	68	69	71	72	74	77	79	80
1	5	6	10	12	14	15	16	17	18	21	23	25	28	29	31	32	33	36	38	39	40	44	45	46	47	49	50	51	53	54	55	56	57	58	59	60	61	65	67	68	70	71	75	76	78	82	84	86	87
4	5	6	7	8	9	10	11	15	16	17	18	20	21	22	23	25	28	29	32	33	34	36	37	41	42	43	45	47	48	49	50	58	60	63	64	66	67	68	69	73	74	76	79	80	82	83	86	87	91
1	2	4	6	8	9	11	12	13	14	15	18	20	22	23	25	26	28	31	35	36	37	38	39	40	41	42	46	48	49	51	52	55	56	57	58	59	60	64	65	66	67	69	70	73	74	75	76	77	80
1	4	5	7	8	11	13	14	19	21	22	23	24	25	27	28	30	35	37	39	41	43	44	45	47	48	49	50	52	55	56	58	59	60	61	62	64	65	68	69	70	71	73	75	77	78	80	82	84	86
1	3	4	5	7	9	11	13	14	16	17	20	22	23	24	26	27	28	31	33	34	36	37	38	39	40	42	43	44	48	49	52	54	55	56	58	60	61	62	63	66	68	73	74	75	77	78	79	81	85
1	4	7	8	9	10	11	13	14	16	17	18	19	20	25	26	27	29	33	34	37	38	41	42	43	44	46	47	50	51	53	54	55	56	57	59	61	62	63	66	67	71	72	74	76	77	78	80	81	82
2	3	4	8	11	14	17	19	20	21	25	27	28	29	31	32	33	36	39	41	43	44	47	49	50	51	53	54	55	56	57	58	59	61	62	63	65	66	68	72	75	77	78	79	80	81	82	86	88	89
1	4	6	7	8	11	15	16	17	21	22	23	25	27	29	31	33	36	37	38	42	43	44	46	47	48	49	50	51	52	57	58	61	64	66	69	70	74	76	78	80	81	82	85	86	87	88	89	91	92
[truncated: 25 more columns]
