# Supplementary material for: Optimization of airport check-in service quality focused on operational costs and passengers’ satisfaction
Source: PLoS One. 2021 Aug 5;16(8):e0253586. doi: 10.1371/journal.pone.0253586 (PMC8341503; doi:10.1371/journal.pone.0253586)
Supplement: S1 File — (ZIP) [file pone.0253586.s001.zip › INSTANCES_PONE-D-20-30894R1/passengers_130_1.txt]

id_f arr_t t_serv
0	0	0
1	171	2.6
1	148	2.4
1	217	2.8
1	140	2.8
1	187	2
1	198	2.5
1	167	2.7
1	206	2.7
1	146	2.3
1	151	2.3
1	172	2.7
1	272	2.4
1	177	2.5
1	145	1.9
1	209	2.5
1	201	2.2
1	273	1.4
1	192	1.9
1	264	1.5
1	185	1.7
1	179	2
1	196	1.8
1	237	1.8
1	147	1.3
1	211	1
1	193	1.3
1	215	1.7
1	177	1.6
1	227	1.5
1	166	1.5
1	188	1.8
1	214	1
1	180	2
1	252	1.5
1	212	1.6
1	207	1.6
1	231	1.2
1	235	1.7
1	173	1.5
1	259	1.5
1	187	1.7
1	231	1.4
1	170	1.7
1	194	1.3
1	208	1.8
1	327	1
1	196	1.8
1	156	0.7
1	216	1.6
1	193	1.2
1	167	1.5
1	153	1.7
1	182	1.6
1	166	1.5
1	201	2
1	143	1.5
1	259	1.3
1	214	1.9
1	255	1.6
1	176	2.1
1	176	1.1
1	160	1.4
1	134	1.6
1	159	2.1
1	223	1.8
1	226	1.6
1	190	1.6
1	179	1.3
1	129	1.5
1	185	1.2
1	127	1.7
1	178	1.9
1	160	1.7
1	243	1.4
1	244	2.1
1	235	1.6
1	198	1.6
1	185	2.1
1	180	1.8
1	168	1.5
1	185	1.9
1	242	1.4
1	198	1.8
1	162	0.9
1	211	1.5
1	225	1.5
1	211	1.1
1	181	1.3
1	137	1.1
1	133	1.9
1	160	1.5
1	263	1.2
1	211	1.7
1	156	1
1	152	1.3
1	201	1.6
1	181	1.3
1	163	1
1	195	1.7
1	123	1.5
1	276	1.6
1	156	1.9
1	145	1.8
1	284	1.4
1	194	1.6
1	179	1.7
1	150	1.4
1	212	1.9
1	179	1.1
1	219	1.4
1	138	1.8
1	153	0.9
1	216	1.3
1	200	1.6
1	156	1.6
1	220	2.1
1	187	0.9
1	151	1
1	154	1.5
1	102	1.4
1	202	2.1
1	272	0.8
1	148	0.9
1	235	1.7
1	242	1.9
1	172	1.1
1	230	2
1	182	1.2
1	226	1.4
1	150	1.2
2	162	2.7
2	218	2.4
2	186	2.2
2	216	2.4
2	237	1.9
2	185	2.5
2	245	3.1
2	168	2
2	224	2.2
2	148	2.2
2	236	2.8
2	204	2
2	222	2.5
2	215	2.5
2	139	2.5
2	167	2.7
2	226	1.3
2	183	1.7
2	152	1.3
2	217	1.2
2	211	1.5
2	176	1.1
2	179	1.2
2	229	1.7
2	160	1.6
2	240	1.8
2	204	1.5
2	169	1.3
2	246	0.9
2	201	1.5
2	132	1.7
2	305	1.8
2	147	1.4
2	195	1.5
2	228	1.7
2	264	1.4
2	217	1.8
2	186	1.6
2	162	0.8
2	278	1.7
2	306	1.4
2	199	1.4
2	207	2
2	205	1.8
2	179	1.1
2	211	1.7
2	201	1.5
2	195	1.3
2	259	1.6
2	192	1.5
2	118	0.8
2	232	2
2	193	1.6
2	222	2.1
2	189	1.2
2	189	0.8
2	130	2.1
2	213	1.1
2	198	1.3
2	239	1.6
2	151	1.4
2	160	1.8
2	163	1.6
2	178	1.4
2	173	1.4
2	232	1.1
2	203	1
2	198	1.5
2	191	1.7
2	301	2.2
2	185	1.5
2	179	1
2	238	1.1
2	239	1.1
2	178	1.2
2	122	1.1
2	261	1.9
2	187	1.5
2	240	1.2
2	177	1.3
2	197	1.6
2	216	1.6
2	211	1.3
2	210	1.5
2	227	1.4
2	261	1.5
2	177	1.3
2	170	1.7
2	217	1.9
2	167	1.2
2	231	1.7
2	296	1.5
2	174	2
2	200	1.4
2	186	1.3
2	172	1
2	207	1.2
2	243	1.6
2	201	1.6
2	291	1.3
2	153	1.4
2	192	1.9
2	106	1.8
2	236	1.3
2	192	1.9
2	146	1.3
2	223	1.5
2	207	2
2	218	1.1
2	240	1.8
2	210	1.4
2	174	1.9
2	236	1.8
2	242	1.7
2	194	1.8
2	198	1.8
2	182	1.7
2	153	2
2	202	1
2	177	1.8
2	202	1.7
2	186	1.2
2	184	1.4
2	142	1.4
2	213	1.6
2	179	1.6
2	165	1.5
2	230	1.8
2	207	1.8
2	157	1.6
2	196	1.8
2	150	0.5
3	359	1.8
3	336	2.8
3	302	2.8
3	343	2.3
3	294	2.2
3	239	2.7
3	285	2.8
3	360	2.1
3	311	2.6
3	305	2
3	316	2.7
3	316	2.7
3	223	2.6
3	308	2.3
3	286	2.8
3	298	2.5
3	264	2.4
3	253	1.6
3	341	1.2
3	254	1.8
3	282	1.2
3	331	1.6
3	350	1.5
3	370	1.6
3	308	1.7
3	339	1.1
3	319	1.8
3	327	1.5
3	291	1.4
3	364	1.5
3	300	1.5
3	267	1.6
3	273	1.6
3	249	1
3	274	1.4
3	300	1.3
3	262	1.5
3	302	1.1
3	353	2
3	288	0.9
3	315	1.4
3	334	1.2
3	272	1.3
3	281	1.9
3	396	1.8
3	421	1.2
3	252	1.2
3	324	1.2
3	278	0.9
3	313	1.3
3	359	2
3	345	1.4
3	279	1.5
3	417	1.5
3	303	1.3
3	336	1.8
3	344	1.9
3	344	2
3	292	1.5
3	357	1.6
3	264	1.3
3	336	1.7
3	288	1.7
3	413	1.7
3	363	1.5
3	295	0.9
3	323	1.5
3	310	2.2
3	278	1.6
3	261	1.4
3	268	1.1
3	288	2
3	322	1.5
3	332	1.4
3	259	1.3
3	306	1.6
3	259	2
3	335	1.9
3	336	1.9
3	287	2.2
3	356	1.7
3	286	1.2
3	322	1.4
3	313	1.5
3	278	1.8
3	316	1.2
3	331	1.6
3	369	1.6
3	265	2.1
3	267	1.7
3	334	1.7
3	320	1.6
3	249	1.1
3	330	1.8
3	318	0.9
3	323	1.6
3	300	2
3	279	1.6
3	322	1.7
3	350	1.9
3	316	1.3
3	290	1.6
3	327	1.5
3	340	1.7
3	310	0.8
3	334	1.4
3	289	1.2
3	283	1.5
3	265	1.2
3	307	1.3
3	305	1.1
3	278	1.4
3	302	2.2
3	310	2.1
3	298	1.9
3	309	1.5
3	284	1.4
3	275	1.3
3	291	1.2
3	352	1.7
3	379	1.5
3	320	1
3	307	2.3
3	336	1.7
3	328	1.2
3	283	1.7
3	250	1.5
3	300	1.2
3	270	1.5
3	250	2
3	318	0.8
3	252	1.1
3	344	1.7
3	325	1.3
4	348	2.3
4	300	2.8
4	400	2.7
4	294	2.2
4	394	2.3
4	339	3.2
4	351	2.6
4	419	2.4
4	271	2.5
4	313	2.7
4	332	2.5
4	370	2.1
4	329	2.3
4	246	3
4	359	2
4	317	3.1
4	280	1.4
4	254	1.4
4	306	1.9
4	364	1.8
4	305	1.4
4	325	1.6
4	309	1
4	281	1
4	281	1.8
4	359	1.4
4	320	1
4	358	0.8
4	299	1.4
4	287	1.7
4	267	1.3
4	306	1.3
4	333	1.6
4	324	1.4
4	396	1.2
4	312	1.7
4	317	0.8
4	345	0.6
4	336	1.3
4	390	1.5
4	349	1.6
4	354	2.1
4	227	1.3
4	311	1.2
4	277	1.5
4	277	1.7
4	212	1.2
4	347	1.7
4	407	1.4
4	305	1.2
4	302	1.4
4	324	1.8
4	340	1.9
4	328	1.5
4	318	1.2
4	293	0.9
4	354	1.3
4	272	1.2
4	309	1.2
4	368	1.5
4	329	1.3
4	231	1.5
4	346	1.2
4	238	1.7
4	264	1.5
4	361	1.8
4	270	1.7
4	370	1.7
4	335	1.8
4	321	2
4	282	2
4	322	1.1
4	299	1.4
4	273	1.4
4	309	1.6
4	348	1.2
4	358	1.2
4	353	2.1
4	329	1.5
4	277	1.2
4	349	1.2
4	288	1.3
4	358	1
4	229	1.4
4	363	1.2
4	278	1.5
4	390	1.5
4	300	1.2
4	268	1.2
4	297	1
4	344	1.4
4	347	1.9
4	291	1.3
4	375	1.1
4	308	1.4
4	307	1.6
4	312	0.9
4	351	1.3
4	275	1.5
4	306	0.9
4	289	1.4
4	339	1.5
4	283	1.2
4	229	1.3
4	261	1.5
4	334	1.8
4	254	0.8
4	338	1.9
4	307	1
4	273	1.5
4	351	1.3
4	325	1.1
4	281	1.3
4	323	1.3
4	313	1.7
4	269	1.9
4	382	1.7
4	269	1.5
4	297	1.4
4	267	1.8
4	273	1.4
4	348	1.5
4	257	1.2
4	282	1.4
4	363	1.6
4	363	1.3
4	267	1.5
4	283	1.4
4	293	1.6
4	297	1.4
5	287	2.8
5	299	2.1
5	347	1.8
5	304	2
5	275	2.3
5	314	2.5
5	269	2.4
5	309	2.5
5	329	2.6
5	263	2.6
5	272	2.4
5	350	2
5	318	3.1
5	312	2.6
5	288	2.5
5	352	2.6
5	294	2.5
5	279	1.9
5	259	1.6
5	253	2
5	347	2
5	271	1.6
5	353	2
5	361	1.5
5	301	1.7
5	380	1.2
5	327	2.4
5	315	1.4
5	331	1.2
5	260	0.9
5	383	1
5	347	1.3
5	356	1.4
5	304	1.8
5	330	1
5	283	1.8
5	334	1.1
5	347	1.8
5	314	1.1
5	281	1.1
5	313	1.1
5	220	1.8
5	309	1.5
5	291	1.4
5	271	1.2
5	354	1.1
5	275	0.9
5	298	1.6
5	283	1.7
5	317	1
5	289	1.5
5	374	1.9
5	282	1.5
5	316	1.7
5	316	1.7
5	306	1.8
5	305	1.6
5	389	1.7
5	258	1.7
5	369	1.2
5	230	1.6
5	298	1.3
5	307	1.6
5	330	1.5
5	414	1.6
5	383	1.5
5	357	1.5
5	322	1.6
5	360	2.1
5	280	1.9
5	356	1.8
5	342	1.7
5	310	1.1
5	311	1.7
5	286	1.4
5	299	1.2
5	294	1.5
5	255	1.3
5	244	1.3
5	307	1.7
5	282	1.5
5	284	1.3
5	339	2
5	285	1.7
5	345	1.8
5	258	1.7
5	354	1.7
5	331	1.6
5	335	1.3
5	381	1.5
5	295	1
5	362	1.7
5	239	1.4
5	359	1.1
5	322	1.9
5	306	1.7
5	281	1.6
5	282	1.9
5	326	1.8
5	292	1.8
5	271	1.7
5	319	2
5	341	1.2
5	329	1.5
5	301	1.5
5	359	1.2
5	241	1.4
5	321	1.2
5	281	1.3
5	321	1.6
5	333	1.3
5	358	1.3
5	290	1.7
5	315	1.8
5	265	1.4
5	345	1.1
5	324	1.6
5	435	1.7
5	310	1.4
5	382	1.5
5	303	1.9
5	358	1.4
5	323	1.5
5	298	1.4
5	344	1.9
5	315	1
5	292	1.3
5	378	1.4
5	317	1.3
5	268	1.7
5	302	1.5
5	314	1.6
5	290	1.7
5	326	2
5	302	1.1
6	327	2.1
6	318	3
6	328	2
6	238	2.4
6	358	2.4
6	389	2.2
6	323	2.5
6	302	2.4
6	314	2.6
6	316	2.6
6	288	3
6	297	2.9
6	338	2.5
6	319	1.7
6	321	2.1
6	332	2.4
6	250	2.8
6	341	1.5
6	390	1.5
6	337	1.5
6	274	1.8
6	310	1.7
6	267	0.9
6	332	1.7
6	337	1.5
6	358	1.5
6	329	1.3
6	294	2.3
6	370	1.3
6	268	1.3
6	282	1.4
6	268	1.5
6	322	1.8
6	379	1.4
6	314	1.7
6	313	1
6	424	1.7
6	326	1.8
6	293	1.1
6	351	1.5
6	333	1
6	340	1.3
6	338	1.7
6	294	1.9
6	264	1.5
6	328	2.4
6	303	1.6
6	250	1.5
6	338	1.4
6	307	1.1
6	327	1.8
6	296	1.3
6	299	1.8
6	342	1.5
6	293	1.8
6	333	1.7
6	327	1.2
6	314	1.6
6	343	1.3
6	384	1.5
6	312	1.6
6	379	1.2
6	323	1.7
6	347	1.4
6	382	1.3
6	265	1.4
6	311	1.9
6	299	1.6
6	303	1.7
6	282	1.2
6	329	1.3
6	316	1.3
6	332	1.3
6	293	1.3
6	306	1.2
6	326	1.4
6	327	1.5
6	297	1.6
6	326	1.3
6	299	1.6
6	341	1.4
6	295	1.7
6	351	1.5
6	318	1.3
6	304	2
6	257	1.2
6	314	2.1
6	309	1.6
6	331	2.1
6	318	1.4
6	328	1.1
6	338	1.8
6	288	2
6	417	1.7
6	280	1.4
6	311	2
6	227	1.6
6	382	1.8
6	352	1
6	367	1
6	357	1.4
6	318	1.9
6	254	1.5
6	280	1.6
6	311	1.3
6	320	1.7
6	311	0.9
6	275	1.8
6	317	2
6	370	1.1
6	303	1.4
6	291	1.9
6	354	1.5
6	322	1.5
6	278	1.9
6	363	1.5
6	351	1.6
6	351	1.4
6	299	1.3
6	370	1.6
6	349	1.5
6	269	1.1
6	375	1.2
6	327	1.4
6	322	1.3
6	326	2.2
6	358	1.8
6	276	1.7
6	352	1.2
6	367	1.7
6	375	1.6
6	328	2
6	333	1.1
6	318	1.3
7	300	2.3
7	340	2.3
7	408	2.3
7	385	2.6
7	328	2.9
7	354	2.7
7	384	2.7
7	379	3.2
7	373	2.6
7	399	2.7
7	355	2.7
7	439	2.7
7	301	3
7	412	2.7
7	367	2.7
7	338	3
7	412	2.7
7	339	2.1
7	377	1.6
7	334	1.8
7	300	1.7
7	333	1.4
7	353	1.7
7	344	1.6
7	312	1.4
7	291	1.9
7	363	1.6
7	350	1.5
7	354	1.6
7	311	1.5
7	334	1.5
7	327	1.7
7	356	1.5
7	416	1.1
7	345	0.9
7	364	1.5
7	440	2
7	353	1.6
7	358	1.5
7	339	1.8
7	326	1.8
7	419	1.2
7	326	1
7	380	1.3
7	352	1.9
7	333	0.9
7	355	1.4
7	391	1.7
7	280	1.4
7	360	1.6
7	399	1.3
7	356	1.6
7	350	1.6
7	355	1.4
7	380	1.1
7	363	1.5
7	384	1.3
7	382	1.5
7	299	1.4
7	327	1.8
7	407	1.6
7	308	1.5
7	331	1.9
7	353	2
7	282	1.3
7	393	1.9
7	310	1.4
7	396	1.4
7	324	1.7
7	354	1.7
7	364	1.5
7	406	1.4
7	397	1.6
7	342	1.7
7	362	1.3
7	401	1.1
7	311	1.3
7	341	1.5
7	352	1.8
7	323	1.8
7	351	0.8
7	226	1.4
7	346	1.8
7	397	1.2
7	332	0.9
7	302	1.9
7	332	1.5
7	335	1.8
7	286	1.3
7	311	1.4
7	401	1.7
7	318	1.4
7	290	0.7
7	383	1.6
7	320	1.7
7	351	1.4
7	387	1.6
7	415	1.7
7	409	0.8
7	306	1.8
7	386	1.3
7	360	1.3
7	316	1.8
7	373	0.8
7	342	1.2
7	464	1.4
7	407	1.3
7	374	1.4
7	255	1.5
7	305	1.7
7	345	1.4
7	327	1.2
7	410	1.9
7	340	1.6
7	372	1.5
7	357	1.7
7	370	1
7	344	1.1
7	285	1.3
7	353	1.5
7	349	1.6
7	393	1.2
7	332	1.3
7	306	1.3
7	379	1.7
7	364	1.6
7	320	1.2
7	353	2.1
7	350	1.7
7	333	1.2
7	350	1.6
7	367	1.6
7	339	1.7
7	343	2.3
7	391	1.1
7	304	1.8
8	385	2.3
8	373	3
8	486	2.8
8	395	2.1
8	377	2.4
8	369	2
8	387	2.5
8	392	2.7
8	438	2.6
8	344	3
8	388	2
8	404	2.5
8	418	2.4
8	379	3.1
8	402	2.2
8	328	2.3
8	429	2.2
8	384	1.4
8	363	1
8	395	1.1
8	365	1.9
8	374	1.8
8	418	1.5
8	384	1.5
8	326	2.1
8	345	1.8
8	342	1.4
8	402	1
8	375	1.5
8	453	1.7
8	360	1.4
8	414	1.5
8	505	1.2
8	279	1.2
8	371	1.6
8	304	1.3
8	405	1.2
8	289	1.4
8	371	1.5
8	362	1.5
8	399	1.4
8	352	2.1
8	374	1.5
8	365	1.6
8	361	1.8
8	411	1.5
8	391	0.9
8	398	1.3
8	384	1.4
8	344	1.6
8	393	1.5
8	404	2.2
8	437	1.2
8	414	1.4
8	397	1.2
8	321	1.7
8	396	1.3
8	351	1.6
8	336	1.4
8	356	1.8
8	323	1.9
8	387	1.4
8	333	1.3
8	486	1.9
8	362	2.2
8	449	1.9
8	500	1.4
8	409	1.6
8	405	2
8	370	1.3
8	391	1.4
8	450	2
8	363	2
8	406	1.8
8	374	1.3
8	404	1.2
8	398	1.1
8	315	1.8
8	341	1.9
8	320	1.6
8	448	1.6
8	424	1.7
8	376	1.2
8	391	1.6
8	423	1.1
8	365	1.1
8	378	1.1
8	331	0.9
8	420	1.4
8	385	1.8
8	384	1.8
8	373	1.5
8	403	1.3
8	334	1.4
8	354	1.2
8	329	1.6
8	388	2
8	348	1.3
8	356	1.8
8	358	1.9
8	371	1.4
8	385	1.2
8	390	0.9
8	367	1.2
8	311	1.3
8	400	1.6
8	316	1.5
8	377	1
8	389	1.5
8	355	1.3
8	370	1.6
8	357	1.1
8	412	1.4
8	347	1.3
8	335	1
8	324	1.5
8	381	1.5
8	390	1.8
8	354	1.2
8	423	1.6
8	305	1.3
8	394	1.7
8	353	1.3
8	402	1.7
8	383	1.1
8	311	1.2
8	335	1.4
8	400	1.9
8	405	1.7
8	452	1.6
8	436	1.4
8	379	1.7
8	410	2
8	398	1.4
8	421	1.5
8	445	1.6
9	400	2.5
9	377	2.2
9	449	2.8
9	418	2.6
9	386	3.1
9	350	2.7
9	362	2.2
9	360	2.9
9	409	2.8
9	494	2.7
9	393	3.3
9	348	2.5
9	362	2.2
9	425	2.9
9	337	2.7
9	347	2.7
9	350	2.6
9	333	1.5
9	359	1.4
9	375	1.4
9	381	1.2
9	321	1.5
9	361	1.4
9	328	1.1
9	305	1.1
9	381	1.3
9	407	1.6
9	451	1.8
9	423	1.5
9	407	1.9
9	380	1.3
9	373	1.5
9	372	1.4
9	282	0.9
9	342	1.5
9	295	1.1
9	356	1.5
9	428	1.4
9	375	1.7
9	374	1.2
9	358	2
9	336	1.7
9	387	1.3
9	311	1.3
9	416	1.2
9	339	1.3
9	401	0.8
9	394	1.5
9	441	1
9	415	1.2
9	366	1.8
9	341	1.6
9	455	1.8
9	351	1.5
9	423	1.6
9	362	1.6
9	396	1.7
9	425	1.7
9	396	2.1
9	345	2
9	387	1.5
9	407	1.5
9	397	1.6
9	334	1.3
9	436	1.6
9	379	2
9	409	1.2
9	380	1.5
9	431	2
9	346	1.8
9	398	1
9	408	1.3
9	359	1.7
9	382	1.5
9	416	1.7
9	362	1
9	422	1.3
9	376	1.5
9	409	1.6
9	418	1.8
9	408	1.7
9	424	1.8
9	362	1.5
9	377	1.3
9	373	1.5
9	390	2
9	399	1.3
9	411	1.4
9	445	1.9
9	361	1.3
9	416	1.4
9	327	1.2
9	410	1.5
9	407	1.8
9	358	1.6
9	376	1.7
9	355	1.5
9	378	1.6
9	398	1
9	336	1.4
9	312	1.2
9	401	1.3
9	341	1.5
9	391	1.7
9	370	1.3
9	380	1.5
9	407	1.6
9	422	1.3
9	384	1.6
9	430	1.3
9	357	2
9	364	1.6
9	383	1.8
9	367	1.7
9	359	1.3
9	407	2
9	439	1.4
9	372	1.6
9	386	1.4
9	429	1.4
9	367	1.8
9	428	1.1
9	466	1.7
9	488	1.5
9	391	1.2
9	398	1.1
9	411	1.5
9	319	1.6
9	383	1.7
9	403	1.5
9	483	1.6
9	346	1.3
9	340	1.7
9	393	1.6
10	396	2.7
10	413	2.3
10	412	2.3
10	418	2.7
10	398	2.2
10	475	1.9
10	428	2.7
10	402	2.5
10	441	2.6
10	411	2.1
10	408	3.1
10	461	2.5
10	408	2.5
10	383	2.7
10	409	2.4
10	405	2.8
10	478	1.3
10	409	0.8
10	405	2.2
10	330	1.3
10	345	1.8
10	331	1.4
10	334	1.1
10	371	1.4
10	486	1.5
10	375	1.6
10	432	1.7
10	391	1.4
10	397	1.5
10	445	1.6
10	428	1.8
10	416	1.1
10	299	0.9
10	379	1.5
10	339	1.6
10	428	1.2
10	439	1.9
10	409	1.2
10	500	1.6
10	281	1.9
10	444	1.1
10	483	1.6
10	408	1.5
10	334	1.4
10	383	1.6
10	426	1.8
10	416	1.4
10	427	1.7
10	478	1.5
10	411	1.6
10	473	2
10	422	1.3
10	395	1.5
10	325	1.7
10	425	1.6
10	452	1.4
10	349	1.7
10	356	1.5
10	399	2.5
10	390	1.3
10	445	0.8
10	419	1.4
10	440	2
10	426	1.8
10	443	1.4
10	383	1.5
10	447	2
10	394	1.9
10	401	1.7
10	410	1.4
10	414	1.4
10	458	1.5
10	382	1.8
10	379	1.7
10	361	1.5
10	374	2.1
10	293	1.5
10	468	1.2
10	430	1.5
10	347	1.4
10	430	1.8
10	380	2.1
10	380	1.5
10	422	1.8
10	430	1
10	402	1.4
10	435	1.2
10	334	1.2
10	438	1.6
10	380	1.6
10	328	1.8
10	401	1.5
10	393	1
10	411	1.4
10	473	1.5
10	375	1.8
10	459	1.4
10	404	1.1
10	372	1.6
10	381	1.6
10	391	1.9
10	400	1.4
10	393	1.2
10	441	1.8
10	323	1.1
10	445	1.3
10	452	1.4
10	480	1.8
10	423	1.3
10	366	1.2
10	502	1.5
10	414	1.8
10	443	1.7
10	338	1.8
10	388	1.6
10	391	1.2
10	391	1.2
10	372	1.3
10	429	1.7
10	450	1.6
10	317	1.4
10	482	1.1
10	388	1.7
10	440	1.5
10	350	1.1
10	418	1.8
11	407	2.4
11	413	3
11	374	2.4
11	411	2.3
11	468	2.5
11	470	2.9
11	447	2.2
11	376	2.7
11	399	2.1
11	395	2.5
11	316	2.2
11	411	2.6
11	418	3.1
11	428	2.6
11	427	2.7
11	432	2.2
11	407	3.1
11	455	0.8
11	338	1.9
11	504	1.6
11	311	1.3
11	386	1.6
11	359	1.6
11	395	1.6
11	345	1.4
11	380	1.6
11	444	1.7
11	385	1.4
11	413	1.9
11	490	1.6
11	413	1.8
11	361	1.2
11	385	1
11	435	1.2
11	373	2
11	364	1.7
11	390	1.3
11	377	2
11	497	1.6
11	430	1.5
11	402	1.1
11	460	2.1
11	355	1
11	442	1.3
11	390	1.7
11	365	1.1
11	389	1.5
11	406	1.1
11	384	1.8
11	447	1.8
11	389	1.4
11	433	1.3
11	428	0.7
11	359	0.9
11	389	1.4
11	436	1.2
11	369	1.2
11	445	2
11	390	1.2
11	488	1.6
11	445	1.8
11	349	1.5
11	425	1.1
11	332	1.8
11	403	1.5
11	379	1.1
11	378	2
11	391	1.2
11	451	1.6
11	362	1.9
11	414	1.7
11	397	1.4
11	466	1.6
11	417	1.7
11	350	1.8
11	443	1.6
11	333	1.6
11	417	1.5
11	379	1.6
11	377	1.2
11	441	1.2
11	301	1.7
11	426	1.5
11	415	1.7
11	403	1.1
11	465	1.3
11	395	1.4
11	376	1.4
11	375	1.4
11	483	1.1
11	391	0.9
11	417	1.7
11	405	1.2
11	441	1.7
11	356	1.3
11	480	1.5
11	356	1.3
11	425	1.2
11	397	1.4
11	425	1.2
11	410	1.2
11	412	1.2
11	364	1.7
11	450	1.1
11	453	1.5
11	379	1.4
11	352	1.7
11	361	1.5
11	436	0.9
11	379	1.6
11	426	1.5
11	376	1.5
11	364	1.6
11	450	1.7
11	468	1.5
11	425	0.9
11	446	1.4
11	429	1
11	360	1.3
11	424	2
11	390	1.6
11	416	2
11	394	1.4
11	421	2
11	394	1.3
11	393	1.2
11	361	2
11	371	1.9
11	434	1.6
11	474	1.5
11	360	1.5
11	447	1.3
11	465	1.3
11	382	1.2
11	443	1.6
11	410	1.3
11	385	1.6
12	485	2.6
12	410	1.9
12	428	2.3
12	474	2.6
12	489	2.7
12	495	2.4
12	392	3
12	341	2.4
12	384	2.6
12	430	2.6
12	439	2.6
12	403	1.8
12	406	2.5
12	339	2.8
12	407	2.7
12	426	2.3
12	392	1.4
12	374	1.8
12	372	1.4
12	424	2
12	399	1.2
12	435	2.1
12	493	1.6
12	432	1.2
12	344	1.3
12	423	1.6
12	433	1.3
12	449	1.6
12	482	2
12	475	1.7
12	460	1.1
12	437	1.8
12	454	1.8
12	385	1.8
12	477	1.5
12	350	1.9
12	417	1.4
12	432	1.3
12	394	1.8
12	434	1.6
12	457	1.7
12	405	2.1
12	419	1.5
12	419	1.3
12	389	1.8
12	435	1.4
12	343	1.7
12	410	1.4
12	443	1.9
12	468	1.5
12	418	1.8
12	449	1.4
12	455	1.4
12	375	1.5
12	441	1.3
12	427	0.9
12	510	1.6
12	457	1.6
12	414	1.6
12	398	1.8
12	445	0.9
12	510	2.1
12	394	1.6
12	468	1.8
12	353	1.9
12	385	1.7
12	435	1.4
12	436	2
12	390	1.6
12	454	1.6
12	405	1
12	418	1.5
12	462	1.2
12	426	1.3
12	447	2.2
12	388	1
12	437	1.4
12	448	0.7
12	440	1.2
12	420	1.2
12	441	1.4
12	393	1.1
12	409	1.2
12	355	1.6
12	372	1.3
12	399	1.6
12	373	1.7
12	361	1.6
12	451	1.5
12	439	2.1
12	439	1.8
12	308	1.8
12	409	1.5
12	418	1.6
12	450	1.2
12	448	1.8
12	426	1.4
12	467	2.1
12	401	1.3
12	456	1.3
12	396	1.2
12	454	1.5
12	435	1.6
12	427	1.6
12	375	1.7
12	431	1.6
12	386	1.4
12	415	1.6
12	434	1.3
12	462	1.3
12	411	1.2
12	379	1
12	412	1.3
12	403	1.9
12	380	1.1
12	370	1.3
12	395	1.4
12	471	1.2
12	494	1.7
12	396	1.5
12	465	1.7
12	377	1.5
12	458	1.5
12	485	1.6
12	409	1.4
12	391	1.2
12	398	1.4
13	457	2.5
13	386	2.6
13	444	2.7
13	495	2.8
13	403	2.8
13	448	2.5
13	471	2.5
13	390	2.2
13	422	2.3
13	391	2.4
13	466	2.5
13	465	2.6
13	436	3.1
13	478	2.3
13	462	2.5
13	397	2.2
13	401	2.9
13	464	1.2
13	396	1.8
13	430	1.6
13	404	1.9
13	449	1.3
13	463	1.5
13	469	1.7
13	367	2.1
13	451	0.9
13	467	1
13	405	1.8
13	442	1.5
13	464	1.7
13	511	2
13	307	1.2
13	440	1.2
13	421	1.9
13	369	1.2
13	426	1.8
13	365	2.1
13	442	1.5
13	442	1.4
13	423	1.7
13	412	1.1
13	377	1.1
13	433	1.3
13	487	1.7
13	478	1.1
13	433	1
13	445	1.8
13	482	2.2
13	461	1.4
13	495	1.5
13	407	1.2
13	434	1.8
13	480	1.9
13	372	1.7
13	477	0.8
13	382	1
13	422	1.4
13	453	1.3
13	513	1.5
13	430	1.7
13	511	1.5
13	463	1.8
13	468	1.3
13	435	1.7
13	452	1.6
13	406	1.9
13	498	2.1
13	535	1.2
13	426	1.7
13	463	1.6
13	366	1.2
13	435	0.8
13	442	2.1
13	469	2.1
13	373	1.5
13	373	1.3
13	418	1.5
13	428	1.1
13	492	1.1
13	471	1
13	465	1.6
13	500	1.2
13	449	1.9
13	433	1
13	486	1.6
13	409	1.1
13	407	2.1
13	515	1.3
13	389	1.4
13	433	1.4
13	431	1.9
13	477	1.5
13	460	1.5
13	475	1.8
13	455	1.3
13	458	1.4
13	427	1.6
13	443	1.2
13	486	1.8
13	386	1.4
13	408	1.3
13	391	1.5
13	403	1.6
13	437	1.5
13	416	1.8
13	397	1.3
13	450	1.4
13	417	1.6
13	413	1.2
13	407	1.9
13	365	1.8
13	432	1.3
13	495	1.8
13	453	1.8
13	472	2
13	497	1.5
13	419	1.8
13	399	1.7
13	404	1.1
13	392	1.3
13	458	1.8
13	401	1.7
13	434	1.2
13	509	2.1
13	466	1.2
13	432	1.5
13	491	1.8
13	457	1.4
13	425	1.9
13	440	1.1
13	422	1.9
13	427	1.1
13	456	1.7
13	373	1.5
14	462	2
14	495	2.6
14	487	2.3
14	489	2.7
14	476	2.2
14	453	2.2
14	501	2.6
14	433	2
14	386	2.3
14	448	2.4
14	413	2.6
14	448	2.2
14	492	2.3
14	483	2.5
14	465	2.1
14	487	2.4
14	379	2.6
14	400	2
14	474	1.6
14	444	1.3
14	377	1.5
14	409	1.8
14	499	1.8
14	378	1.8
14	507	1.7
14	470	1.6
14	447	1.6
14	518	1.9
14	435	1.5
14	463	1.8
14	417	1.5
14	478	1.4
14	493	1.7
14	441	1.3
14	431	1.6
14	460	1.3
14	422	1.5
14	430	1.6
14	437	1.6
14	483	1.5
14	465	1.3
14	441	1.1
14	452	1.3
14	412	1.8
14	431	1.2
14	534	1.6
14	496	1.5
14	434	1.5
14	456	1
14	357	1.4
14	450	1.3
14	468	1.3
14	431	1.1
14	501	1.2
14	435	1.2
14	407	1.1
14	467	1.5
14	420	1.1
14	496	1.5
14	450	1.7
14	498	1.5
14	426	2
14	486	1.8
14	440	1.3
14	449	1.4
14	480	1.6
14	447	1.9
14	436	1.8
14	499	1.4
14	480	2
14	423	1.2
14	508	1.2
14	520	1.8
14	416	0.8
14	410	1.3
14	413	1.4
14	430	1.3
14	460	1.3
14	407	1.8
14	477	2.1
14	467	1.6
14	444	1
14	441	1.6
14	445	1.5
14	471	1
14	468	1.5
14	427	1.2
14	425	1.5
14	444	1.5
14	418	1.4
14	451	1.1
14	508	1.6
14	465	1.7
14	428	1.5
14	399	1.2
14	484	2
14	564	1.9
14	501	1.4
14	467	1.2
14	410	1
14	490	1.3
14	408	1.5
14	439	1.6
14	412	2.1
14	542	1.3
14	457	1.7
14	432	1.5
14	529	1.2
14	428	1.5
14	460	0.9
14	476	1.6
14	538	1.4
14	505	1.8
14	392	1
14	408	1.4
14	482	1.6
14	480	2
14	453	1.7
14	486	1.2
14	496	1.4
14	531	1.8
14	391	1.5
14	442	1.8
14	445	1.8
14	454	1.9
14	387	1.4
14	536	1.3
14	445	1.8
14	529	1.4
14	400	1.1
14	440	1.9
14	436	0.6
14	475	1.4
14	469	1.8
15	494	2.5
15	449	2.9
15	442	2.3
15	461	2.6
15	504	2.8
15	450	2.1
15	509	2.4
15	476	2.1
15	425	2.2
15	412	2.4
15	486	2.7
15	473	2.5
15	417	2.5
15	417	3
15	412	2.2
15	440	1.5
15	448	1.6
15	449	1.4
15	397	1
15	399	1.5
15	405	1.4
15	476	1.3
15	437	1.5
15	467	1.4
15	492	1.5
15	494	1.9
15	434	2.2
15	410	1.5
15	468	1.1
15	453	1.2
15	466	1.2
15	493	1.5
15	523	1.3
15	478	1.9
15	469	1.5
15	431	1.1
15	427	1.3
15	460	1.5
15	443	1.4
15	487	1.4
15	446	1.9
15	434	1.8
15	473	1.7
15	515	1.9
15	428	1.5
15	416	1.6
15	422	1.9
15	439	1.6
15	510	1.2
15	433	1.1
15	512	1.6
15	360	1.9
15	447	1.8
15	429	1.7
15	460	2.4
15	517	1.4
15	395	1.6
15	559	1.4
15	433	1
15	505	1.5
15	435	1.7
15	392	1.5
15	457	1.7
15	392	1.8
15	461	1.2
15	528	1.7
15	421	1.1
15	421	1.3
15	472	1.3
15	464	1.4
15	532	1.4
15	377	1.8
15	417	1.4
15	415	1.6
15	393	1.8
15	483	0.8
15	435	1.2
15	388	1.5
15	506	1.8
15	509	1.4
15	405	1.2
15	404	1.9
15	401	1.4
15	445	1
15	424	1.1
15	472	1.3
15	400	1.2
15	487	1.5
15	404	1.4
15	387	1.2
15	421	1.1
15	454	1.3
15	482	1.1
15	441	1.1
15	458	1.9
15	433	1.5
15	549	1.7
15	417	1.2
15	491	1.2
15	518	1.7
15	397	1.3
15	428	1.6
15	477	1.3
15	423	1.9
15	476	1.5
15	510	1.8
15	454	1.1
15	406	1.8
15	435	1.8
15	442	1.9
15	408	1.2
15	469	2
15	433	1.5
15	416	1
15	406	1.3
15	385	1.6
15	511	1.6
15	458	1.7
15	506	1.7
15	528	1.4
15	419	1.1
15	409	1.3
15	440	1.4
15	447	2
16	454	2.3
16	386	2.1
16	469	3.2
16	397	2.5
16	523	2.8
16	468	2.3
16	444	2.7
16	507	2.8
16	454	2.5
16	524	2.4
16	425	3.3
16	408	2.9
16	520	2.7
16	490	2.6
16	473	2.7
[truncated: 31,895 more rows]
