# Supplementary material for: Optimization of airport check-in service quality focused on operational costs and passengers’ satisfaction
Source: PLoS One. 2021 Aug 5;16(8):e0253586. doi: 10.1371/journal.pone.0253586 (PMC8341503; doi:10.1371/journal.pone.0253586)
Supplement: S1 File — (ZIP) [file pone.0253586.s001.zip › INSTANCES_PONE-D-20-30894R1/passengers_130_10.txt]

id_f arr_t t_serv
0	0	0
1	97	2.1
1	187	2.7
1	197	2.6
1	100	2.1
1	127	2.3
1	151	2.6
1	108	3
1	191	2.4
1	198	2.6
1	152	2.7
1	209	2.6
1	141	2.5
1	163	2.1
1	186	2.7
1	148	2.1
1	189	2
1	129	2.1
1	222	1.4
1	217	2.2
1	182	1.8
1	159	1.8
1	143	1.8
1	135	1.7
1	143	1.6
1	89	1.5
1	198	1.4
1	161	1.2
1	181	2
1	147	1.5
1	153	2.3
1	156	1.6
1	23	1.4
1	86	1.8
1	115	2
1	173	1.8
1	92	1.5
1	167	1.8
1	134	1.7
1	117	1.7
1	182	1.4
1	100	2
1	122	1.5
1	120	1.7
1	144	1.8
1	76	1.5
1	188	1.1
1	154	1.5
1	144	2.1
1	124	1.2
1	227	1.3
1	67	1.5
1	163	1.4
1	107	1.2
1	122	1.4
1	94	1.6
1	173	1.2
1	188	0.8
1	204	1.9
1	156	1.3
1	155	1.4
1	170	1.6
1	149	1.5
1	162	1.2
1	149	1.5
1	160	1.8
1	201	1.3
1	193	1.6
1	115	2.5
1	172	1.8
1	110	1.5
1	69	1
1	147	1
1	118	0.9
1	131	2.4
1	104	1.7
1	171	1.1
1	106	1.1
1	122	1.9
1	123	0.9
1	152	2
1	111	1.9
1	161	2.1
1	144	2
1	179	1.6
1	180	1.6
1	161	1.7
1	105	1.3
1	252	1.4
1	157	1.6
1	54	1.8
1	179	1.5
1	97	1.3
1	171	1.5
1	118	1.9
1	174	0.9
1	154	1.7
1	115	2
1	121	0.9
1	157	1.7
1	128	2
1	129	1.3
1	73	1.3
1	78	1.1
1	174	1.8
1	121	1.3
1	104	1.6
1	128	1
1	100	1.4
1	85	1.8
1	141	1.3
1	166	1.3
1	124	2.1
1	219	1.4
1	218	1.1
1	108	1.7
1	185	1.1
1	182	1.3
1	57	1.5
1	136	1.3
1	131	1.5
1	137	1.2
1	180	1.6
1	94	1.6
1	152	1.5
1	138	1.6
1	114	1.4
1	97	1.3
1	185	1.4
1	79	1.7
1	254	1.4
1	207	1.7
1	154	1.3
1	141	2.2
1	190	1
1	141	1.5
2	202	2.6
2	148	2.2
2	190	2.1
2	165	2.3
2	165	2.7
2	141	2.5
2	205	2.3
2	140	2.7
2	132	2.3
2	112	2.6
2	122	2.8
2	101	2.3
2	92	2.5
2	199	2.7
2	199	2.6
2	180	2.6
2	155	2
2	65	1.7
2	134	1.7
2	185	1.3
2	134	1.2
2	82	1.4
2	141	1.3
2	136	1.3
2	172	1.4
2	191	1.2
2	99	1.5
2	106	1.2
2	192	1.6
2	156	1.8
2	164	1.4
2	135	1.6
2	127	1.6
2	124	1.9
2	63	2.1
2	136	1.5
2	122	1.8
2	116	1.2
2	129	0.8
2	202	1.4
2	69	1.4
2	169	1.5
2	59	1.7
2	160	1.5
2	50	0.8
2	120	1.8
2	197	1.5
2	143	1.5
2	151	1.6
2	227	1.5
2	160	1.9
2	134	1.8
2	174	1.7
2	177	1.6
2	196	1.2
2	165	2.1
2	137	1.1
2	130	1.9
2	143	1.4
2	213	1.6
2	155	1.3
2	124	1.6
2	118	1.7
2	140	1.4
2	132	1.5
2	131	1.4
2	157	1.5
2	195	1.6
2	142	2.2
2	103	2
2	102	1.2
2	254	1.5
2	63	1.6
2	85	1.4
2	236	1.1
2	206	1.6
2	146	1.8
2	193	1.7
2	150	1.1
2	172	1.7
2	122	1.5
2	112	1.1
2	217	1.5
2	145	1.9
2	154	1.7
2	129	1.9
2	131	1.6
2	176	1
2	149	1.4
2	128	2
2	181	1.7
2	133	1.7
2	155	1.5
2	190	1.3
2	158	1.5
2	91	1.3
2	194	0.9
2	174	1.9
2	114	1.7
2	177	1.5
2	163	1.8
2	121	1.7
2	99	1.6
2	167	1.4
2	134	1.3
2	224	1.9
2	233	1.3
2	142	1.5
2	152	1.6
2	141	1.7
2	133	1.5
2	127	1.6
2	107	1.4
2	135	1.7
2	170	1.6
2	169	1.2
2	158	1.6
2	162	1.5
2	129	1.8
2	191	1.4
2	132	1.3
2	191	1.7
2	163	1.6
2	182	1.4
2	129	1.6
2	166	1.4
2	124	1
3	144	2.3
3	157	2.9
3	213	2.7
3	245	2.5
3	229	2.5
3	235	2
3	157	2.7
3	228	2.9
3	134	2.7
3	174	2.9
3	126	2.6
3	235	2.2
3	176	2.7
3	158	2.2
3	251	2.9
3	201	1.8
3	184	1.6
3	278	1.8
3	206	1.2
3	195	1.4
3	178	1.5
3	175	1.8
3	141	0.9
3	215	1.4
3	197	1.4
3	275	1.8
3	226	2
3	233	1.8
3	241	1.2
3	183	1
3	181	1.6
3	222	1.2
3	260	0.8
3	213	1.5
3	237	1.2
3	198	1.3
3	237	1.4
3	200	1
3	148	1.6
3	245	1.9
3	179	1.8
3	175	1.1
3	226	1.9
3	216	1.5
3	202	1.1
3	211	0.9
3	202	1.8
3	155	1.3
3	219	1.6
3	185	1.4
3	185	1.6
3	236	1.6
3	181	1.5
3	238	1.5
3	168	1.9
3	169	1.4
3	203	1.7
3	257	0.7
3	225	1.9
3	243	1.2
3	280	1.8
3	274	1.6
3	181	1.3
3	207	1.5
3	145	2
3	212	1.4
3	129	1.2
3	176	1.3
3	204	1.6
3	183	1.5
3	164	1.8
3	143	1.5
3	263	1.1
3	232	1.8
3	204	1.6
3	296	1.5
3	220	1
3	149	1.7
3	259	1.2
3	188	1.4
3	166	1.2
3	139	1.7
3	282	2.2
3	152	1.6
3	159	1.2
3	218	1
3	225	1.9
3	253	1.6
3	228	1.6
3	274	1.4
3	216	1.5
3	247	1.2
3	190	1.4
3	178	1.5
3	189	1.5
3	247	1.4
3	216	1.6
3	187	1.3
3	233	1.7
3	248	1.6
3	206	2.1
3	130	1.5
3	243	1.2
3	205	2
3	295	1.5
3	219	1.2
3	247	2.2
3	231	1.8
3	262	1.5
3	231	1.6
3	173	1.5
3	191	0.9
3	202	1.7
3	243	1.7
3	244	1.2
3	261	1.9
3	245	1.7
3	226	1.5
3	160	1.5
3	255	1.2
3	170	1.2
3	196	1.4
3	189	1.1
3	165	1.5
4	192	2.6
4	221	2.4
4	206	2.7
4	205	2.8
4	120	2.5
4	226	2.3
4	185	2.2
4	273	2.9
4	195	2
4	159	2.7
4	186	2.1
4	216	2.3
4	179	2.8
4	189	2.2
4	237	2.6
4	235	2.3
4	226	1.6
4	245	1
4	245	1.5
4	224	1.7
4	211	1.7
4	185	1.6
4	135	1.2
4	285	1.2
4	243	1.9
4	213	1.5
4	241	1.7
4	124	1.5
4	171	1.2
4	196	1.2
4	234	1.1
4	178	1.5
4	215	1.3
4	175	1.4
4	304	1.1
4	168	1.7
4	190	1.6
4	175	1.7
4	160	1.4
4	190	1.2
4	155	1.6
4	209	1.4
4	194	1.6
4	201	1
4	217	1
4	245	1.7
4	185	1.8
4	227	1
4	183	1.2
4	193	1.4
4	194	1.2
4	210	1.9
4	130	1.2
4	192	1.1
4	205	1.6
4	221	1.5
4	202	1.1
4	256	1.4
4	270	0.9
4	228	1
4	251	1.4
4	261	2.1
4	206	1.8
4	214	1.3
4	159	1.4
4	200	1.5
4	249	1.8
4	260	1.2
4	258	0.9
4	125	1.8
4	187	1.3
4	181	1.8
4	204	1.6
4	180	1.6
4	131	1.4
4	226	1.4
4	242	1.5
4	148	1.6
4	238	1.2
4	153	2
4	200	1.8
4	186	1.4
4	221	1.3
4	259	2.2
4	215	1.6
4	252	2.1
4	176	1.6
4	215	1.3
4	212	0.8
4	162	1.1
4	194	1.6
4	238	1.6
4	264	1.6
4	167	1.5
4	220	1.5
4	243	1.2
4	193	0.9
4	186	1.5
4	224	1.9
4	208	1.4
4	204	1.7
4	242	2.2
4	211	1.3
4	137	1.8
4	242	1.3
4	205	1.5
4	202	1.4
4	168	1.2
4	284	1.7
4	211	1.1
4	307	1.5
4	259	1.6
4	258	1.7
4	235	1.9
4	161	2.2
4	228	1.2
4	225	1.9
4	208	1.5
4	246	1.3
4	161	1.4
4	193	1.7
4	199	1.8
4	231	2
4	233	1.7
4	204	1.3
4	252	1
4	227	1.3
4	287	1.4
4	223	1.9
4	170	1.3
5	315	2.2
5	217	2.4
5	215	2.3
5	292	3.1
5	219	2.2
5	229	2.8
5	279	2.3
5	279	2.1
5	275	2.2
5	228	3
5	179	2.3
5	206	2.8
5	260	2.6
5	266	2
5	226	2.3
5	234	1.3
5	248	1.7
5	185	1.3
5	214	1.4
5	202	1.8
5	278	1.7
5	196	1.6
5	265	1.5
5	223	1.4
5	235	1.3
5	223	1.8
5	216	2.2
5	213	1.7
5	260	1.4
5	206	1.3
5	226	1.3
5	275	1.5
5	165	2.3
5	276	0.9
5	259	1.3
5	149	1.1
5	239	1.2
5	256	1.4
5	238	1.2
5	195	1.8
5	194	1.3
5	224	1.5
5	234	1.4
5	316	1.6
5	241	2
5	204	1.4
5	261	1.4
5	243	1.1
5	267	1.8
5	199	1.9
5	195	1.3
5	170	1.6
5	221	1.6
5	254	2.1
5	274	1.3
5	178	1.2
5	225	1.5
5	186	1.2
5	266	1.6
5	227	1.1
5	209	1.4
5	240	1.9
5	165	1.6
5	166	1.1
5	219	1.8
5	232	1.4
5	313	1.4
5	227	1.7
5	258	1.6
5	217	1.3
5	231	1.3
5	289	1.5
5	316	1.7
5	266	1.8
5	271	1.4
5	238	1.4
5	260	1.4
5	302	1.6
5	206	1.3
5	166	1.4
5	189	1.5
5	182	1.6
5	172	1.8
5	218	1.6
5	160	1.8
5	272	1.5
5	263	2
5	258	1
5	223	1.5
5	211	1.8
5	253	1.2
5	226	1.5
5	255	2.1
5	269	1.3
5	186	1.6
5	245	1.4
5	201	1.6
5	277	1.6
5	244	1.8
5	222	1.7
5	280	1.6
5	264	1
5	243	1.6
5	244	1.3
5	324	1.6
5	222	1.6
5	280	1.3
5	243	1.4
5	193	1.5
5	214	1.6
5	232	1.2
5	197	1.7
5	227	1.4
5	222	2.1
5	262	1.7
5	150	1.3
5	290	1.9
5	156	1.5
5	241	1.4
5	186	1.6
5	238	1.4
5	189	1.8
5	327	1.6
6	212	2.6
6	184	2.3
6	215	2.5
6	252	2.5
6	242	2.4
6	211	2.7
6	222	2
6	214	2.8
6	286	2.8
6	261	2.9
6	177	2.7
6	294	2.9
6	220	2.5
6	334	2.4
6	330	2.5
6	223	2.9
6	198	2.4
6	280	1.3
6	232	1.7
6	220	1.2
6	248	1.2
6	188	1.5
6	278	1.2
6	262	1.1
6	350	2
6	277	1.8
6	223	2.1
6	257	1.1
6	240	1.6
6	316	1.1
6	260	2
6	222	1.9
6	273	1.6
6	192	1
6	222	1.5
6	234	1.8
6	249	1.8
6	275	1.4
6	221	1.5
6	338	1.9
6	255	1.6
6	194	2
6	249	1.5
6	328	1.2
6	171	1.1
6	240	1.1
6	246	1.3
6	208	1.1
6	226	1.9
6	216	1.5
6	221	1.3
6	177	1.3
6	228	1.2
6	307	1.3
6	228	1.6
6	249	1.6
6	217	1.5
6	294	1.4
6	237	1.8
6	329	1.9
6	225	1.7
6	197	1.3
6	307	1.9
6	297	1.3
6	293	1.5
6	283	1.5
6	288	1.7
6	294	1
6	201	1.6
6	256	1.1
6	230	1.4
6	266	1.5
6	263	1.4
6	302	1.9
6	253	1
6	221	1.5
6	297	1.2
6	292	1.8
6	286	1.2
6	244	1.5
6	286	1.5
6	201	1.8
6	198	1.6
6	279	1.1
6	215	1.8
6	263	1.4
6	297	1.1
6	257	1.3
6	234	1.7
6	260	2.1
6	270	1.1
6	260	1.8
6	259	1.4
6	211	2
6	207	1.6
6	278	1.5
6	210	1.2
6	195	1.3
6	237	2
6	216	1.3
6	224	2
6	359	1.3
6	232	1.8
6	217	1.2
6	221	1.8
6	264	1.6
6	277	2
6	195	1.4
6	221	1.4
6	218	1.6
6	291	0.9
6	240	1.4
6	150	1.3
6	284	1.5
6	207	1.6
6	264	1.6
6	268	1.2
6	280	1.3
6	255	1.3
6	181	1.7
6	223	1.4
6	241	1.5
6	238	1.6
6	257	1.2
6	173	1.4
6	281	1.6
6	287	1.4
6	190	1.2
6	216	1.3
6	270	1.2
6	221	1.7
6	224	1.6
6	277	1.5
6	247	1.5
7	309	2.4
7	239	2.8
7	273	2.7
7	315	2.6
7	190	1.5
7	325	2.5
7	227	2.4
7	269	2.1
7	248	2.2
7	275	3.1
7	337	2.4
7	262	2.2
7	255	2.5
7	310	2.7
7	252	2.2
7	292	2.9
7	194	2.2
7	277	1.6
7	260	1.5
7	287	1.4
7	275	1.2
7	327	1.6
7	241	1.5
7	249	1.7
7	351	1.5
7	333	1.7
7	282	1.9
7	294	1.7
7	272	1.3
7	291	1.2
7	258	1.2
7	275	1.7
7	262	1.9
7	237	1.2
7	251	1.9
7	271	1.5
7	246	1.4
7	339	1.6
7	323	1.7
7	261	1.3
7	235	1.4
7	295	1.4
7	337	1.1
7	328	1.1
7	266	1.4
7	284	1.3
7	270	1.5
7	255	1.7
7	298	1.6
7	338	1.5
7	227	1.6
7	305	1.8
7	247	1.7
7	276	1
7	257	1.2
7	352	1.3
7	213	0.8
7	277	1.8
7	260	1.6
7	301	1.1
7	244	1.7
7	283	0.9
7	369	1.2
7	247	0.9
7	223	2.2
7	258	1.3
7	238	1.2
7	290	1.4
7	258	1.5
7	319	1.6
7	251	1.8
7	328	1.8
7	223	1.2
7	280	1.7
7	277	1.6
7	269	1.8
7	346	1.4
7	288	1.4
7	261	1.4
7	340	1.3
7	327	1.8
7	201	1.2
7	321	1.6
7	188	1.6
7	240	1.4
7	273	1.5
7	250	1.2
7	307	1.7
7	285	1.5
7	261	1.2
7	206	1.5
7	267	2
7	218	1.3
7	360	1.4
7	239	1.4
7	259	1.3
7	247	1.1
7	240	1.4
7	245	1.5
7	276	1.5
7	251	1.5
7	268	2
7	327	1.6
7	292	1.9
7	293	1.8
7	271	1.5
7	246	1.8
7	339	1.5
7	231	1.3
7	174	1.6
7	262	1.1
7	279	1.5
7	326	1
7	261	1.4
7	350	1.7
7	257	1.5
7	255	1.4
7	310	1.8
7	257	1.4
7	250	1.2
7	215	1.3
7	248	1.3
7	273	1.4
7	282	1.4
7	292	1.1
7	344	1.5
7	310	1.3
7	230	1.8
7	252	1.3
7	239	1.5
7	301	1.3
7	258	1.6
7	393	1.8
7	323	1.4
7	265	1.9
7	310	2.2
7	275	2
7	281	1.6
8	307	2.5
8	351	2.5
8	232	2.5
8	301	2.4
8	253	2.2
8	326	2.8
8	193	2.9
8	310	2.7
8	250	2.5
8	256	2.7
8	263	2.8
8	326	2.4
8	337	2.8
8	259	3.1
8	271	2.8
8	259	1.4
8	276	1.7
8	183	1.4
8	261	1.5
8	300	1.6
8	294	1.2
8	259	1.3
8	312	1.1
8	291	1.4
8	267	1.6
8	292	1.4
8	276	1.7
8	259	1.7
8	341	1.6
8	293	1.6
8	290	1.5
8	296	1.6
8	314	1
8	305	1.4
8	324	1.6
8	238	1.1
8	368	1.2
8	285	1.8
8	273	1.6
8	246	1.4
8	279	1.7
8	243	1.4
8	324	1.4
8	274	1.8
8	288	1.4
8	303	1.6
8	273	1.6
8	327	1.8
8	305	1.6
8	306	1.8
8	315	1
8	248	1.2
8	239	1.3
8	298	1.4
8	290	1.3
8	255	1.7
8	295	1.7
8	259	1.9
8	256	0.7
8	216	1.2
8	210	2.2
8	199	1.9
8	303	1.5
8	233	1.3
8	274	2
8	315	1.4
8	232	1.7
8	266	1.8
8	254	1.4
8	296	1.9
8	298	1.6
8	304	1.7
8	293	1.3
8	247	1.4
8	291	1.6
8	292	1.3
8	310	1.2
8	274	1.6
8	297	1.6
8	282	1.4
8	298	1.3
8	260	1.3
8	325	2
8	262	1.2
8	343	1.3
8	265	1.8
8	263	0.8
8	270	1.5
8	311	1.6
8	353	1.6
8	308	1.8
8	314	1
8	284	1.7
8	249	2.3
8	282	1.2
8	249	1.3
8	223	1.7
8	189	1.6
8	259	1.7
8	332	1.5
8	305	1.5
8	292	1.6
8	250	1.5
8	281	2.2
8	273	1.6
8	327	1.6
8	335	1.5
8	349	1.4
8	265	1.7
8	263	1.8
8	201	1.7
8	382	2
8	330	1.6
8	265	1.3
8	330	1.8
8	327	1.3
8	325	1.5
8	297	1.4
8	353	1.5
8	242	1.4
8	281	1.2
8	277	1.4
8	279	1.3
8	320	1
9	315	2.2
9	292	2.8
9	345	2.5
9	340	2.1
9	316	2.5
9	328	2.5
9	292	2
9	257	2.7
9	272	2.5
9	324	2.5
9	286	2.2
9	286	2.2
9	307	2.7
9	310	2.4
9	337	2.1
9	327	1.3
9	308	1.1
9	339	1.4
9	313	1.3
9	259	1.5
9	330	1.6
9	278	1.3
9	335	1.5
9	349	1.6
9	231	1.3
9	291	0.9
9	138	1.7
9	314	1.7
9	332	1.6
9	256	1.8
9	292	1.8
9	308	1.4
9	332	1.3
9	236	1
9	310	1.8
9	328	1.8
9	297	1.8
9	297	0.9
9	285	1.3
9	303	1.6
9	310	1.9
9	266	1.6
9	284	1.5
9	318	1.7
9	251	1.7
9	255	1.4
9	310	1.1
9	418	1.1
9	238	1.3
9	244	1.5
9	298	1.8
9	268	1.7
9	323	1.1
9	265	1.9
9	201	1.5
9	299	1.2
9	306	1.5
9	201	2.2
9	376	1.1
9	301	1.9
9	227	1
9	326	2.1
9	300	1.2
9	218	1.3
9	348	1.3
9	299	1.3
9	312	1.5
9	299	1.2
9	261	1.4
9	393	1.6
9	286	1.3
9	326	1.4
9	313	2
9	214	2.2
9	353	1.1
9	218	1
9	277	1.5
9	323	1.2
9	172	2.1
9	322	1.3
9	272	1.6
9	283	1.9
9	158	1.7
9	363	1.3
9	246	1.5
9	274	1.7
9	203	0.9
9	325	1.8
9	269	1.5
9	231	1.4
9	245	1.2
9	288	1.5
9	287	1.4
9	227	1.1
9	320	1.6
9	268	1.7
9	347	2
9	340	0.9
9	282	1.1
9	268	1.5
9	286	1.6
9	281	1.4
9	375	0.8
9	243	2.1
9	278	1.1
9	311	1.9
9	297	1.7
9	285	1.8
9	310	1.6
9	252	1.8
9	344	1.5
9	207	1.5
9	296	1.9
9	237	1.4
9	309	1.7
9	224	1.6
9	280	1.7
9	311	1.4
9	317	1.3
9	334	1.2
9	351	1.7
9	200	2.1
9	297	1.6
10	266	2
10	373	2.3
10	295	2.6
10	336	2.4
10	286	2.6
10	310	3.1
10	258	2.1
10	281	2.1
10	263	2.4
10	299	2.7
10	286	2.4
10	310	2.8
10	301	2.9
10	301	3.2
10	278	2.6
10	339	2
10	359	2.3
10	285	1.5
10	307	1.9
10	310	1.2
10	337	1.4
10	283	1.5
10	306	1.5
10	294	1.5
10	316	1.1
10	322	1.4
10	300	1.8
10	325	1.4
10	277	1.6
10	262	1.7
10	354	1.2
10	256	1.4
10	370	1.7
10	300	1.1
10	349	1.4
10	310	2.1
10	314	1.8
10	316	1.8
10	361	1.2
10	229	1.6
10	284	1.5
10	330	1.3
10	351	2
10	355	1.6
10	264	2.1
10	303	1.7
10	318	1.6
10	335	0.4
10	301	1.7
10	373	2.2
10	309	1.7
10	288	1.7
10	318	1.8
10	275	1.2
10	259	1.6
10	347	1.8
10	321	1.8
10	315	1.4
10	352	1.4
10	318	0.8
10	300	1.1
10	312	1.4
10	259	1
10	305	1.2
10	299	1.5
10	305	2
10	317	1.4
10	351	1.5
10	246	1.5
10	284	1.5
10	310	1.7
10	312	1.3
10	349	1.6
10	308	1.8
10	339	1.2
10	312	0.6
10	275	1.6
10	316	1.6
10	337	1.6
10	306	1.4
10	324	1.1
10	309	1.2
10	305	1.5
10	368	1.6
10	335	2
10	286	1.9
10	261	1.5
10	285	1.3
10	298	1.8
10	306	1.7
10	284	1.8
10	286	2.1
10	330	2
10	284	1.5
10	332	1.7
10	240	1.7
10	278	1.6
10	329	1.2
10	277	2.2
10	227	0.7
10	231	0.5
10	292	1.1
10	277	1.7
10	275	1.4
10	381	1.6
10	337	1.3
10	281	1.5
10	251	1.3
10	301	1.1
10	339	1.4
10	371	1.5
10	276	2.2
10	214	1.8
10	285	1.2
10	397	1.9
10	272	1.2
10	318	1.1
10	361	1.7
10	351	1.2
10	331	1.2
10	286	1.6
10	336	1.5
10	331	1.5
10	323	1.4
10	300	1.1
10	322	1.2
10	271	1.3
10	262	1.9
10	315	1.3
10	255	2.1
10	315	1.4
10	299	1.3
10	296	1.5
10	253	0.8
10	327	1.6
10	345	1.5
11	362	2.3
11	284	2.3
11	278	2.4
11	255	2.8
11	308	3
11	342	2.3
11	335	2.4
11	282	2.6
11	368	2.4
11	213	2.9
11	352	2.3
11	402	2.2
11	336	2.1
11	303	2.1
11	272	2.1
11	342	2.1
11	298	1.3
11	275	1.7
11	249	1.5
11	313	1.6
11	294	1.4
11	332	1.2
11	323	1.3
11	319	1.2
11	368	1.3
11	299	1.8
11	284	1.2
11	306	1.3
11	324	2.2
11	259	1.9
11	329	1.3
11	370	2
11	330	1.4
11	328	1
11	341	1.2
11	354	1.6
11	394	1.3
11	350	1.4
11	305	1.8
11	344	1.3
11	315	1.6
11	336	1.7
11	332	1.8
11	315	1.5
11	327	1.7
11	258	1.1
11	304	1.3
11	302	1.6
11	308	1.3
11	236	1.4
11	333	1.3
11	298	1.6
11	364	1.7
11	302	1.7
11	237	1.3
11	278	1.3
11	365	1.4
11	408	1.6
11	290	1.9
11	297	1.5
11	284	1
11	348	1.7
11	308	1.4
11	283	2.1
11	236	1.4
11	293	1.7
11	277	0.8
11	324	1.6
11	322	1.4
11	259	1.7
11	310	1.6
11	348	1.6
11	357	1.5
11	329	2.1
11	341	1.7
11	354	1.6
11	361	1.1
11	317	1.8
11	288	1.7
11	322	1.9
11	314	1.2
11	287	1.5
11	294	1.6
11	357	1.6
11	313	0.9
11	335	1.5
11	365	1.4
11	307	1.1
11	333	1.2
11	333	1.3
11	307	1.4
11	257	1.7
11	273	1.4
11	288	1.7
11	314	1.5
11	384	1.2
11	298	1.3
11	268	1.3
11	343	1.7
11	362	1.8
11	355	1.1
11	330	1.1
11	321	1.5
11	335	1.2
11	341	1.9
11	370	1.5
11	354	1.1
11	331	1.9
11	295	1.1
11	278	2
11	313	1.4
11	328	1.4
11	321	1.8
11	335	1.3
11	321	1
11	362	1.5
11	303	1.4
11	289	1.7
11	321	1.7
11	305	1.6
11	356	1.7
11	355	1.3
11	279	1.2
11	335	1.5
11	325	1.2
11	309	1
11	274	1.8
11	290	1.2
11	355	1.3
11	361	1.1
11	288	1.4
11	371	1.5
12	308	2.4
12	304	2.2
12	313	2.6
12	317	2.3
12	300	2.5
12	315	2.7
12	369	2.8
12	316	1.8
12	325	2.6
12	244	2.5
12	321	2.7
12	340	2.8
12	374	2.8
12	309	2.1
12	325	2.6
12	379	2.7
12	299	1.2
12	364	1.8
12	358	1.8
12	345	1.7
12	272	1.1
12	344	1.5
12	351	1.1
12	284	1.4
12	305	1.2
12	431	1.2
12	324	1.6
12	277	1.3
12	256	1.7
12	313	1.6
12	317	1.4
12	362	1.4
12	348	1.9
12	366	1.2
12	349	1.4
12	264	1.1
12	406	1.5
12	362	1.6
12	283	1.6
12	284	1.4
12	282	1.6
12	262	1.4
12	266	1.5
12	267	1.3
12	330	1.4
12	356	1.7
12	288	2.1
12	334	1.5
12	342	1.5
12	297	1.5
12	302	2
12	339	1.3
12	342	2
12	306	1.4
12	297	1.4
12	328	1.1
12	309	1.1
12	346	1.3
12	371	1.6
12	334	1.1
12	271	1.2
12	342	1.6
12	234	1.6
12	379	1.3
12	312	1.7
12	306	1.9
12	333	1.5
12	352	1.6
12	349	2.1
12	340	1.8
12	292	1.5
12	315	1.5
12	269	1.8
12	296	1.5
12	307	1.7
12	408	1.8
12	308	1.4
12	362	1.3
12	369	1.6
12	267	1.2
12	369	1.6
12	338	1.7
12	289	1.3
12	277	1.8
12	320	1.3
12	367	1.5
12	295	1.9
12	411	2.1
12	342	1.7
12	355	1.7
12	322	1.7
12	306	1.4
12	402	2.2
12	313	1.8
12	364	1.5
12	335	1.5
12	294	1.3
12	354	1.7
12	306	1.9
12	352	1.5
12	318	1.8
12	326	1.7
12	326	1.4
12	412	1.2
12	298	1.8
12	366	1.9
12	362	1.3
12	304	1.6
12	316	1.5
12	275	1.6
12	313	1.9
12	318	2.1
12	316	0.8
12	290	1.4
12	331	1.1
12	239	1.7
12	334	1.2
12	390	1.4
12	319	1.6
12	369	1
12	305	1.7
12	386	1.2
12	349	1.4
12	313	1.6
12	331	1.7
12	389	1.6
12	348	1.9
12	332	1.5
12	347	1.4
12	385	1.5
12	339	1.6
12	364	1.5
12	310	1.5
13	372	2
13	278	2.2
13	307	2
13	318	1.9
13	339	2.2
13	356	2.4
13	330	1.8
13	324	2.7
13	364	2.8
13	347	2.1
13	404	2.5
13	331	2.1
13	298	2.9
13	329	2.5
13	332	2.8
13	340	1.9
13	294	1.4
13	296	1.4
13	239	1.7
13	259	1.1
13	293	1.7
13	225	1.2
13	379	1.3
13	280	1.4
13	307	1.3
13	312	1.7
13	338	1.4
13	426	1.3
13	326	0.9
13	292	1.7
13	340	1.5
13	299	1.5
13	378	1.7
13	218	2
13	294	1.8
13	288	1
13	283	1.7
13	348	1.6
13	370	1.3
13	359	1.3
13	314	1.5
13	326	1.5
13	329	1.1
13	379	1.4
13	289	1.6
13	284	1.6
13	337	1.8
13	343	1.2
13	318	1.4
13	361	1.4
13	320	1.5
13	332	1.8
13	280	1.4
13	312	1.5
13	301	1.5
13	311	2
13	279	1.7
13	381	2
13	286	1.6
13	334	1.1
13	204	2.2
13	318	1.1
13	326	1.5
13	383	1
13	399	1.9
13	349	1.8
13	322	1.2
13	364	1.3
13	438	1.5
13	435	1.4
13	313	1.8
13	337	1.3
13	359	1.4
13	276	1.3
13	295	1.9
13	273	1.3
13	374	1
13	280	1.5
13	301	1.3
13	350	1.3
13	323	1.5
13	298	1.5
13	342	1.3
13	300	1.8
13	318	1.9
13	308	1.4
13	260	1
13	364	1.1
13	332	1.7
13	297	1.5
13	362	1
13	275	1.6
13	340	1.5
13	363	1.7
13	305	1.3
13	292	1.2
13	249	1.7
13	334	0.8
13	289	1.4
13	353	1.7
13	310	1.1
13	296	0.8
13	418	1.2
13	337	1.3
13	352	1.6
13	285	1.5
13	333	1.2
13	304	1.3
13	326	1.4
13	334	1.8
13	303	2.1
13	338	1.8
13	274	1.1
13	323	1.5
13	307	1.4
13	360	1.7
13	364	1.3
13	303	1.8
13	369	1.6
13	360	1.5
13	327	1.4
13	327	1.9
13	370	1.5
13	278	1.6
14	325	1.9
14	316	2.5
14	384	1.6
14	326	2.1
14	287	2.2
14	330	2.6
14	330	2.2
14	259	2
14	360	2.4
14	244	1.7
14	358	2.7
14	279	2.9
14	314	2.5
14	370	2.7
14	306	2.8
14	382	2.6
14	447	1.5
14	322	1.8
14	320	1.8
14	279	1.2
14	384	1.4
14	321	1.2
14	311	1.8
14	351	1.4
14	294	1.1
14	342	1.1
14	345	2
14	387	1.8
14	400	1.6
14	332	1.6
14	337	1.1
14	352	1
14	349	1.2
14	341	1.1
14	315	1.2
14	402	1.9
14	324	1.9
14	281	1.3
14	322	1.6
14	354	1.6
14	270	1.9
14	383	1.2
14	366	1.3
14	314	1.8
14	337	0.8
14	399	1.8
14	327	1.4
14	406	1.7
14	331	1.3
14	308	1.4
14	360	2
14	345	1.8
14	360	1.1
14	289	1.8
14	351	1
14	318	1.5
14	312	1.5
14	330	1.3
14	367	1.7
14	353	1.2
14	393	1.6
14	304	1.1
14	420	1.7
14	360	1.2
14	335	1
14	371	1.6
14	374	2.1
14	335	1.9
14	328	1.3
14	377	1.6
14	298	1.2
14	349	1.4
14	294	1.6
14	340	1.5
14	305	1.3
14	320	1.4
14	334	1.5
14	324	1.4
14	381	1.9
14	367	1.6
14	324	0.9
14	405	1.6
14	294	1.5
14	331	1
14	385	1.1
14	311	1.2
14	246	1.8
14	313	1.9
14	350	1.6
14	338	1.7
14	354	2
14	339	1.6
14	309	1.5
14	328	1.1
14	260	1.6
14	313	1.7
14	441	1.6
14	301	1.6
14	254	1.8
14	345	1.8
14	284	1.8
14	319	2.1
14	282	1.7
14	332	1.7
14	363	1.1
14	404	1.8
14	391	2
14	310	1.4
14	321	1.8
14	323	1.8
14	303	1.9
14	286	1.3
14	278	1.8
14	301	1.5
14	372	1.3
14	337	1.5
14	329	1
14	344	1.5
14	337	1.7
14	300	1.4
14	292	1
14	351	1.3
14	366	1.5
14	356	1
14	442	1.3
14	390	1.5
14	339	1.1
14	328	0.9
14	348	1.3
14	326	1.7
14	301	1.1
14	333	1.7
15	339	2.8
15	323	2.4
15	364	2.3
15	340	2.5
15	352	2.6
15	353	2
15	325	2.5
15	300	2.7
15	312	2.5
15	322	2.4
15	312	2.7
15	328	2.8
15	258	2.6
15	348	2.6
15	344	2.7
15	315	1.8
15	369	1.4
15	392	1
15	305	2
15	289	1.2
15	303	1
15	350	0.8
15	343	1.6
15	301	0.8
15	315	1.8
15	400	1.7
15	343	0.9
15	303	1.6
15	266	2.5
15	335	1.5
15	324	1.2
15	345	1.6
15	374	2.2
15	400	1.8
15	413	1.6
15	351	1.7
15	347	1.4
15	322	1
15	319	1.3
15	335	1.6
15	328	1.7
15	290	0.7
15	424	1.5
15	372	2.2
15	421	1.5
15	409	1.1
15	282	1.5
15	338	2.1
15	288	1.7
15	360	1.4
15	350	1.5
15	369	1.5
15	311	1.7
15	385	1.4
15	265	1.3
15	269	1.5
15	337	2
15	342	1.3
15	385	1.4
15	378	1.9
15	330	1.2
15	359	1.3
15	351	1.4
15	349	2
15	314	1.6
15	319	2
15	343	1.1
15	414	1.3
15	319	1.3
15	359	1.4
15	408	1.8
15	370	1.5
15	344	1.8
15	326	1.5
15	392	1.9
15	395	1.7
15	371	0.8
15	363	1.5
15	275	1.5
15	322	1.4
15	362	1.2
15	392	1.5
15	303	1.3
15	353	1.4
15	319	1.4
15	337	1.4
15	319	1.6
15	284	1.3
15	413	1.9
15	342	2
15	335	1.3
15	425	1
15	309	1.1
15	353	1.4
15	251	1.1
15	381	1.5
15	296	1.5
15	393	1.2
15	351	1.5
15	274	1.2
15	273	1.9
15	318	1.7
15	330	2.1
15	349	1.7
15	377	1.8
15	395	2.1
15	303	1.6
15	347	1.3
15	334	2
15	369	1.5
15	368	1.7
15	339	1.2
15	263	1.6
15	299	1.4
15	329	1.7
15	359	1.5
15	407	1
15	381	1.5
15	377	1.9
15	413	1.2
15	360	0.9
15	336	1.3
15	407	1.3
15	420	1.4
16	353	2.3
16	291	2.7
16	341	2.4
16	320	2
16	355	2.2
16	372	2.2
16	347	2.4
16	388	2.3
16	406	2.9
16	318	3
16	368	2.2
16	367	1.5
16	403	3.1
16	368	2.9
16	393	2.6
16	293	2.6
16	325	1.2
16	280	1.9
16	351	1.4
16	320	1.7
16	288	1.3
16	333	1.3
16	400	1.1
16	315	1
16	403	1.6
16	379	2
16	343	1.7
16	395	1.5
16	391	2
16	362	0.9
16	330	1.8
16	417	1.5
16	358	1.5
16	320	1.8
16	320	1.5
16	330	1.5
16	413	1
16	343	1.4
16	387	1.2
16	290	1.8
16	379	1.6
16	371	1.5
16	329	1.4
16	373	1.3
16	340	1.7
16	415	1.9
16	302	1.4
16	332	1.8
16	250	1
16	379	1.1
16	415	1.5
16	335	1.1
16	379	2
16	338	1.8
16	418	1.6
16	420	1.6
16	404	1.4
16	380	1.8
16	260	1.6
[truncated: 14,931 more rows]
