# Supplementary material for: Optimization of airport check-in service quality focused on operational costs and passengers’ satisfaction
Source: PLoS One. 2021 Aug 5;16(8):e0253586. doi: 10.1371/journal.pone.0253586 (PMC8341503; doi:10.1371/journal.pone.0253586)
Supplement: S1 File — (ZIP) [file pone.0253586.s001.zip › INSTANCES_PONE-D-20-30894R1/passengers_130_11.txt]

id_f arr_t t_serv
0	0	0
1	155	1.8
1	141	2.6
1	98	1.9
1	232	2.1
1	182	2.1
1	182	2.7
1	221	2.4
1	171	1.9
1	108	2.6
1	215	2.6
1	154	2.2
1	160	2.5
1	120	2.6
1	141	2.6
1	183	2.7
1	171	2.5
1	182	1.8
1	163	1
1	177	1.4
1	133	1.6
1	164	1.5
1	192	1.3
1	100	1.6
1	238	1.9
1	151	1.3
1	132	1.3
1	145	1.8
1	92	1
1	189	1.2
1	140	1.6
1	204	1.4
1	227	1.5
1	128	1.5
1	131	1.2
1	147	1.7
1	164	1.6
1	114	1.5
1	68	1.5
1	114	1.4
1	86	1.3
1	175	1.4
1	178	1.2
1	169	1.5
1	125	1.4
1	136	1.2
1	154	0.8
1	153	1.7
1	117	1.6
1	175	1.9
1	212	1.4
1	152	1.4
1	105	0.8
1	64	1.4
1	109	1.9
1	160	1.5
1	107	1.7
1	126	1.5
1	147	1.3
1	154	1.7
1	148	1.3
1	173	1.9
1	132	1.9
1	150	1.3
1	217	1.8
1	222	1.3
1	151	1
1	199	1.3
1	146	1.5
1	153	1.8
1	157	1.4
1	175	0.9
1	117	1.7
1	175	1.1
1	122	1.4
1	189	1.4
1	129	0.9
1	157	1.4
1	172	1.2
1	107	1.1
1	208	1.6
1	170	2
1	150	1.4
1	205	1.3
1	127	1.5
1	184	1.4
1	203	1.3
1	167	2
1	192	1.8
1	220	1.3
1	124	1.7
1	136	1.4
1	131	2.1
1	138	1.4
1	199	1.2
1	164	1.4
1	154	1.8
1	178	1.5
1	151	1.7
1	170	1.3
1	100	1.5
1	233	1.4
1	200	1.7
1	193	1.3
1	135	2
1	196	1.5
1	176	1.2
1	157	1.5
1	128	1.3
1	163	1.3
1	153	1.6
1	160	1.4
1	149	1.9
1	119	1
1	113	1.5
1	140	1.2
1	221	1.1
1	137	1
1	117	2.2
1	139	2.2
1	157	1.7
1	138	1.1
1	163	1.3
1	168	1.7
1	201	2.3
1	134	1.6
1	65	1.8
1	150	1.9
1	190	1.6
1	144	1.4
1	197	1.4
1	161	2
1	193	1.5
2	245	2.2
2	230	2.5
2	246	2.7
2	190	2.4
2	195	2.5
2	134	2.5
2	227	2.6
2	270	2.1
2	193	2.3
2	190	2.3
2	208	2.1
2	210	2.3
2	211	2.1
2	193	2.7
2	178	3
2	247	1.5
2	256	1.6
2	218	1
2	224	1.1
2	284	2.2
2	252	1.6
2	251	1.3
2	199	1.3
2	208	1.8
2	217	1.8
2	170	2.2
2	139	1.2
2	177	1.6
2	223	1.8
2	263	1.2
2	206	2
2	157	1.1
2	257	1.6
2	253	1.4
2	202	1.7
2	209	1.2
2	200	1
2	196	1.8
2	207	1.7
2	188	1.7
2	213	1.5
2	183	1.7
2	273	1.2
2	203	1
2	276	1.5
2	194	1.4
2	152	1.6
2	236	1.7
2	224	1.3
2	214	1.6
2	204	1.4
2	276	1.7
2	190	2.2
2	253	1.3
2	159	0.9
2	173	1.9
2	215	1.4
2	194	0.7
2	148	2
2	279	1.8
2	263	1.4
2	241	1.6
2	208	1.8
2	196	1.4
2	199	1.7
2	192	1.6
2	194	1.3
2	162	1.6
2	225	2.2
2	232	1.9
2	231	1.8
2	192	1.4
2	215	1.8
2	196	1.6
2	167	1.7
2	222	2.2
2	200	1.8
2	241	1.8
2	213	1.6
2	215	1.3
2	238	1.8
2	196	1
2	258	1.1
2	244	1.5
2	162	1.3
2	102	1.1
2	218	1.2
2	228	0.9
2	193	1.3
2	283	0.9
2	311	1.5
2	213	1.5
2	271	1.2
2	218	1.1
2	222	1.5
2	241	1.8
2	192	2
2	255	1.5
2	238	1.9
2	187	1.2
2	269	1.5
2	180	1.6
2	130	1.6
2	287	1.7
2	258	1.3
2	279	0.9
2	242	1.6
2	188	1.3
2	225	1.7
2	169	1.5
2	216	2
2	258	1.4
2	175	1
2	250	1.4
2	242	1.7
2	167	1.8
2	214	1.8
2	255	0.9
2	239	1.1
2	247	1.4
2	205	1.5
2	194	1.6
2	129	1.7
3	225	2.6
3	201	2.2
3	263	2.3
3	329	2.5
3	238	2
3	186	2.2
3	308	3
3	187	2.7
3	265	2.8
3	225	2.5
3	235	2.9
3	188	2.5
3	242	2.2
3	246	2.4
3	226	2.3
3	248	2.6
3	219	1.6
3	184	1
3	298	1.8
3	223	1.4
3	222	2.1
3	152	1.6
3	250	1.1
3	236	1.7
3	241	1.6
3	292	1.9
3	328	1.3
3	159	1.4
3	214	1.7
3	225	0.8
3	216	2
3	177	1.3
3	237	1.5
3	199	1.4
3	166	1.7
3	259	1.5
3	299	2.2
3	242	1.4
3	237	1.3
3	245	1.9
3	318	1.5
3	281	1.8
3	219	1.3
3	279	1.2
3	270	2.2
3	220	1.6
3	240	1.5
3	230	1.5
3	215	1.5
3	295	1.5
3	206	1
3	240	1.2
3	286	1.8
3	291	1.5
3	281	1.7
3	225	1.9
3	254	1.9
3	204	1.3
3	316	1.6
3	156	1.1
3	237	1.3
3	277	1.7
3	225	1.8
3	185	1.2
3	205	1.2
3	306	1.4
3	271	2.1
3	122	1.9
3	217	0.9
3	172	2
3	255	0.6
3	198	1.5
3	221	1
3	224	1.8
3	230	1.2
3	295	1.7
3	220	1.9
3	243	1.8
3	253	1.6
3	293	1.6
3	223	0.9
3	298	1.3
3	232	1.1
3	247	1.2
3	237	1.6
3	210	1.3
3	253	1.9
3	280	1.3
3	201	1.8
3	160	1.6
3	219	1.4
3	260	0.9
3	277	1.1
3	216	1.4
3	276	1.4
3	281	1
3	202	1.9
3	193	1.7
3	250	1.1
3	238	1.8
3	241	1.1
3	183	1.1
3	247	2
3	223	1.1
3	236	1.4
3	249	2
3	208	1.2
3	222	1.3
3	157	1.4
3	237	1.9
3	239	2.1
3	199	1.4
3	207	1.6
3	216	1.2
3	234	1.4
3	167	0.9
3	199	1
3	280	2
3	217	1
3	197	2
3	210	1.4
3	294	1
3	302	1.6
3	225	1.4
3	208	1.1
3	171	1.4
3	184	1
3	211	1.7
4	163	2.6
4	264	2.4
4	163	2.4
4	287	2.6
4	260	3.3
4	254	2.6
4	199	3
4	236	2.4
4	207	2.4
4	216	2.5
4	253	2.9
4	236	2.5
4	299	2.2
4	208	2.8
4	240	2.9
4	243	2.4
4	196	1
4	277	1.5
4	274	1.1
4	266	1.4
4	229	1.2
4	244	1.5
4	187	1.2
4	238	1.4
4	284	1.3
4	247	0.9
4	231	1.6
4	227	1.9
4	229	1.2
4	283	1.5
4	233	0.8
4	310	1.7
4	212	1.7
4	157	1.3
4	251	1.8
4	255	1.9
4	204	2
4	208	1.1
4	233	2
4	323	1.4
4	215	1.9
4	237	1.6
4	331	1.3
4	228	1.3
4	228	2
4	201	1.7
4	214	1.9
4	276	1.3
4	212	1
4	252	1.5
4	214	1.6
4	293	1.4
4	248	1.4
4	286	1.3
4	253	1.7
4	228	1.3
4	262	1.3
4	254	1.8
4	249	1.6
4	223	1.3
4	269	1.6
4	272	0.9
4	295	1.7
4	266	1.1
4	240	2
4	294	2.1
4	245	1.1
4	344	1
4	234	1.8
4	265	2
4	213	1.4
4	241	1.2
4	310	1.5
4	238	1.7
4	233	1
4	289	0.9
4	224	1.5
4	222	1.8
4	218	1.1
4	259	1.9
4	220	1.1
4	219	1.9
4	220	1.5
4	301	1.6
4	252	1.5
4	185	1.4
4	195	1.4
4	292	1.6
4	228	1.7
4	225	1.7
4	227	1.8
4	262	1.4
4	273	1.8
4	254	1.1
4	291	1.5
4	259	1.1
4	205	1.1
4	208	1.6
4	205	1.2
4	264	1.3
4	220	1.8
4	214	2
4	247	2
4	202	1.5
4	276	1.6
4	266	1.7
4	216	1.6
4	315	1.5
4	167	1.5
4	268	1.7
4	270	1.2
4	276	1.2
4	197	1.7
4	238	1.3
4	207	1.8
4	299	1.6
4	190	1.3
4	298	0.7
4	300	1.5
4	215	1
4	213	1.3
4	239	1.1
4	201	1.6
4	240	1.9
4	263	1.9
4	254	1.6
4	169	1
5	323	2.7
5	159	3.4
5	193	2.3
5	269	2.5
5	265	2
5	277	2.8
5	261	2.3
5	267	2.3
5	198	3.3
5	266	2.3
5	296	2.6
5	242	2.7
5	241	2.5
5	272	2.5
5	229	2.8
5	258	3.1
5	263	2.8
5	261	1.4
5	280	1.5
5	230	2.2
5	215	1.7
5	337	1.4
5	287	1.6
5	261	1.5
5	279	1.7
5	198	1.5
5	205	2
5	180	1.8
5	247	1.7
5	203	1
5	284	1.3
5	223	1.6
5	356	0.9
5	218	1.9
5	200	2.3
5	220	1.5
5	267	1.4
5	254	1.7
5	241	1.6
5	221	1.4
5	261	1.8
5	280	1
5	206	1
5	197	1.3
5	254	1.4
5	276	1.9
5	278	1.6
5	237	1.5
5	248	1.2
5	246	1.5
5	242	1.7
5	267	1.2
5	233	1.2
5	214	1.4
5	300	1.6
5	281	1.2
5	224	1.3
5	235	1.8
5	242	1.2
5	213	1.5
5	296	1.5
5	261	1.2
5	276	2
5	169	1.7
5	207	1.9
5	328	1.8
5	362	1.6
5	218	2.2
5	250	1.4
5	256	1.9
5	185	2
5	218	1.7
5	215	1
5	210	1.3
5	233	1.9
5	265	1.6
5	306	0.9
5	269	1.9
5	206	1.5
5	236	1.1
5	228	1.3
5	275	1.9
5	226	1.4
5	328	1.2
5	261	1.5
5	281	1.7
5	214	1.4
5	235	1.6
5	290	1.7
5	261	1.6
5	202	1.9
5	268	1.5
5	225	1.8
5	289	1.8
5	241	1.2
5	218	1.1
5	291	1.2
5	283	2
5	260	1.4
5	203	2
5	236	1.1
5	273	1.6
5	286	2.1
5	323	1.3
5	177	1.4
5	310	1.6
5	250	1.4
5	244	1.3
5	183	1.7
5	242	1.8
5	279	2
5	256	1.3
5	250	2
5	273	1.6
5	249	1.7
5	226	1.6
5	278	0.9
5	269	1.3
5	223	1.3
5	264	1.7
5	288	2.1
5	253	1.7
5	245	1.6
5	260	1.6
5	277	1.7
5	275	1
5	246	1.8
5	277	1
5	260	1.4
5	245	1.3
5	288	1.2
5	247	1.5
5	282	1.9
5	303	1.9
6	289	2.3
6	204	2.1
6	313	2.9
6	219	3.1
6	275	1.7
6	322	2.2
6	259	2.4
6	244	2.7
6	261	2.7
6	191	2.4
6	251	2.8
6	256	2.3
6	282	3.2
6	248	2.4
6	288	2.5
6	237	2.6
6	221	1.6
6	324	2
6	254	1.8
6	312	1.8
6	289	1.9
6	298	1.6
6	321	1.7
6	318	1.5
6	304	1.7
6	206	0.9
6	334	1.8
6	303	1.2
6	254	1.2
6	302	1.4
6	258	1.2
6	222	1.7
6	252	1.4
6	238	1.3
6	250	1.7
6	211	2.2
6	215	1.7
6	251	1.1
6	186	1.2
6	281	1.4
6	219	1
6	272	1.2
6	271	1.4
6	176	1.6
6	205	1.4
6	261	2
6	245	1.8
6	233	1.5
6	253	2.3
6	232	1.7
6	296	1.4
6	251	1.6
6	258	2.1
6	215	1.9
6	193	1.4
6	260	1.2
6	261	1.6
6	337	1.5
6	235	2
6	310	1.4
6	262	1.8
6	234	1.4
6	287	1.9
6	255	1.3
6	243	1.6
6	194	1.7
6	240	1.7
6	222	1.9
6	205	1.8
6	195	1.7
6	295	1.7
6	263	1.1
6	258	1.3
6	222	1.3
6	332	1.9
6	198	1.6
6	240	1.2
6	247	1.5
6	343	1.3
6	304	2
6	242	1.1
6	333	1.3
6	274	1.2
6	293	1.2
6	286	1.5
6	204	1.3
6	281	1.4
6	236	1.9
6	309	1.6
6	282	1.7
6	296	1.1
6	248	1.5
6	213	1.4
6	331	0.9
6	290	1.1
6	225	1.6
6	326	1.3
6	285	0.8
6	309	2.1
6	260	1.4
6	261	1.1
6	258	1.3
6	265	1.4
6	234	1.4
6	360	0.6
6	252	1.2
6	233	0.9
6	245	1.6
6	237	1.1
6	207	1.7
6	273	1.6
6	245	0.8
6	291	1.1
6	278	1.5
6	255	1.4
6	239	1.7
6	246	1.6
6	264	1.3
6	116	1.2
6	280	1.5
6	295	1.9
6	267	1.4
6	341	1.4
6	237	1.4
6	298	1.1
6	237	1.5
6	267	1.2
6	250	2.2
6	232	1.8
6	274	1.7
7	218	2.8
7	241	2.9
7	250	2.1
7	313	2.3
7	301	3.3
7	259	2.2
7	328	2.3
7	285	2.2
7	171	2.7
7	268	2.5
7	337	2.1
7	246	2.5
7	196	2.3
7	242	2.4
7	262	2.7
7	287	3.1
7	243	1.5
7	189	1.6
7	242	1.6
7	240	1.8
7	281	1.5
7	292	1.8
7	248	1.7
7	194	1.9
7	289	1.6
7	320	1.5
7	220	1.7
7	280	1.8
7	225	1.2
7	307	1.4
7	191	1.9
7	255	1.3
7	280	2.1
7	272	1.3
7	272	1.1
7	295	2.4
7	294	1.3
7	247	1.4
7	253	1.2
7	249	1.1
7	258	1.8
7	227	1.4
7	205	1.3
7	231	0.9
7	259	1.5
7	249	1.6
7	256	1.7
7	206	2.2
7	239	1.3
7	283	2
7	270	1
7	280	1.2
7	228	1.8
7	228	1.7
7	287	1.3
7	213	1.2
7	295	1.5
7	272	1.4
7	269	1.4
7	271	1.6
7	282	1.3
7	260	1.6
7	321	1.6
7	238	1.3
7	175	1.8
7	315	1.4
7	261	1.7
7	270	1
7	342	1.6
7	236	1.3
7	221	1.2
7	224	1.3
7	172	1.5
7	283	1.4
7	255	1.7
7	220	1.5
7	299	1.5
7	213	1.7
7	230	1.6
7	328	1.1
7	249	1.5
7	223	1.6
7	269	1.9
7	223	1.2
7	241	1.5
7	307	1.5
7	295	1.6
7	310	1.8
7	238	0.7
7	190	1.8
7	292	1.6
7	290	2.1
7	265	1.5
7	262	1.1
7	279	1.6
7	356	1.4
7	311	1.4
7	284	1.6
7	290	1.7
7	221	1.2
7	315	1.5
7	284	1.3
7	295	1.1
7	298	0.7
7	252	1.1
7	228	1.1
7	258	1.6
7	219	2.1
7	212	1.6
7	272	1.8
7	261	1
7	209	1.5
7	198	1.8
7	274	1.6
7	267	0.9
7	305	2.1
7	303	1.8
7	347	1
7	203	2.3
7	204	1.8
7	237	1.6
7	248	2
7	218	1.3
7	377	1.6
7	252	1.8
7	200	1
7	312	1.1
8	313	2.8
8	235	2.7
8	275	2.5
8	218	2
8	259	2.3
8	268	2.7
8	281	2.7
8	276	2
8	264	2.7
8	244	1.9
8	367	2.4
8	312	2.8
8	320	2.4
8	330	2.4
8	278	2.3
8	276	2.5
8	267	1.9
8	296	1.8
8	303	2.3
8	287	1.4
8	304	1
8	318	2.2
8	273	1.6
8	302	2.2
8	292	1.8
8	285	1.5
8	259	1.1
8	242	1.1
8	264	1.6
8	223	1.3
8	291	1.5
8	340	1.6
8	233	1.7
8	225	1.3
8	294	1.5
8	306	1.9
8	243	1.7
8	264	1.3
8	264	1.4
8	257	1.4
8	254	2.1
8	235	1.8
8	303	2.1
8	323	1.6
8	275	1.2
8	315	1.2
8	288	1.4
8	230	1.7
8	261	1.2
8	248	1.6
8	251	1.3
8	216	1.2
8	280	1.9
8	261	1.7
8	277	1.3
8	281	1
8	275	1.5
8	216	1.6
8	286	0.9
8	298	1
8	247	0.8
8	249	1.4
8	247	1.1
8	262	1.7
8	255	1.2
8	291	1.8
8	298	0.9
8	211	1.7
8	265	1.7
8	280	1.3
8	311	1.4
8	262	1.5
8	215	2
8	298	1.5
8	279	1.3
8	346	1.5
8	324	1.3
8	271	1.3
8	335	1.7
8	357	2.1
8	287	1.3
8	234	1.7
8	246	1.2
8	236	1
8	226	1.5
8	298	1.5
8	262	1.7
8	303	1.4
8	315	1
8	298	1.1
8	347	1.6
8	182	2
8	231	2
8	218	1.7
8	223	1.6
8	210	1.5
8	281	1.7
8	245	1.2
8	298	1.2
8	261	1.6
8	267	1.3
8	237	1.8
8	318	1.8
8	323	1.8
8	196	1
8	225	1.7
8	310	1.3
8	326	1.3
8	207	1.5
8	217	1.1
8	318	1.4
8	288	1.8
8	364	1.6
8	383	1.7
8	320	1.1
8	328	2
8	280	1.4
8	341	1.7
8	285	1.4
8	275	1.2
8	270	1.2
8	241	1.5
8	249	1.4
8	315	1.7
8	233	2.2
8	278	1.2
8	342	2
8	357	1.4
8	161	1.4
8	317	2
8	224	1.7
8	319	1.6
8	329	1.4
9	241	2.5
9	244	3.1
9	298	2.8
9	304	2.7
9	239	1.9
9	218	2.4
9	345	2.5
9	199	2.2
9	262	2.1
9	331	2.5
9	288	2.6
9	266	2.4
9	267	2.1
9	305	2.4
9	324	2.8
9	283	1.9
9	268	2.3
9	335	1.9
9	326	1.7
9	277	1.6
9	383	1.8
9	257	1.6
9	331	0.9
9	241	1.7
9	297	1.9
9	312	1.2
9	235	1.7
9	244	1.7
9	301	0.9
9	301	1.5
9	318	1.1
9	282	1.4
9	332	1.5
9	272	0.9
9	283	1.5
9	265	1.5
9	281	1.8
9	307	1.5
9	282	1.7
9	365	1.5
9	328	2.4
9	257	1.3
9	332	1.1
9	169	1.6
9	264	1.5
9	303	1.5
9	232	1.6
9	289	1.5
9	333	1.6
9	345	1.7
9	291	1.6
9	185	1.4
9	269	1.9
9	310	1.5
9	256	1.4
9	263	1.5
9	280	1.7
9	312	1.2
9	280	1.5
9	315	1.1
9	305	1.6
9	287	1.1
9	256	1.7
9	232	0.5
9	207	1.3
9	331	1.8
9	303	1.7
9	273	1.7
9	295	1.6
9	321	1.9
9	259	1.7
9	333	1
9	310	1.9
9	321	1.8
9	284	1.4
9	258	1.8
9	251	0.9
9	237	1.4
9	265	2.1
9	284	1.7
9	321	1.2
9	299	1.6
9	284	1.8
9	283	1.5
9	272	1.1
9	301	1.3
9	360	1.7
9	328	1.7
9	217	1.3
9	291	1.9
9	276	1.5
9	278	1.4
9	323	1.4
9	233	1.3
9	266	1.2
9	283	1.5
9	310	1.6
9	301	1.5
9	265	1.8
9	343	1.2
9	346	1
9	269	1.1
9	217	1.8
9	302	1.4
9	249	1.2
9	316	1.6
9	278	0.8
9	344	1.7
9	317	1.7
9	319	1.4
9	324	1.4
9	417	1.2
9	280	1.4
9	307	1.7
9	307	1.6
9	295	0.8
9	273	1.1
9	269	0.7
9	195	1.7
9	326	0.9
9	227	1.6
9	285	1.1
9	243	1.5
9	228	1.3
9	248	1.6
9	299	1.5
9	284	1.5
9	294	0.9
9	238	2.1
9	192	1.6
9	330	1.5
9	258	1.7
9	331	1.6
9	373	1.5
9	272	1.2
9	259	0.7
10	287	1.7
10	303	2.7
10	305	2.5
10	332	2.5
10	217	2.9
10	257	1.9
10	292	2.8
10	229	1.8
10	270	2.9
10	325	2.1
10	244	3
10	306	2.7
10	299	2
10	276	3.4
10	280	2.2
10	227	2.4
10	320	2.6
10	338	1.6
10	342	1.5
10	346	1.7
10	294	1.4
10	307	1.6
10	291	1.9
10	290	1.4
10	250	2
10	257	1.4
10	294	1.9
10	276	1.5
10	316	1.4
10	309	1.3
10	239	1.4
10	314	1.5
10	216	1
10	266	1.7
10	259	1.6
10	267	1.9
10	307	1.7
10	353	1.7
10	306	1.3
10	322	1.4
10	265	1.4
10	275	1.1
10	318	1.6
10	300	1.6
10	272	1.8
10	341	2
10	368	1.5
10	328	1.3
10	292	1.6
10	302	1.5
10	325	1.3
10	319	1.1
10	244	1.7
10	427	1.8
10	244	1.8
10	316	1.3
10	211	1.3
10	295	1.2
10	288	1.3
10	277	1.2
10	296	1.9
10	329	1.6
10	306	1.8
10	256	1
10	255	1.5
10	314	1.7
10	289	1.4
10	289	1.2
10	238	1.3
10	311	2.3
10	281	2.2
10	302	1.2
10	212	1.2
10	341	1.2
10	214	1.7
10	317	1.5
10	277	1.2
10	317	1.8
10	321	1.5
10	338	1.7
10	309	1.8
10	266	1.5
10	286	0.8
10	251	1.3
10	298	1
10	349	1.5
10	318	1
10	323	1.2
10	300	1.6
10	228	1.3
10	288	1.4
10	301	1.6
10	216	1.5
10	304	1.3
10	330	1.6
10	329	1.2
10	304	1.8
10	241	1.7
10	370	1.8
10	311	1.7
10	312	1.6
10	273	1
10	267	1.4
10	307	1.4
10	260	1.6
10	288	1.7
10	340	1.7
10	288	1.3
10	311	1.7
10	338	1.4
10	256	1.7
10	363	1
10	279	1.8
10	362	1.7
10	261	2.1
10	325	2
10	291	1.5
10	250	1.4
10	309	1.4
10	253	2
10	318	1.7
10	338	1.2
10	258	1.2
10	259	1.7
10	346	0.9
10	207	1.4
10	265	1.5
10	189	1.7
10	352	1.3
10	319	1
10	261	2.1
10	214	1.5
10	236	1.6
10	279	1.7
10	240	1.7
10	348	1.3
11	281	2.8
11	285	2.3
11	321	2.5
11	334	2.7
11	309	2.5
11	256	2.4
11	283	2.2
11	259	2.1
11	356	2.4
11	337	2.9
11	329	2.6
11	291	2.2
11	324	2.7
11	337	2.1
11	322	2.3
11	352	2.5
11	323	1.8
11	271	1.9
11	262	1.2
11	333	1.2
11	266	1.3
11	299	1.4
11	356	2.1
11	215	1.3
11	241	1.4
11	265	1.9
11	383	1.2
11	363	1.6
11	264	1.2
11	346	1.3
11	242	1.4
11	237	1.5
11	248	1.9
11	335	0.6
11	240	1
11	312	1.8
11	305	1.2
11	312	1.4
11	286	1.6
11	328	2
11	281	1.8
11	362	1.2
11	271	1.6
11	265	1.6
11	248	1.7
11	383	1.8
11	288	1
11	272	1.8
11	353	1.7
11	331	1.3
11	256	1.5
11	316	1.6
11	311	1.2
11	259	1.1
11	325	1.4
11	292	2.1
11	348	2
11	310	1.3
11	324	1.3
11	356	1
11	266	1.9
11	295	1.5
11	319	1.8
11	246	1.6
11	293	1.4
11	266	1.4
11	235	1.3
11	292	1.9
11	309	1.3
11	368	1.7
11	278	1.4
11	341	1.7
11	302	2.1
11	239	1.1
11	218	1.9
11	281	1.2
11	350	1.3
11	262	1.3
11	295	1.8
11	320	1.4
11	277	2
11	284	1.7
11	300	2.1
11	315	2.2
11	286	1.5
11	317	1.6
11	369	1.3
11	260	1.7
11	251	1.1
11	282	1.1
11	369	1.3
11	301	1.3
11	346	1.4
11	329	1.2
11	231	1.1
11	311	1.6
11	319	1.8
11	398	1.9
11	281	1.9
11	338	1.6
11	248	1.4
11	270	1.4
11	300	1
11	273	2.4
11	369	1
11	312	1.8
11	296	1.7
11	323	1.3
11	305	1.4
11	370	1.2
11	267	1.6
11	316	1
11	325	1.7
11	329	1.5
11	283	1.1
11	348	1.4
11	300	1.8
11	356	1.2
11	300	1
11	311	0.8
11	356	1.8
11	280	1.1
11	317	1.4
11	298	1.9
11	273	1.5
11	289	1
11	297	1.4
11	266	1
11	295	1.3
12	331	3
12	347	2.5
12	296	2.7
12	300	2.4
12	322	2.4
12	303	2.1
12	341	2.4
12	395	2.4
12	256	2.5
12	325	2.3
12	317	1.9
12	355	3.2
12	389	2.1
12	362	2.4
12	391	2.5
12	327	2.4
12	358	3.8
12	358	1.5
12	365	1.3
12	333	1.4
12	376	1.2
12	348	1.3
12	283	1.3
12	385	1.6
12	311	1.8
12	353	1.3
12	349	1.6
12	360	1.8
12	343	1.2
12	361	1.5
12	372	1.1
12	320	1.5
12	389	1.5
12	347	1.1
12	337	1.5
12	418	1.5
12	305	1.6
12	330	1.1
12	368	1.9
12	304	1.5
12	364	1.9
12	324	1.6
12	284	1.8
12	356	1.2
12	287	1.4
12	366	1.8
12	374	1.6
12	285	1.4
12	387	1.7
12	365	1.7
12	338	1.3
12	316	1.6
12	341	1.4
12	393	1.3
12	285	1.7
12	320	2
12	396	1.5
12	337	1.5
12	282	1.5
12	382	1.3
12	419	1.3
12	395	1.6
12	399	1.7
12	344	1.3
12	310	1.9
12	313	1.2
12	391	1.2
12	415	1.2
12	386	1.9
12	419	1.2
12	348	1.2
12	281	1
12	293	2
12	303	1.5
12	278	1.6
12	344	1.4
12	347	1.2
12	335	1.2
12	317	1.4
12	348	1.1
12	317	1.4
12	361	1.8
12	356	1.5
12	387	1.2
12	294	2.1
12	351	1.8
12	369	1.6
12	318	2.2
12	372	1.5
12	248	1.5
12	387	0.7
12	413	1.5
12	378	1.5
12	334	1.4
12	358	1.6
12	319	1.7
12	441	1.2
12	396	1.4
12	294	1.5
12	374	1.5
12	317	1.6
12	374	1.9
12	370	1.7
12	302	1.6
12	349	1.8
12	379	1.7
12	296	1.1
12	370	1.5
12	320	0.9
12	389	1
12	383	0.8
12	313	1.4
12	330	1.8
12	298	1.4
12	368	1.6
12	341	1.8
12	375	1.4
12	376	2
12	359	0.8
12	382	1.6
12	342	1.6
12	432	1.6
12	342	1.2
12	360	1.8
12	390	1.3
12	405	1
12	341	1.1
12	329	1.6
12	331	1.3
12	419	1.2
12	292	1.4
12	334	1.8
12	310	2.1
12	377	2
12	350	1.7
13	337	2.7
13	355	2
13	432	2.5
13	380	2.9
13	374	2.6
13	334	2.4
13	387	2.5
13	369	2.7
13	307	2.4
13	324	2.8
13	328	2.5
13	374	2.9
13	293	2.3
13	354	2.5
13	328	2.2
13	379	2.6
13	370	1.6
13	366	1.2
13	398	1.7
13	403	1.6
13	357	1.3
13	361	1.2
13	300	1.4
13	387	1.5
13	355	1.5
13	352	1.1
13	358	1.7
13	358	1.5
13	339	1.7
13	392	1.8
13	376	1.7
13	378	1.9
13	352	1.7
13	302	1.9
13	309	1.6
13	356	1.3
13	381	1.2
13	360	1.7
13	400	1.5
13	350	1.8
13	336	2
13	319	1.9
13	311	1.5
13	392	1.3
13	359	1.8
13	347	0.9
13	288	1.4
13	319	1.5
13	427	1
13	412	1.5
13	343	1.8
13	363	1.1
13	339	2
13	400	0.6
13	342	1.7
13	329	1.9
13	360	1.4
13	409	1.7
13	470	0.8
13	306	1.6
13	382	1.1
13	339	1.8
13	384	1.4
13	388	1.5
13	345	1.7
13	357	1.4
13	414	1.2
13	386	1.6
13	383	1.4
13	357	1
13	351	1.7
13	401	1.8
13	431	1.3
13	394	1.9
13	454	1.5
13	304	1.7
13	462	1.6
13	401	2
13	439	1.6
13	371	1.5
13	416	1.4
13	345	1.2
13	380	1.8
13	354	1.8
13	369	1.2
13	343	1.3
13	359	1.3
13	376	1.4
13	388	1.4
13	408	1.9
13	321	1.5
13	382	1.9
13	362	1.5
13	363	1.5
13	374	1.8
13	374	0.8
13	362	1.1
13	334	1.8
13	413	2.2
13	364	1.3
13	409	1.2
13	393	1.6
13	499	1.8
13	355	1.1
13	438	1.2
13	364	1
13	412	1.4
13	362	1.7
13	374	1.1
13	329	1.5
13	434	1.2
13	443	1.4
13	296	1.7
13	384	1.6
13	371	1
13	353	1.6
13	358	1.2
13	336	1.4
13	432	1.3
13	302	1.3
13	360	1.2
13	347	1.6
13	381	1.7
13	387	1.4
13	307	1.2
13	399	1.2
14	406	3.1
14	362	2.7
14	399	2.2
14	308	2.6
14	404	2.8
14	418	2
14	354	3
14	345	2.1
14	383	2.7
14	368	2.8
14	435	2.7
14	417	2.8
14	355	2.7
14	382	2.9
14	333	2.8
14	402	1.4
14	403	1.5
14	372	1.3
14	335	1.9
14	348	1.5
14	441	1.8
14	449	1.6
14	436	1.6
14	326	1.4
14	340	1.1
14	344	1.6
14	335	1.6
14	360	1.7
14	370	1.5
14	371	1.3
14	346	1.4
14	352	1.3
14	408	0.9
14	407	1.3
14	355	2.1
14	409	1.3
14	376	1.1
14	424	1.2
14	348	1.2
14	376	1.1
14	332	1.5
14	385	1.3
14	300	1.1
14	425	1.1
14	394	1.5
14	367	1.3
14	299	1.7
14	396	1.6
14	339	1.5
14	354	1.6
14	417	1.8
14	475	2
14	396	1.6
14	434	1.6
14	334	1.2
14	384	1.1
14	336	1.3
14	452	1.5
14	369	1.2
14	367	1.1
14	439	1.6
14	413	1.2
14	415	1.6
14	410	1.7
14	351	1.3
14	390	1.3
14	394	1.4
14	332	0.9
14	309	0.7
14	378	1.7
14	395	2
14	477	1.8
14	399	1.4
14	370	1.7
14	310	1.6
14	388	1.7
14	433	1.5
14	413	1.6
14	361	1.5
14	402	1.2
14	387	1.7
14	407	1.5
14	391	1.2
14	317	1.4
14	405	1.2
14	404	1.7
14	360	2
14	377	1.3
14	400	0.9
14	416	1.3
14	341	1.2
14	319	1.8
14	381	1.6
14	401	1.5
14	303	1.4
14	393	1.8
14	354	1.2
14	313	1.3
14	349	1.8
14	398	1.8
14	395	1.2
14	398	2
14	380	1.4
14	378	1.5
14	429	1.9
14	385	1.6
14	363	1.4
14	369	1.4
14	374	1.3
14	352	1.4
14	455	1.3
14	347	1.8
14	344	1.7
14	474	1.8
14	353	1.6
14	348	1.6
14	354	1.6
14	375	1.2
14	396	1.4
14	361	1.6
14	335	1.4
14	398	1
14	369	1.5
14	382	1.7
15	431	2.2
15	350	2.4
15	410	2.1
15	446	2.9
15	385	2.9
15	424	2.8
15	467	2.9
15	358	2.7
15	354	2
15	379	2.9
15	375	2.6
15	400	2.8
15	434	2.7
15	357	2.6
15	402	2.1
15	394	2.8
15	380	2.1
15	409	1.3
15	372	1.8
15	372	1.7
15	397	1.3
15	435	1.4
15	356	1.7
15	417	1.4
15	479	1.7
15	395	1.2
15	401	1.5
15	455	1.2
15	419	1.6
15	443	1.7
15	395	2.2
15	386	1.4
15	493	1.5
15	443	1.9
15	381	1.5
15	472	1.1
15	353	1.7
15	364	1.2
15	405	1.4
15	399	1.7
15	409	1.2
15	382	1.3
15	342	1.4
15	363	1.2
15	456	1.4
15	460	1.9
15	459	1.8
15	416	2.1
15	422	1.6
15	390	2.1
15	431	1.4
15	395	1.3
15	394	1.7
15	379	1.9
15	478	1.5
15	425	1.7
15	375	1.5
15	415	1
15	409	1.3
15	405	1.3
15	446	1.7
15	395	2
15	432	1.2
15	412	2
15	445	1.4
15	396	1.9
15	405	1.3
15	398	1.5
15	437	1.4
15	402	1.5
15	428	1.4
15	405	1.2
15	393	1.3
15	334	1.4
15	399	1.6
15	408	1.6
15	420	1.3
15	412	1.4
15	396	1.8
15	369	1.2
15	348	1.4
15	449	1.6
15	415	1.5
15	427	1.6
15	377	1
15	381	1.1
15	382	1.4
15	442	1.8
15	400	1.5
15	453	1.2
15	396	1.7
15	364	1.5
15	427	1.3
15	330	1.9
15	393	1
15	358	2
15	368	1.3
15	427	1.4
15	368	1.8
15	407	1.5
15	400	1.5
15	369	1.4
15	407	1.5
15	418	1.6
15	435	1.6
15	452	1.2
15	405	2.1
15	316	1.6
15	409	1.8
15	422	1.2
15	446	1.1
15	455	0.9
15	398	1.3
15	368	1.4
15	402	1.4
15	385	1.7
15	375	1.1
15	354	1.5
15	445	1.8
15	367	1.3
15	435	1.2
15	446	1.5
15	424	1.2
15	342	1.6
15	461	1.9
15	356	1.8
15	472	1.3
15	406	1.8
15	394	1.2
15	378	1.2
15	408	2.1
15	453	1.6
15	401	1.6
15	445	1.4
15	433	1.5
15	431	0.8
15	412	0.7
15	414	1.2
16	352	2.4
16	389	3.1
16	463	2.8
16	466	2.9
16	477	2.1
16	457	2.6
16	446	2.6
16	353	2.3
16	460	2.3
16	394	2.8
16	400	2.8
16	459	2.1
16	356	1.8
16	434	2.6
16	427	2.6
16	423	2.8
16	447	1.2
16	437	1.1
16	378	1.5
16	439	1.3
16	455	1.2
16	466	1
16	453	1
16	440	1.9
16	457	1.6
16	420	1.6
16	474	1.9
16	390	1.6
16	360	1.5
16	452	1.7
16	378	1.6
16	334	2
16	485	1.6
16	435	1.1
16	417	0.9
16	381	1.6
16	434	1.8
16	362	1.4
16	421	1.9
16	427	1.2
[truncated: 31,789 more rows]
