# Supplementary material for: Optimization of airport check-in service quality focused on operational costs and passengers’ satisfaction
Source: PLoS One. 2021 Aug 5;16(8):e0253586. doi: 10.1371/journal.pone.0253586 (PMC8341503; doi:10.1371/journal.pone.0253586)
Supplement: S1 File — (ZIP) [file pone.0253586.s001.zip › INSTANCES_PONE-D-20-30894R1/passengers_130_13.txt]

id_f arr_t t_serv
0	0	0
1	179	2.5
1	125	2.5
1	152	2.3
1	96	2.5
1	137	2.7
1	137	3
1	136	2.3
1	137	2.4
1	176	2.9
1	108	2.5
1	137	2.5
1	130	2.6
1	161	2.2
1	144	2.3
1	163	2
1	145	2.6
1	140	1.6
1	72	1.2
1	127	0.8
1	121	1.5
1	187	1.6
1	167	1.8
1	177	2.1
1	106	1.2
1	145	1.1
1	134	1.9
1	78	1.8
1	181	1.3
1	114	1.1
1	103	1.5
1	90	1.3
1	90	1.3
1	90	1.1
1	159	1.6
1	156	1.7
1	240	1.3
1	115	1.6
1	140	1.5
1	83	1.6
1	127	1.3
1	118	1.8
1	155	1.6
1	86	1.1
1	223	1.4
1	112	1.9
1	57	1.9
1	74	1.6
1	196	1.7
1	169	1.2
1	146	1.4
1	110	1.4
1	109	1.6
1	114	1.8
1	138	0.8
1	232	0.7
1	87	2
1	96	1.5
1	133	2
1	146	1.9
1	107	1.1
1	144	1.8
1	179	1.5
1	116	2
1	188	1.6
1	82	1.2
1	198	1.1
1	166	1.1
1	146	1.8
1	212	2
1	156	1.5
1	181	1.9
1	163	1.2
1	194	1.1
1	143	1.9
1	211	1.3
1	131	1.8
1	131	1.7
1	202	1.6
1	159	1.3
1	136	1.6
1	141	1
1	108	1.6
1	207	1.2
1	135	1.7
1	103	1.8
1	210	1.8
1	40	1.5
1	123	1.3
1	41	1.4
1	98	1.7
1	125	1.1
1	78	1.7
1	140	1.6
1	166	1.1
1	151	1.6
1	112	1.5
1	213	1.5
1	131	1.6
1	155	1.5
1	115	1.3
1	119	1.6
1	158	1.3
1	150	1.5
1	152	1.3
1	48	1.3
1	138	0.9
1	195	1.9
1	110	1.5
1	117	1.9
1	140	1
1	114	1.5
1	177	1.9
1	148	1.2
1	127	1.2
1	161	1.8
1	61	1.1
1	174	1.4
1	196	2.3
1	115	1.8
1	121	1.9
1	170	1.4
1	138	1.6
1	100	2.1
1	124	1.2
1	129	1.6
2	148	2.6
2	200	3.1
2	152	2.8
2	120	2.3
2	198	2.3
2	115	2.7
2	155	2.7
2	134	2.2
2	175	2.4
2	155	2.4
2	84	2.4
2	191	2.1
2	131	2.9
2	138	2.2
2	164	2.5
2	142	2.4
2	144	1.5
2	193	1.9
2	102	1.4
2	270	1.5
2	161	2
2	145	1.9
2	135	1.3
2	187	1.5
2	208	1.9
2	135	1.5
2	165	1.5
2	203	1.7
2	171	1.7
2	197	1.5
2	188	1.7
2	165	1.6
2	170	1.8
2	162	1.8
2	154	1.6
2	153	1.8
2	197	1.7
2	115	1.8
2	68	0.9
2	156	1.6
2	93	1.7
2	59	1.2
2	201	1.3
2	176	1.9
2	167	1.9
2	182	1.3
2	170	1.8
2	144	1.7
2	132	1.4
2	157	1.4
2	148	1.9
2	180	1.2
2	52	1.4
2	152	1.8
2	126	1.5
2	150	1.8
2	102	1.6
2	170	1.8
2	138	1.8
2	160	1.7
2	167	1.2
2	93	2
2	170	1.8
2	161	1.7
2	141	0.9
2	165	2
2	143	1.5
2	168	1.5
2	191	1.2
2	152	1.6
2	216	1.7
2	184	1.1
2	173	1.5
2	194	1.6
2	70	1
2	152	1.2
2	202	1.5
2	125	2
2	188	1.3
2	173	0.9
2	143	1.6
2	162	1.4
2	98	1.8
2	89	1.8
2	152	1.5
2	204	1.5
2	189	1.3
2	121	1.8
2	152	1.7
2	170	2.1
2	132	0.9
2	238	1.5
2	168	1.5
2	140	1.6
2	140	1.7
2	142	2
2	133	1.9
2	110	1.2
2	96	1.8
2	126	1.2
2	168	1.4
2	193	1.8
2	159	1.7
2	96	1.4
2	245	1
2	169	0.5
2	99	1.9
2	137	0.8
2	110	1.6
2	207	1.5
2	110	1.4
2	169	1.2
2	132	1.3
2	142	1.4
2	94	1.4
2	133	1.6
2	146	1.1
2	134	1.6
2	158	1.7
2	131	1.4
2	124	1.5
2	87	1.6
2	126	1.3
2	171	1.5
2	86	1.7
2	124	1.7
3	252	2.2
3	307	2.1
3	295	2.3
3	258	2.6
3	237	2.3
3	212	2.8
3	260	2.5
3	198	2.5
3	274	2.6
3	308	1.6
3	190	1.9
3	269	2.4
3	266	2.6
3	217	2.7
3	230	2.1
3	213	2.1
3	217	2.6
3	236	1.5
3	185	1.7
3	162	1.2
3	214	1.9
3	276	1.5
3	236	1.5
3	239	1.6
3	155	1.5
3	232	1.3
3	179	1.8
3	233	1.2
3	270	1.2
3	165	1.4
3	236	1.8
3	319	1.2
3	222	1
3	300	1.6
3	235	1.4
3	233	1.3
3	253	1.7
3	191	1.2
3	290	1.8
3	193	1.3
3	305	1.3
3	241	1.1
3	257	1.2
3	251	0.8
3	210	1.2
3	285	1.5
3	290	1.3
3	255	1.3
3	232	1.5
3	258	1.5
3	232	1.9
3	251	1.5
3	257	1.5
3	258	2
3	249	1.3
3	213	1.6
3	263	1.5
3	302	2
3	243	1.7
3	240	0.7
3	209	1.3
3	268	1.6
3	250	1.3
3	219	1.2
3	213	1.8
3	258	1.6
3	230	1.8
3	260	1.6
3	219	1.4
3	272	1.8
3	261	1.2
3	177	1.3
3	276	1.7
3	153	1.5
3	258	1.7
3	276	1.3
3	229	1.1
3	301	2
3	179	1.4
3	172	1.2
3	235	1.4
3	279	1.5
3	223	1.4
3	227	1.7
3	250	1
3	231	1.3
3	210	1.3
3	290	1.2
3	203	1.8
3	217	1.2
3	198	1.6
3	227	1.8
3	279	1.4
3	229	1.6
3	218	1.3
3	232	1.7
3	196	1.6
3	244	2.2
3	254	1.7
3	209	1.4
3	216	1.3
3	303	1.3
3	232	1.7
3	272	1.4
3	284	1
3	204	1.3
3	210	1.8
3	262	1.2
3	244	1.6
3	309	1.3
3	281	1.7
3	257	1.4
3	294	1.8
3	215	1.3
3	327	2.1
3	157	1.2
3	211	1.2
3	340	1.3
3	269	1.4
3	238	1.9
3	233	1.7
3	306	1.3
3	231	0.9
3	290	1.5
3	280	1.6
3	177	1.1
3	228	0.9
3	297	1.5
3	308	1.2
3	216	1.4
3	299	0.8
3	249	1.8
3	216	1.6
3	219	1.4
3	235	1.5
3	215	1.5
4	336	2.3
4	286	2.6
4	281	2.9
4	272	2.4
4	256	2.7
4	284	2.2
4	257	2.3
4	243	1.9
4	377	2.4
4	253	2.7
4	252	2.9
4	168	2.8
4	382	2.1
4	283	2.6
4	212	2.5
4	338	2.6
4	246	1.6
4	314	1.5
4	277	1.3
4	216	1.1
4	304	1.2
4	272	1.3
4	288	1.6
4	274	1.5
4	314	1.4
4	242	1.8
4	205	1.3
4	292	1.3
4	243	1.7
4	342	1.5
4	242	1.4
4	253	1.8
4	255	1.2
4	261	1.5
4	312	1.7
4	275	1.6
4	225	1.5
4	256	1.9
4	215	1.9
4	329	1.1
4	256	1.5
4	295	1.5
4	245	1.5
4	222	1.6
4	321	1.2
4	206	0.9
4	214	1.4
4	287	1.5
4	273	1.7
4	240	1.3
4	274	1.7
4	356	1.3
4	273	1.7
4	278	0.6
4	318	1.5
4	208	1.6
4	321	1.3
4	229	1.4
4	246	1.5
4	294	1.4
4	313	1.4
4	293	1.9
4	256	1.5
4	291	1.7
4	289	1.7
4	247	0.9
4	378	1.9
4	185	1.5
4	248	1.5
4	277	1.4
4	289	1.3
4	382	1.8
4	287	1.6
4	286	1.8
4	277	2.2
4	330	1
4	296	0.9
4	298	1.1
4	255	1.5
4	258	1.5
4	238	1.5
4	258	0.7
4	343	1.1
4	340	1.5
4	344	1.7
4	275	1.6
4	265	1.5
4	296	1.7
4	254	1.6
4	283	1.9
4	331	1.4
4	285	1.5
4	177	1.4
4	255	1.2
4	212	1.5
4	271	1.5
4	225	1.3
4	318	1.3
4	232	1.6
4	249	1.7
4	247	1.2
4	285	1.4
4	346	1.2
4	251	1.4
4	311	1.2
4	313	1.2
4	227	1.6
4	237	1.4
4	325	1.3
4	292	1.8
4	250	2.1
4	272	1.3
4	265	1.2
4	235	1
4	180	1.5
4	193	1.3
4	302	1.4
4	322	1.6
4	257	1.1
4	169	1.7
4	268	1.8
4	268	1.7
4	238	2
4	219	1
4	276	1.6
4	271	1.5
4	338	1.2
4	365	1.3
4	281	1.5
5	275	2.3
5	242	2.6
5	235	2.7
5	353	2.6
5	288	2.8
5	286	2.5
5	299	2.2
5	375	2.6
5	305	2.1
5	347	3
5	275	2.2
5	325	2.5
5	273	2.2
5	294	2.7
5	304	2.5
5	297	2.5
5	345	1.7
5	266	1.7
5	258	1.9
5	330	1.5
5	292	1.3
5	301	1.5
5	368	1.2
5	249	1.3
5	233	2.2
5	336	1.7
5	320	1.6
5	362	2.1
5	282	1.9
5	311	1.3
5	261	1.6
5	245	1.1
5	287	1.9
5	206	1.4
5	242	1.6
5	302	1.1
5	351	1.5
5	276	1.8
5	293	0.9
5	233	1.5
5	284	2
5	280	1.7
5	283	1.5
5	277	1.4
5	251	1.8
5	309	1.1
5	255	0.9
5	317	1.3
5	330	0.9
5	287	1.2
5	311	1.8
5	298	1.1
5	321	1.7
5	294	1.7
5	306	1.4
5	323	1.7
5	233	1.3
5	246	1.3
5	257	1.3
5	325	1.2
5	300	1.6
5	211	1.3
5	298	1.7
5	319	1.5
5	301	1.8
5	265	1
5	286	1.7
5	331	1.5
5	271	1.7
5	260	1.3
5	287	1.8
5	274	2
5	261	1.6
5	331	1.9
5	206	1.5
5	311	1.8
5	256	2
5	344	1.6
5	296	1.4
5	288	2.3
5	257	2.1
5	314	1.7
5	293	1.1
5	237	1.7
5	336	1.4
5	281	1.7
5	308	1.4
5	179	1.7
5	248	1.6
5	297	1.2
5	261	1.7
5	294	1
5	321	1.3
5	183	1.4
5	321	1.4
5	295	1.5
5	348	1.5
5	247	1.6
5	289	1.6
5	287	1.5
5	295	1.1
5	251	1.6
5	302	1.6
5	280	1.9
5	289	1.3
5	282	1.4
5	209	1.1
5	247	1.8
5	398	1.3
5	248	1.3
5	315	1.3
5	289	1.8
5	348	1.7
5	332	1.5
5	202	1
5	267	1.6
5	211	1.6
5	291	1.2
5	272	1.9
5	306	1.8
5	289	1.1
5	269	1
5	244	1.7
5	250	1.1
5	276	0.7
5	248	1.4
5	267	1.3
5	281	1.1
5	250	1.2
6	245	2.8
6	354	2.6
6	283	2.4
6	246	2.6
6	308	1.7
6	235	2.3
6	290	2.3
6	260	2.4
6	256	2.9
6	302	2.3
6	317	2.4
6	271	2
6	365	2.5
6	282	2
6	301	2.5
6	260	2.9
6	244	2.7
6	257	1.6
6	337	1.9
6	225	1.9
6	363	1.4
6	315	2.3
6	286	1.1
6	254	1.1
6	250	1.5
6	215	1.8
6	278	1.5
6	214	1.8
6	328	2.1
6	346	1.5
6	268	1.2
6	345	1
6	274	1.7
6	242	1.5
6	214	1.6
6	235	1.6
6	271	1.2
6	353	1.6
6	315	1.6
6	190	1.4
6	303	1.7
6	281	1.8
6	309	0.9
6	266	1.2
6	342	2
6	235	1.2
6	366	1
6	325	1.2
6	249	1.5
6	333	1.4
6	231	1.3
6	283	0.9
6	263	1.4
6	247	1.2
6	252	1.3
6	280	1
6	314	1.4
6	334	1.5
6	302	1.2
6	325	1.2
6	282	1.3
6	308	1.2
6	226	1.7
6	319	1.9
6	274	1.7
6	301	0.5
6	337	1.8
6	307	1.6
6	311	1.7
6	305	1.9
6	350	1.2
6	263	1.6
6	304	1.2
6	191	1.7
6	278	1.3
6	192	1.6
6	287	1.5
6	194	1.6
6	291	1.6
6	267	1.8
6	251	1.8
6	286	1.3
6	249	1.8
6	229	1.6
6	293	1.5
6	237	1.3
6	297	1.5
6	193	1.2
6	258	1.7
6	279	1.2
6	318	1.1
6	344	1.3
6	232	1.4
6	279	2
6	345	1.6
6	280	1.5
6	286	1.3
6	295	1.6
6	404	1.7
6	315	1.9
6	307	1.5
6	189	1.3
6	373	0.8
6	308	1
6	259	1.3
6	270	1.8
6	259	2
6	227	1.5
6	302	1.4
6	256	1.5
6	306	1.8
6	329	1.8
6	384	1.2
6	289	1.8
6	243	1.2
6	246	1.3
6	350	1.4
6	278	1
6	314	1.3
6	292	1.7
6	293	1.2
6	216	1.5
6	270	1.8
6	203	1.5
6	280	1.3
6	300	1.2
6	310	1.5
6	259	1.6
6	288	1.7
6	287	1.2
6	280	1.2
6	312	1.5
6	270	1
6	332	1.2
7	235	2.2
7	268	2.7
7	321	2.3
7	336	3.1
7	313	1.5
7	339	2.6
7	242	2.5
7	256	2.4
7	272	2.8
7	301	2.2
7	321	3
7	282	2.4
7	303	2.5
7	305	2.6
7	330	2.8
7	299	2.2
7	282	2.1
7	314	1.3
7	348	1.1
7	286	1.7
7	314	1.4
7	236	1.5
7	312	1.8
7	331	1.5
7	290	1.1
7	274	1.7
7	298	1.9
7	227	1.9
7	338	1.3
7	285	1.5
7	308	2
7	245	1.7
7	252	1.3
7	265	1.8
7	250	1.4
7	323	1.7
7	304	0.9
7	263	1.7
7	230	1.1
7	320	1.6
7	279	1.8
7	356	1.3
7	337	1.8
7	307	0.5
7	289	1.8
7	281	1.5
7	315	1.8
7	272	1.4
7	329	1.1
7	319	1.6
7	326	1.5
7	299	1.1
7	375	1.3
7	261	1.2
7	266	1.5
7	340	1.9
7	303	1.7
7	277	1.5
7	311	1.2
7	338	1.7
7	236	1.5
7	343	1
7	232	1.9
7	270	1.3
7	303	1.1
7	317	1.2
7	287	1.2
7	257	1.4
7	288	1.6
7	245	1.2
7	322	1.8
7	283	1.7
7	324	1.3
7	237	1.7
7	315	1.5
7	229	1.1
7	297	1.7
7	327	1.5
7	195	1.6
7	237	1.2
7	273	1.3
7	278	1.3
7	232	1.1
7	241	1.2
7	305	1.4
7	282	1.3
7	245	1.4
7	225	1.2
7	312	1.6
7	316	1.9
7	301	1.5
7	270	1.9
7	350	1.6
7	286	1.3
7	307	1.5
7	288	1.6
7	323	1.6
7	279	1.7
7	273	1.4
7	299	1.3
7	243	1.6
7	272	1.8
7	361	2
7	266	1
7	333	1.1
7	237	1.4
7	321	1.6
7	294	1.7
7	299	1.7
7	329	1.8
7	312	1.7
7	240	1.5
7	345	1.4
7	283	1.1
7	308	1.6
7	310	1
7	313	1.9
7	251	1.9
7	362	2.1
7	280	1.7
7	303	1.7
7	350	1.6
7	273	1.4
7	316	1.3
7	330	1.5
7	299	1.4
7	331	1.3
7	245	1.5
7	338	1.5
7	318	1.6
7	282	1.1
7	314	1.9
7	267	1.8
7	325	1.4
7	277	1.7
8	352	2.5
8	342	2.4
8	289	2.1
8	331	3.5
8	267	2.6
8	296	2.7
8	284	2.7
8	330	2.5
8	296	2.1
8	328	2.9
8	305	2.2
8	282	2.6
8	331	1.9
8	227	2.4
8	279	2.9
8	339	2.4
8	346	2.5
8	312	1.4
8	265	1.8
8	356	1.7
8	364	1.6
8	333	1.4
8	352	1.4
8	296	1.1
8	310	1.5
8	300	1.9
8	382	1.7
8	333	2
8	315	1.7
8	317	1
8	321	1.6
8	278	1.6
8	300	1.5
8	334	1.6
8	354	1.5
8	297	1.3
8	258	1.5
8	287	1.5
8	323	1.6
8	316	1
8	312	1.6
8	347	1.6
8	322	1.5
8	289	1.4
8	265	1.5
8	294	1.8
8	314	1.8
8	274	1.4
8	341	1.5
8	391	1.5
8	304	1.3
8	350	1.6
8	299	1.7
8	337	1.3
8	399	1.3
8	309	1.8
8	345	1.8
8	321	1.3
8	288	1.3
8	335	1.3
8	295	0.6
8	316	1.2
8	272	1.6
8	282	1
8	350	1.4
8	283	1.6
8	290	1.9
8	298	1.4
8	365	1
8	345	1.4
8	334	1.3
8	349	1.4
8	303	1.6
8	323	1.5
8	275	1.3
8	307	1.2
8	291	1.7
8	309	1.2
8	353	1.6
8	341	1.5
8	321	1
8	341	1.7
8	270	1.2
8	302	1.3
8	271	1.3
8	307	1.4
8	244	1.7
8	299	1.4
8	298	1.3
8	368	1.8
8	262	1.9
8	244	1.4
8	276	1.4
8	266	1.8
8	287	1.2
8	298	1.7
8	364	1.1
8	296	1.3
8	340	2
8	376	1.4
8	318	1.3
8	327	1.4
8	317	1.4
8	256	1.6
8	207	1.3
8	294	1.5
8	293	1.2
8	318	1.5
8	327	1.6
8	340	1.4
8	346	1.7
8	319	1.1
8	363	2
8	272	1.5
8	313	1.4
8	262	1.9
8	279	1.2
8	356	1.4
8	374	1.3
8	372	1.4
8	273	1.8
8	248	1.7
8	300	1.3
8	392	1.1
8	277	1.4
8	312	1.3
8	289	1.2
8	360	1.6
8	349	1.1
8	327	1.3
8	252	1.7
8	352	2.3
8	317	1.7
8	309	1.4
9	461	2.9
9	349	2.4
9	332	2.9
9	295	3
9	385	3.1
9	282	3
9	381	2.7
9	306	2.6
9	329	1.8
9	361	2.6
9	386	1.5
9	369	2.5
9	415	2.4
9	255	2.3
9	420	2.5
9	380	2.3
9	397	1.5
9	342	1.3
9	372	1.5
9	329	1.1
9	440	1.6
9	365	1.8
9	463	1.9
9	454	1.5
9	344	1.7
9	359	1.1
9	401	1.5
9	357	1.7
9	332	1.2
9	301	0.9
9	395	1.4
9	328	1.4
9	346	1.7
9	281	1.7
9	374	1.4
9	265	1.1
9	349	1
9	324	1.6
9	328	1.5
9	352	1.1
9	434	1.5
9	348	1.7
9	334	1.4
9	404	0.9
9	349	1.7
9	313	1.8
9	344	1.4
9	276	1.3
9	346	1.7
9	340	1.3
9	382	1.7
9	350	1.2
9	365	1.6
9	349	1
9	330	2.2
9	425	1.5
9	343	1.6
9	429	1.2
9	352	1.4
9	345	1.4
9	357	1.9
9	381	1.6
9	310	1.4
9	314	1.4
9	310	1.7
9	315	1.9
9	429	1.5
9	365	1.8
9	377	1.3
9	357	1.8
9	321	2.1
9	349	0.9
9	389	1.8
9	330	1.6
9	384	1.4
9	317	1.3
9	362	2.2
9	343	1.5
9	433	1.4
9	339	1.7
9	371	1.7
9	355	2.1
9	290	1.8
9	303	1.1
9	390	1.6
9	379	1.2
9	322	1.5
9	267	1.6
9	409	1.5
9	349	1.7
9	317	1
9	357	1.5
9	394	1.6
9	399	1.9
9	304	1.6
9	351	1
9	414	1.6
9	376	1.3
9	366	1.9
9	384	1.9
9	335	1.2
9	416	1.9
9	336	2
9	327	1.6
9	359	1.5
9	314	1.9
9	353	1.1
9	378	1
9	307	1.4
9	328	2
9	366	1.3
9	317	0.8
9	377	1.8
9	374	1.6
9	404	1.5
9	371	1.3
9	402	1.7
9	319	1
9	363	1.5
9	341	1.9
9	371	1.4
9	379	1.7
9	312	1.5
9	294	1.9
9	298	1.4
9	335	1.1
10	386	2.7
10	348	3
10	392	2.9
10	343	2.7
10	360	2.6
10	422	2.8
10	424	3.2
10	382	2.2
10	345	2.1
10	411	2.3
10	330	2.5
10	340	2.1
10	366	2.1
10	338	1.8
10	396	2.5
10	372	1.4
10	353	1.7
10	318	0.7
10	401	1.7
10	326	1.8
10	348	1
10	431	0.9
10	356	1.6
10	373	1.3
10	295	1.2
10	280	1.5
10	338	1.8
10	319	1.1
10	289	1.7
10	355	2
10	366	1.8
10	312	1.3
10	357	1.9
10	292	1.4
10	326	1.3
10	350	1.1
10	383	1.3
10	307	1.3
10	407	1.5
10	356	1.6
10	311	1.6
10	306	1.4
10	462	1.7
10	367	1.5
10	347	1.6
10	322	1.6
10	311	1.3
10	352	1.3
10	388	1.5
10	299	2
10	392	1.8
10	327	0.9
10	335	1.4
10	351	1.5
10	352	1.3
10	309	1.5
10	342	2.2
10	317	2.1
10	392	1.1
10	408	1.7
10	341	1.6
10	417	1.3
10	433	1.9
10	335	1.2
10	345	2
10	391	1.5
10	411	1.3
10	373	1.7
10	411	1.3
10	384	1.5
10	315	1.2
10	328	1.8
10	274	1.9
10	321	1.9
10	324	1.3
10	344	2.4
10	306	1.4
10	320	2.1
10	372	1.4
10	392	2
10	312	1.6
10	408	1.4
10	348	1.1
10	385	1.1
10	357	1.5
10	297	1.1
10	372	1.6
10	292	2.1
10	329	1.7
10	341	1.7
10	378	1.6
10	398	1.3
10	286	1
10	366	1.3
10	373	1.4
10	344	1.6
10	366	1.3
10	381	1.5
10	336	2.1
10	373	1.3
10	324	1.4
10	365	1.3
10	301	1.3
10	284	1
10	293	1.8
10	322	1.4
10	345	1.6
10	323	1.7
10	358	1
10	345	1.2
10	422	1.5
10	474	2.3
10	372	1
10	346	1.7
10	350	1.7
10	361	1.3
10	298	1.6
10	408	1.4
10	334	1.1
10	320	1.5
10	457	1.5
10	389	0.6
10	364	1.6
11	438	2.4
11	468	3.1
11	370	2.8
11	361	2.5
11	398	2.4
11	383	2.8
11	401	2.6
11	381	2.7
11	416	2.9
11	333	2.5
11	329	2.6
11	338	2.5
11	347	2.2
11	362	2.4
11	320	2.5
11	350	2.9
11	382	1.6
11	413	1.6
11	366	1.6
11	339	1.4
11	341	1.8
11	391	1.4
11	392	1
11	301	1.3
11	330	1.1
11	349	1.5
11	383	1.3
11	344	1.9
11	321	1.9
11	315	1.8
11	265	1.6
11	403	1.4
11	394	1.5
11	284	1
11	323	1.3
11	340	1.6
11	324	2.2
11	421	1.5
11	319	1.4
11	341	1.4
11	280	1.4
11	359	1.8
11	294	0.7
11	378	1.1
11	343	1.3
11	284	1.5
11	396	1.4
11	427	1.2
11	304	1.1
11	389	1.5
11	306	2.2
11	361	1.6
11	405	1.7
11	309	1.3
11	313	1.4
11	368	1.2
11	333	1.9
11	347	1.9
11	394	1.2
11	353	2.6
11	388	1.5
11	309	1.3
11	374	1.4
11	417	1.6
11	360	1.3
11	384	1.7
11	383	1.3
11	340	1.9
11	346	1.5
11	314	1.3
11	372	2.1
11	358	1.5
11	361	1.7
11	289	2
11	297	1.6
11	293	1.6
11	394	1.8
11	400	1.8
11	359	1.4
11	253	1.4
11	381	2
11	457	1.5
11	384	1.6
11	367	1.5
11	377	2
11	390	1.6
11	332	1.2
11	409	1.6
11	350	1.5
11	341	1.8
11	359	1.1
11	356	1.6
11	380	1.5
11	319	1.1
11	331	1.5
11	400	1.2
11	407	1.7
11	356	1
11	310	1.5
11	389	1.5
11	403	1.1
11	441	1.7
11	356	1.4
11	384	1.7
11	442	1.3
11	393	1.5
11	412	1.5
11	328	1.7
11	304	1.6
11	292	1.5
11	329	1.2
11	389	1.8
11	293	1.4
11	354	1.4
11	289	1.6
11	340	1.4
11	385	1.6
11	302	1.4
11	345	1.3
11	405	1.6
11	371	1.6
11	364	2.2
11	349	1.2
11	344	1.6
11	327	1.3
11	356	1.6
11	347	0.9
11	304	1.2
12	376	2.4
12	341	2.1
12	420	2.4
12	377	2.9
12	421	2.2
12	416	2.8
12	373	2.4
12	410	2.6
12	311	3.1
12	379	2.7
12	389	2.5
12	403	2.3
12	401	2.8
12	464	2.5
12	350	2.8
12	401	2.3
12	482	1.6
12	373	0.9
12	397	2.3
12	454	1.4
12	334	1.8
12	457	1.6
12	426	1.6
12	342	1.5
12	394	1.4
12	389	1.9
12	393	1.2
12	397	1.1
12	394	1.1
12	376	1.5
12	382	1.8
12	400	1.5
12	477	1.6
12	450	1.4
12	420	1.4
12	439	1.5
12	389	1.5
12	384	1.9
12	389	0.9
12	368	1.3
12	418	1.6
12	371	1.5
12	402	1.1
12	408	1.4
12	349	1.1
12	428	1.8
12	332	1.2
12	416	2
12	439	1.6
12	337	1.8
12	324	1.4
12	371	1.8
12	329	1.2
12	309	1.4
12	393	1.8
12	397	1.8
12	410	1.3
12	422	1.7
12	356	1.6
12	362	1.4
12	393	1.5
12	379	1.7
12	374	1.4
12	367	1.5
12	425	1.7
12	356	1.8
12	353	1.7
12	406	1.6
12	468	1.3
12	442	1.9
12	305	1.6
12	380	1.7
12	420	1.4
12	381	1.6
12	399	2
12	368	1.4
12	386	1.7
12	381	1.5
12	403	1.4
12	356	0.9
12	400	1.9
12	367	1.8
12	384	1
12	297	2.2
12	405	1.7
12	384	1.7
12	363	1.5
12	376	1.6
12	342	1
12	353	1.5
12	384	1.2
12	379	1.5
12	401	2
12	398	1.2
12	387	1.4
12	416	1.6
12	335	1.1
12	384	1.3
12	429	2.1
12	347	1.6
12	391	1.3
12	410	1.2
12	384	1.7
12	361	1.1
12	409	1.6
12	411	1.6
12	335	0.9
12	408	1.5
12	417	1.4
12	450	2
12	468	1.9
12	356	1.6
12	383	1.7
12	438	1.5
12	344	1.4
12	336	1.7
12	403	1.8
12	384	1.6
12	474	1.8
12	357	1.8
12	420	1.5
12	390	1.7
12	428	1.3
12	410	1.5
12	437	1.5
12	368	1.7
12	400	0.9
12	307	1.2
13	399	2.5
13	416	2.2
13	342	2.1
13	390	2.3
13	357	2.6
13	401	2.2
13	484	2.1
13	354	2.2
13	445	2.8
13	377	2.9
13	374	3
13	372	2.4
13	384	2.6
13	384	2.8
13	379	2.5
13	425	2.3
13	416	2
13	417	1.7
13	412	1.4
13	348	1.7
13	362	1.5
13	395	1.1
13	468	1.5
13	408	1.5
13	397	1.4
13	353	1.7
13	355	1.8
13	381	1.6
13	345	2
13	329	1.7
13	378	1.7
13	447	1.5
13	452	1.2
13	405	1.8
13	408	1.4
13	397	1.8
13	407	1
13	395	1
13	443	1.4
13	468	2.1
13	313	1.5
13	377	1.1
13	418	1.5
13	465	1.7
13	381	1.5
13	442	2
13	448	1.2
13	355	2.2
13	369	1.4
13	418	1
13	486	1.4
13	416	0.8
13	417	1.5
13	425	1.8
13	374	1.4
13	416	1.5
13	435	1.6
13	436	1.5
13	440	1.9
13	392	1.7
13	429	2.2
13	433	0.9
13	377	1.9
13	416	1.3
13	416	1.8
13	363	1.7
13	410	2.1
13	390	1
13	318	1.5
13	452	1.3
13	428	1.3
13	396	1.4
13	379	1.1
13	354	0.9
13	431	1.5
13	381	1.9
13	383	1.1
13	354	1.3
13	491	1.6
13	443	1
13	393	1.8
13	377	0.8
13	344	1.5
13	415	1.8
13	370	1
13	438	1.7
13	373	1.9
13	430	2.1
13	377	1.6
13	387	1.4
13	437	1.7
13	438	1.2
13	451	1.2
13	370	1.8
13	457	1.7
13	431	1.2
13	412	1.8
13	414	1.1
13	435	1.1
13	398	1.4
13	406	1.3
13	447	1.2
13	414	1.7
13	399	1.7
13	407	1.5
13	426	1.3
13	453	1.4
13	422	1.4
13	335	1.3
13	383	1.5
13	323	1.4
13	382	1.6
13	384	1.3
13	413	1.8
13	448	1.9
13	383	0.9
13	427	1.6
13	362	2
13	466	2
13	323	1.5
13	419	1.5
13	367	1.3
13	439	1.8
13	371	1.9
13	477	1.6
13	413	1.5
13	409	1.9
13	479	1.2
13	401	1.6
13	388	1.6
13	441	1.4
13	399	1
13	402	1.6
13	334	1.6
14	406	1.9
14	389	2.6
14	364	2.8
14	399	3.1
14	387	2.2
14	405	2.4
14	478	2.7
14	381	2.1
14	334	2.9
14	432	2.3
14	406	2.6
14	417	2.6
14	475	2.6
14	305	2.7
14	408	2.5
14	415	2.2
14	479	2.7
14	418	1.9
14	382	1.3
14	471	1.2
14	381	1.7
14	444	1.9
14	443	1.6
14	403	1.2
14	329	1.5
14	390	1.4
14	372	1.4
14	429	1.4
14	338	1.5
14	444	1.2
14	410	1.5
14	395	1.5
14	393	1.6
14	428	1.8
14	427	1
14	390	1.2
14	389	1.5
14	395	1.4
14	418	2
14	360	1
14	392	1.4
14	397	2
14	459	1.3
14	443	1.8
14	404	1.4
14	281	1.8
14	432	2
14	394	1.7
14	441	1.9
14	433	1.4
14	420	1.3
14	340	2
14	386	1.2
14	352	1.5
14	441	2
14	382	1.4
14	447	1.1
14	354	1.3
14	372	1.4
14	411	1.8
14	469	1.8
14	417	1.4
14	452	1.9
14	346	2
14	364	1.7
14	475	1.3
14	450	1.5
14	420	1.7
14	387	1.1
14	471	1.3
14	418	1.6
14	415	1.9
14	401	1.6
14	344	1.6
14	343	1.8
14	451	1.5
14	389	1.3
14	393	0.8
14	357	2.1
14	376	1.8
14	467	1.1
14	371	1.5
14	408	1
14	405	1.6
14	367	1.3
14	439	1.3
14	414	1.5
14	322	1.5
14	417	1.4
14	384	1.2
14	391	1.2
14	459	1.5
14	371	1.6
14	500	1.1
14	422	1.6
14	412	2.2
14	414	1.4
14	422	1.8
14	377	1.7
14	441	1.4
14	406	1.7
14	376	1.7
14	402	1.4
14	452	1.1
14	387	1.3
14	454	1.5
14	382	1.5
14	465	1.4
14	435	2.1
14	393	1.3
14	365	1.1
14	399	1.7
14	319	1.5
14	405	1.3
14	485	2
14	474	1.3
14	348	1.3
14	409	1.3
14	316	2
14	405	1.3
14	369	1.8
14	387	1.2
14	413	1.8
14	344	0.7
14	383	1.4
14	425	1.1
14	406	1.2
14	467	2
14	418	1.1
14	439	1.2
14	494	1.6
14	409	1.3
14	430	1.2
14	422	1.3
14	407	1.3
14	382	1.9
15	329	3.2
15	421	2.3
15	502	2.4
15	398	2.2
15	417	2.4
15	349	2.5
15	545	3.2
15	419	3
15	367	2.2
15	401	2.4
15	378	2.4
15	403	1.8
15	395	2.1
15	429	2.6
15	444	2.4
15	390	2.8
15	422	1.8
15	429	1.3
15	449	1.4
15	474	1.5
15	411	1.4
15	431	1.7
15	423	1.6
15	371	1.4
15	395	1.5
15	386	1.1
15	363	1.4
15	383	1.3
15	440	1.8
15	414	1.6
15	352	1.3
15	382	1.3
15	466	1.7
15	374	0.8
15	503	1.8
15	469	1.6
15	438	1.5
15	409	1.6
15	455	1.6
15	409	1
15	446	1.5
15	374	1.6
15	370	1.7
15	426	1.5
15	450	1.4
15	428	1.8
15	380	1.5
15	394	1.7
15	413	1.7
15	410	1.2
15	408	1.6
15	390	1.8
15	372	1.5
15	342	1.7
15	400	1.1
15	401	1.2
15	447	1.3
15	425	2.1
15	453	1.6
15	362	1.9
15	417	1.8
15	407	1.3
15	414	1.1
15	381	1
15	499	2.2
15	399	1.3
15	406	1.9
15	425	1.5
15	413	1.6
15	386	1.3
15	389	1
15	368	1.5
15	434	1.6
15	478	1.3
15	380	1.5
15	407	1.2
15	328	1.1
15	397	1.5
15	398	1.6
15	372	1.4
15	407	1.6
15	396	1.3
15	451	1.7
15	354	2
15	364	1.4
15	400	1.4
15	373	1.4
15	404	1.3
15	422	1.2
15	443	1.6
15	472	1.5
15	366	1.8
15	412	1.4
15	441	1.6
15	392	1.7
15	367	1.3
15	414	1.7
15	462	1.4
15	434	1.6
15	438	1.6
15	444	1.5
15	451	1.8
15	444	1.1
15	452	1.3
15	422	1.6
15	425	1.6
15	453	1.5
15	440	1
15	368	1.5
15	404	1.3
15	444	1.2
15	443	1.5
15	399	1.2
15	422	1.8
15	395	1.3
15	456	1.3
15	402	1.4
15	359	1.8
15	434	1.5
15	402	1.3
15	405	1.8
15	416	1.3
15	382	1.4
15	402	1.6
15	397	1.2
15	440	1.5
16	406	2.6
16	384	2.5
16	437	2.5
16	408	2.6
16	385	2.6
16	394	2.9
16	378	2.4
16	394	2.5
16	390	2.6
16	474	2.5
16	369	2.5
16	413	2.3
16	304	2.9
16	407	2.4
16	423	2.4
16	395	2.3
16	446	1.6
16	375	1.4
16	439	1
16	422	1.6
16	387	1.3
16	439	1.9
16	368	1.5
16	385	1.6
16	419	1.1
16	436	1.3
16	418	1.3
16	439	1.4
16	463	2.1
16	414	1.5
16	398	1.5
16	437	1.8
16	385	2
16	458	1.7
16	389	1.5
16	426	1.7
16	491	1.7
16	440	1.5
16	412	1.3
16	469	1.5
16	461	1
16	389	1.2
16	420	1.5
16	395	1.6
16	419	1.6
16	399	1.5
16	377	1.4
16	440	0.8
16	390	1
[truncated: 14,832 more rows]
