# Supplementary material for: Optimization of airport check-in service quality focused on operational costs and passengers’ satisfaction
Source: PLoS One. 2021 Aug 5;16(8):e0253586. doi: 10.1371/journal.pone.0253586 (PMC8341503; doi:10.1371/journal.pone.0253586)
Supplement: S1 File — (ZIP) [file pone.0253586.s001.zip › INSTANCES_PONE-D-20-30894R1/passengers_130_14.txt]

id_f arr_t t_serv
0	0	0
1	194	2.7
1	177	3
1	96	2.6
1	103	2.4
1	125	2.5
1	162	2.1
1	197	2.4
1	194	2.2
1	92	2.6
1	148	2.2
1	163	2.6
1	126	2.6
1	135	2.7
1	99	2.5
1	203	2.5
1	128	2.8
1	162	2.1
1	65	1.6
1	130	1.6
1	136	1.3
1	171	1.8
1	97	1.3
1	98	1.4
1	138	2
1	143	1.8
1	126	1.7
1	121	1.8
1	119	1.7
1	164	1.7
1	141	1.5
1	179	1.8
1	120	1.6
1	85	1.9
1	128	1.6
1	155	1.6
1	136	1.6
1	189	1.1
1	175	1.7
1	151	2.2
1	135	0.8
1	167	1.2
1	211	1.5
1	185	1.8
1	111	1.4
1	142	1.6
1	157	1.9
1	97	2.1
1	157	1.6
1	166	1.8
1	80	1.7
1	155	1.3
1	152	1.3
1	119	1.5
1	173	1.9
1	110	1.9
1	152	1.6
1	152	1.7
1	90	1.3
1	137	1.6
1	134	1.7
1	112	1.1
1	209	1.7
1	199	1.6
1	103	1.8
1	170	1.8
1	137	1.5
1	135	1.2
1	83	1.4
1	91	1.4
1	150	1.6
1	185	1.2
1	161	1.2
1	105	1.8
1	133	1.3
1	153	1.3
1	64	1.6
1	201	2.4
1	164	1.7
1	231	1.5
1	161	1.6
1	139	1.4
1	201	1.4
1	146	1.5
1	93	1.2
1	136	1.6
1	152	1.4
1	108	1.7
1	152	1.7
1	140	1.2
1	98	1.4
1	78	2
1	139	1.8
1	105	1.4
1	128	1.9
1	98	1.6
1	163	1.4
1	112	1.2
1	169	0.5
1	185	1.4
1	111	1.6
1	167	1.7
1	169	1.6
1	117	1.8
1	172	1.8
1	137	2.1
1	125	1.9
1	166	1.5
1	199	1.5
1	156	1.8
1	143	1.2
1	184	1.4
1	180	1.6
1	102	1.9
1	100	1.4
1	135	1.5
1	94	1.3
1	175	1.9
1	251	1.5
1	121	1.7
1	153	1.7
1	147	1.7
1	159	1.4
1	172	2.2
1	179	1.4
1	116	1.7
2	109	2.8
2	139	2.4
2	189	2.2
2	143	2.6
2	123	2.5
2	48	2.7
2	110	3
2	135	2.8
2	106	2.3
2	98	2.8
2	149	2.7
2	178	2.4
2	130	2.6
2	187	2.4
2	116	3
2	133	2.9
2	141	1.7
2	226	1.4
2	186	1.7
2	186	1.9
2	82	1.6
2	104	1.4
2	132	1.7
2	150	1.3
2	191	1.3
2	173	1.5
2	113	1.8
2	158	1.6
2	141	1.5
2	160	2
2	151	1.6
2	171	1.4
2	166	1.7
2	143	1.6
2	176	1.5
2	108	2
2	172	1.4
2	182	1.6
2	161	1.5
2	219	1.3
2	139	1.3
2	192	1.9
2	155	1.9
2	210	0.9
2	122	1.1
2	86	1
2	92	1.4
2	89	0.9
2	217	1.7
2	177	1.5
2	135	1.7
2	147	0.9
2	144	1.3
2	185	1.5
2	175	1.5
2	73	1.8
2	187	1.3
2	173	1.1
2	229	2
2	29	1.1
2	155	1.8
2	229	1.2
2	187	1.1
2	159	1.3
2	90	1.3
2	142	1.2
2	148	1.8
2	96	1.3
2	161	1.9
2	85	1.7
2	173	1.9
2	213	1
2	125	1.5
2	216	1.4
2	210	1.9
2	137	1.8
2	134	1.5
2	113	1.9
2	129	1.3
2	104	1.9
2	137	1.4
2	172	1.1
2	179	1.3
2	194	1.6
2	130	1.4
2	145	1.5
2	237	1.6
2	139	1.8
2	207	1
2	46	2.1
2	212	1.6
2	136	1.6
2	144	1.8
2	116	1.6
2	80	1.6
2	156	1.9
2	155	1.2
2	170	1.6
2	143	1.2
2	134	1.4
2	144	1.5
2	200	1.3
2	93	2.1
2	145	1.4
2	130	1.7
2	171	2.1
2	166	1.4
2	144	1.8
2	189	1.6
2	114	1.8
2	111	1.6
2	141	1.8
2	160	1.2
2	252	1.5
2	150	1.4
2	105	1.3
2	147	1.1
2	163	1.5
2	118	1.8
2	176	1.2
2	177	1.5
2	219	1.4
2	219	1.1
2	146	1.4
2	207	1.6
2	119	0.9
2	165	1.4
2	86	1.8
2	119	1.5
2	145	0.9
2	84	1.8
3	216	2.2
3	218	2.6
3	187	2.9
3	169	2.4
3	129	2.1
3	109	2.5
3	156	2.5
3	189	2.2
3	155	2.8
3	148	2.7
3	210	2.9
3	209	2.7
3	204	2.8
3	147	2.8
3	185	2.8
3	135	2.4
3	208	1.8
3	146	1
3	224	0.8
3	105	1.6
3	151	1.2
3	196	1.6
3	175	1.3
3	199	1.4
3	189	1.5
3	142	2
3	158	0.6
3	177	1.7
3	154	1.4
3	184	1.4
3	109	1.4
3	211	1.1
3	207	2
3	211	1.2
3	146	1.3
3	227	1
3	175	1.8
3	178	1.5
3	148	1.7
3	127	1.3
3	305	1.3
3	168	1.4
3	203	1.6
3	244	1.5
3	135	1.5
3	185	1.3
3	210	1.4
3	191	1.5
3	187	1.3
3	179	1
3	235	1.3
3	164	1.7
3	191	1.9
3	164	1.7
3	171	1.6
3	205	1.3
3	207	1.5
3	246	1.8
3	98	1.4
3	159	1.5
3	121	2
3	254	1.6
3	260	1.4
3	237	1.3
3	154	1.6
3	192	1.1
3	202	1.8
3	182	1.5
3	259	1.4
3	201	1.7
3	142	1.9
3	245	1.8
3	158	2
3	227	1.7
3	136	2
3	229	1.4
3	196	1.8
3	156	0.9
3	191	1.5
3	146	1.9
3	132	1.5
3	229	1.3
3	133	1.5
3	165	1.7
3	151	1.8
3	133	1.5
3	194	1.6
3	209	1.4
3	228	2.2
3	215	1.3
3	157	2.3
3	160	1.3
3	196	1.9
3	169	2.2
3	193	1.7
3	166	1.3
3	204	1.7
3	155	1.5
3	193	1.5
3	183	1.5
3	211	1.4
3	248	1.5
3	220	1.5
3	232	2.1
3	165	1.8
3	109	1.6
3	169	2.2
3	182	1.4
3	165	1.1
3	166	1.6
3	186	1.3
3	226	1.9
3	183	1.2
3	183	2
3	292	1.5
3	184	1.8
3	237	1.5
3	231	1.8
3	186	1.6
3	137	1.6
3	201	1.6
3	154	1
3	247	0.6
3	182	1.4
3	228	1.5
3	240	1.5
3	194	1.4
3	181	2.1
3	151	1.5
3	184	1
4	142	2.6
4	199	3.2
4	179	1.9
4	105	2.5
4	262	2.5
4	206	2.4
4	116	2.8
4	212	2.7
4	212	2.2
4	206	2.7
4	180	2
4	180	2.5
4	170	2.5
4	219	2.4
4	176	2.5
4	211	2.5
4	142	2.1
4	105	2
4	230	1.6
4	244	1.6
4	164	1.4
4	193	1.8
4	205	1.6
4	227	1.3
4	186	1.8
4	188	1.1
4	271	1.3
4	243	1.4
4	125	1.5
4	216	1.6
4	151	1.8
4	169	1.3
4	248	1.9
4	224	1.5
4	223	0.9
4	234	1.6
4	191	2.2
4	233	1.5
4	192	1.7
4	222	1.2
4	222	1.8
4	211	1.7
4	183	1.3
4	162	1.4
4	205	1.6
4	247	1.3
4	194	1.2
4	221	1.6
4	221	1.9
4	209	1.5
4	218	1.7
4	181	1.9
4	125	0.9
4	197	1
4	223	1.3
4	175	1.3
4	207	1.8
4	167	1.3
4	230	1.5
4	209	2.2
4	187	1.8
4	212	1.7
4	173	1.3
4	238	1.5
4	101	1.6
4	189	1.3
4	166	1.1
4	228	1.8
4	241	1.8
4	160	1.6
4	172	1.8
4	229	1.6
4	217	1.3
4	240	1.1
4	246	1.5
4	285	1.6
4	152	1.4
4	136	1.8
4	174	1.6
4	204	1.4
4	158	1.5
4	280	1.2
4	185	1.1
4	152	1.4
4	163	1.6
4	159	1.1
4	152	1
4	270	1.8
4	239	2
4	121	1.4
4	179	1.5
4	176	1.5
4	202	0.9
4	237	1.5
4	221	1.9
4	185	1.4
4	172	1.2
4	205	2
4	214	1.4
4	240	1.3
4	207	1.5
4	161	1.6
4	148	1.3
4	230	1.9
4	206	0.9
4	195	1.8
4	194	1.1
4	232	0.8
4	267	1.2
4	171	1.5
4	237	1
4	226	1.4
4	137	1.5
4	241	1.6
4	164	1.3
4	180	1.8
4	190	1.3
4	169	1.7
4	161	1.4
4	164	1.6
4	219	1.6
4	183	2.4
4	162	1.6
4	167	1.9
4	145	1.6
4	147	1.5
4	150	1.6
4	315	1.7
4	205	1.4
5	186	2.4
5	270	2.5
5	231	3
5	238	2.4
5	232	2.2
5	219	2.6
5	271	2
5	177	2.2
5	224	2.9
5	230	1.9
5	219	2.8
5	217	2.1
5	273	2.1
5	273	2.3
5	183	2.1
5	176	3
5	202	2.9
5	244	1.2
5	208	1.8
5	229	1.7
5	177	1.4
5	171	1.4
5	176	1.4
5	217	1.6
5	234	1.8
5	286	1.2
5	171	1.1
5	201	1.4
5	206	1.2
5	244	1.6
5	223	1.3
5	225	1.4
5	263	1.7
5	165	1.6
5	225	1.5
5	236	1.3
5	272	1.4
5	187	1.3
5	214	1.2
5	241	2.2
5	171	1.6
5	225	1.8
5	198	1.7
5	243	1.4
5	271	2.2
5	208	1.5
5	251	1.2
5	162	1.6
5	219	1.3
5	253	1.7
5	218	1.7
5	250	1.6
5	308	1.2
5	232	1.3
5	190	1.3
5	248	1.5
5	176	1.6
5	239	1.7
5	206	1.5
5	138	1.4
5	236	1.7
5	255	1.8
5	251	1.4
5	253	1.1
5	216	1.3
5	222	1.2
5	226	1.3
5	203	1.5
5	174	1.8
5	237	1.4
5	225	1.6
5	153	1.1
5	269	1.4
5	173	1.6
5	201	1.5
5	232	1.7
5	240	1.4
5	257	1.5
5	228	1.3
5	145	1.6
5	325	1.3
5	225	1.7
5	212	1.8
5	237	2
5	202	1
5	285	1
5	170	1.7
5	222	1.6
5	233	1.5
5	234	1.6
5	208	1.4
5	238	1.6
5	174	1.9
5	200	2.1
5	224	1.2
5	230	1.4
5	220	1.6
5	199	1.3
5	265	1.6
5	266	1.1
5	193	1.3
5	208	1.6
5	155	1.5
5	213	1.3
5	285	2
5	225	0.9
5	204	1.5
5	194	1.8
5	250	1
5	276	1.4
5	249	1.6
5	216	1.5
5	167	1.4
5	296	1.9
5	303	1.1
5	270	1.3
5	251	1.2
5	251	1.3
5	272	1.6
5	238	1.2
5	211	1.9
5	278	1.4
5	259	1.5
5	209	1
5	287	1.3
5	210	1.8
5	185	1.6
5	284	1.6
5	180	1.5
5	257	1.6
5	233	1.8
5	159	1.6
5	243	1.8
5	229	1.5
6	240	3
6	262	2.2
6	238	2.7
6	176	3
6	292	2.1
6	276	2.5
6	204	2.7
6	316	2.8
6	225	2.2
6	234	2.4
6	185	2.9
6	235	2.6
6	289	2.2
6	191	2.7
6	206	2.3
6	330	2.3
6	306	1.3
6	171	1.5
6	288	2
6	204	2
6	232	1.4
6	297	1.4
6	292	1.5
6	287	1.6
6	224	2
6	250	1.6
6	305	1.9
6	188	1.2
6	297	1.5
6	231	1.9
6	243	1.2
6	199	1.7
6	230	1.8
6	267	0.7
6	258	1.9
6	141	1.7
6	253	0.8
6	280	1.5
6	261	1.2
6	219	1.7
6	294	1.4
6	247	1.9
6	235	1.9
6	200	1.1
6	282	2.1
6	228	1.3
6	294	1.3
6	322	1.5
6	260	1.3
6	222	0.9
6	242	1.4
6	267	1.6
6	201	1.7
6	263	1.3
6	233	1.8
6	257	1.3
6	288	1.4
6	254	1.4
6	247	1.3
6	178	0.9
6	252	1.8
6	241	1.3
6	215	1.8
6	276	1.2
6	185	2.1
6	262	1.3
6	246	1.8
6	278	1.3
6	216	1.6
6	248	2.1
6	255	1.4
6	246	1.4
6	211	1.5
6	214	1.1
6	253	2
6	328	1.7
6	312	1.3
6	207	1.9
6	273	1
6	226	1.9
6	256	1.3
6	290	1.5
6	230	1.4
6	247	1.6
6	225	2.1
6	272	0.7
6	211	1.6
6	281	1.7
6	233	1.9
6	232	1.6
6	260	1.6
6	255	1.6
6	216	1.4
6	219	1.1
6	278	1.7
6	239	1.6
6	246	1.4
6	224	1.7
6	151	1
6	223	1.3
6	245	1.4
6	156	1.3
6	291	1.9
6	269	1.6
6	335	1.4
6	248	1.9
6	263	1.4
6	256	1
6	236	1.2
6	248	1.4
6	245	1.2
6	164	1.6
6	312	1.5
6	224	1.6
6	211	1.6
6	248	1.2
6	236	1.6
6	165	1.8
6	263	1.5
6	249	1
6	268	1.2
6	266	1.4
6	217	1.2
6	273	1.7
6	234	2
6	232	1.5
6	248	1.3
6	254	1.6
6	247	1.5
6	278	1.1
6	271	1.4
6	185	1.3
7	261	2.8
7	230	1.9
7	161	2.7
7	235	2.2
7	237	2.9
7	264	2.7
7	281	2.6
7	250	3
7	229	2.4
7	228	2.2
7	245	2.2
7	270	2.8
7	378	2.3
7	215	2.7
7	253	3
7	300	2.5
7	249	1.6
7	331	1.2
7	165	0.9
7	266	1.7
7	279	1.8
7	270	1.1
7	258	1.4
7	225	1.5
7	266	1.5
7	209	0.8
7	311	1.5
7	237	1.3
7	244	1.9
7	185	1.2
7	311	2
7	223	1.5
7	166	1
7	255	1.3
7	320	1.5
7	236	1.6
7	179	1.7
7	186	1.6
7	208	1.6
7	244	1.8
7	219	1.7
7	201	2
7	292	1.4
7	224	1.6
7	342	1.9
7	255	0.8
7	284	1.9
7	313	1.5
7	230	1.6
7	272	1.2
7	285	1.1
7	267	1.5
7	231	1.6
7	234	1.3
7	261	1.4
7	258	1.4
7	304	1.8
7	276	0.8
7	225	1.5
7	140	1.8
7	257	1
7	237	1.1
7	245	1.8
7	311	1.9
7	237	1.8
7	281	1.6
7	252	1.9
7	306	2.1
7	252	1.5
7	231	1.4
7	295	1.4
7	242	1.7
7	264	1.7
7	210	1.4
7	214	1.3
7	271	1.9
7	294	1.7
7	246	1.8
7	288	2.1
7	294	1.8
7	285	1.3
7	220	1.2
7	196	1.2
7	245	1.8
7	291	1.5
7	209	1.4
7	252	1.2
7	210	1.3
7	209	1.7
7	277	0.9
7	216	1.9
7	259	2.1
7	216	1.3
7	312	1
7	261	0.9
7	262	1.3
7	241	1.9
7	234	1.5
7	282	1.8
7	225	1.2
7	283	1.6
7	262	1.6
7	280	1.6
7	194	1.7
7	211	1.7
7	288	1.9
7	217	2.2
7	250	1.4
7	201	1.6
7	262	0.8
7	155	1.2
7	205	1.3
7	219	2.3
7	310	1.2
7	296	1.6
7	294	1.5
7	296	2
7	260	1.4
7	225	1.5
7	200	1.7
7	250	1.8
7	304	1.7
7	210	1.2
7	286	1.5
7	256	1.8
8	233	3.1
8	304	3
8	220	3.3
8	215	3.2
8	228	2.5
8	190	3.1
8	303	2.3
8	219	1.9
8	249	3.2
8	293	2.9
8	357	2.7
8	288	2.3
8	263	3.1
8	243	3.2
8	295	2.6
8	247	2.2
8	331	3.2
8	226	1.3
8	338	1.4
8	205	0.9
8	235	1.5
8	242	1.1
8	279	1.4
8	248	1.3
8	275	1.4
8	233	1.2
8	322	1.3
8	284	1.4
8	276	2.2
8	327	1.5
8	252	1.4
8	315	2.3
8	267	1.8
8	286	1.2
8	285	1.1
8	209	1.9
8	230	1.3
8	276	1.5
8	212	1.8
8	231	1.3
8	198	1.7
8	292	1.9
8	349	1.5
8	217	1
8	247	1.4
8	210	1.1
8	190	1.4
8	275	1.2
8	270	1.4
8	271	1.7
8	222	1.6
8	280	1.3
8	283	1.3
8	289	1.3
8	283	1.8
8	247	1.3
8	189	1
8	242	1.5
8	246	1.8
8	229	1.9
8	279	1.5
8	259	1.1
8	258	2
8	224	2
8	244	1.5
8	236	1.7
8	223	1.4
8	255	1.7
8	269	1.2
8	295	1.3
8	319	1.4
8	272	1.9
8	244	1.5
8	294	1.8
8	248	1.6
8	252	1.6
8	224	0.9
8	314	2.2
8	251	1.1
8	262	1.5
8	249	1
8	197	1.4
8	194	1.8
8	320	1.3
8	263	1.8
8	283	1.3
8	205	1.8
8	245	1.3
8	251	1.5
8	235	1.4
8	296	1
8	250	1.4
8	284	1.6
8	243	1.2
8	217	1.7
8	283	1.7
8	276	1.4
8	307	1.4
8	269	1.7
8	172	1.1
8	252	1.2
8	279	2.1
8	241	1.1
8	322	1.4
8	236	1.4
8	346	1.4
8	227	1.7
8	239	1.3
8	279	1.7
8	277	1.7
8	272	1.7
8	237	2.2
8	212	1.3
8	233	1.4
8	261	1.5
8	306	1.1
8	297	1
8	287	1.8
8	270	1.5
8	313	1
8	234	1.5
8	266	1.2
8	266	1.9
8	211	1
8	285	1.3
8	312	1.9
8	302	1.4
8	288	1.9
8	229	1.2
8	257	1.5
8	270	0.8
8	261	1.8
8	217	1.7
8	224	1.2
8	273	1.5
9	269	2
9	276	2.3
9	230	2.6
9	262	2.2
9	266	2.2
9	353	1.9
9	287	2.8
9	274	2.2
9	292	2.1
9	272	3
9	292	2.9
9	255	2.6
9	287	2.6
9	301	2.5
9	294	2.6
9	231	2.1
9	280	2.2
9	321	1.7
9	303	1.2
9	270	1.3
9	302	1.4
9	238	1.6
9	229	1.8
9	264	1.2
9	226	1.6
9	233	1.9
9	222	1.1
9	292	1.3
9	314	1.6
9	223	1.6
9	304	1.4
9	237	1.7
9	272	1.6
9	271	1.8
9	288	1.4
9	242	1.5
9	310	1.5
9	318	1.2
9	207	1.4
9	219	2
9	234	0.9
9	254	1.5
9	289	1.7
9	317	0.7
9	267	1.1
9	315	0.9
9	264	1.8
9	204	1.3
9	244	0.9
9	318	1.8
9	304	1.5
9	296	1.5
9	247	1.8
9	196	1.6
9	312	1.1
9	231	1.2
9	250	1.6
9	261	1.9
9	265	1.6
9	328	1.2
9	263	1.5
9	291	1.2
9	332	1.5
9	282	1.4
9	232	2.1
9	317	1.7
9	342	1.5
9	256	1.5
9	294	1.9
9	234	1
9	228	1.9
9	394	1.7
9	222	1.2
9	287	1.6
9	346	1.9
9	313	1.6
9	195	2
9	265	1.1
9	244	2.1
9	263	1.6
9	276	1.6
9	301	1.4
9	248	1.3
9	284	1.9
9	314	1.5
9	321	1.5
9	342	1.8
9	286	1.5
9	259	1.5
9	263	1.4
9	283	1.4
9	248	1.3
9	267	1.6
9	260	1
9	243	2.1
9	275	1.5
9	290	1.6
9	271	2
9	282	1.2
9	269	1.1
9	306	0.7
9	303	1.7
9	307	1.7
9	280	1.8
9	354	1.7
9	271	1.3
9	272	2
9	195	1.6
9	266	1.5
9	263	0.9
9	264	1.4
9	296	1.1
9	254	1.5
9	272	1.4
9	284	1.3
9	313	1.5
9	278	1.7
9	249	1.8
9	274	1.9
9	361	1.8
9	304	1.5
9	297	1.3
9	248	1.4
10	338	2.4
10	320	2.3
10	262	2.5
10	344	2.7
10	266	2.4
10	254	2
10	294	1.9
10	272	2.2
10	219	2.1
10	237	2.5
10	218	2.5
10	322	2.8
10	239	2.2
10	246	3.3
10	147	2.6
10	245	2.2
10	217	2.4
10	246	1.3
10	202	1.5
10	266	1.1
10	285	1.9
10	260	1.9
10	273	1.7
10	220	1.4
10	267	0.9
10	325	1.1
10	266	1.6
10	308	1.4
10	299	1.4
10	186	1.6
10	276	1.5
10	263	2.1
10	255	1.4
10	255	1.2
10	304	0.8
10	263	1.4
10	229	1.4
10	341	1.5
10	312	1.9
10	359	1.7
10	275	1.6
10	261	1
10	313	1.2
10	262	1.5
10	307	1.4
10	259	1.4
10	215	1.3
10	326	1.5
10	233	2
10	261	1.7
10	256	1.1
10	296	1.7
10	237	1.2
10	275	1.2
10	214	2
10	222	1.2
10	252	1.7
10	263	1.6
10	251	1.5
10	229	1.5
10	234	1.2
10	273	1.8
10	315	1.7
10	270	1.5
10	267	2
10	235	2
10	246	1.7
10	297	1.4
10	239	1.4
10	255	2.1
10	225	1.5
10	336	1.3
10	339	1.3
10	289	1.4
10	268	1.2
10	296	1.4
10	157	1.6
10	281	1.5
10	201	2.1
10	214	1.4
10	268	1.3
10	242	1.7
10	205	1.4
10	240	1.8
10	250	1.8
10	304	1.9
10	248	1.2
10	254	1.9
10	250	1.4
10	265	1.6
10	365	1.9
10	201	1.5
10	262	1.4
10	251	1.7
10	257	2
10	288	1.3
10	329	1.9
10	209	1.3
10	214	1.4
10	279	1.3
10	346	1.5
10	303	1.2
10	309	1.7
10	264	1
10	297	1.4
10	336	1.7
10	308	1.6
10	237	1.5
10	291	0.9
10	303	1.9
10	198	1.6
10	217	1.4
10	272	1.6
10	318	1.1
10	255	1.6
10	242	1.1
10	312	1.6
10	315	1.1
10	358	1.3
10	296	1.7
10	273	2
10	297	1.1
10	367	1
10	314	1.4
10	199	1.6
10	267	1.7
10	299	2.1
10	250	1.3
10	275	1.3
10	265	1.8
10	226	1.8
10	257	2
10	256	1.7
10	266	1.7
10	266	2
10	285	1.4
10	250	1.8
11	312	2.5
11	290	2.8
11	315	2.6
11	310	2.8
11	337	2.5
11	330	2.3
11	257	2.4
11	328	2.5
11	271	2.6
11	288	2.8
11	301	3
11	339	2.5
11	376	2.7
11	341	2.5
11	349	2.7
11	392	2.8
11	266	1.8
11	278	1.4
11	287	1.7
11	349	1.2
11	313	1.9
11	366	1.2
11	388	1.7
11	342	1.7
11	298	1.3
11	287	1.5
11	281	1.1
11	305	1.4
11	320	1.3
11	259	1.8
11	376	1.4
11	285	1.6
11	282	1.7
11	336	1.7
11	221	1.2
11	413	1.4
11	345	1.5
11	261	1.2
11	305	1.3
11	296	1.8
11	276	1.5
11	293	1.8
11	260	1.9
11	289	1.6
11	338	1.5
11	322	1.7
11	300	1.6
11	326	1.5
11	306	1.8
11	248	1.6
11	290	1.7
11	344	1.7
11	293	1.4
11	306	1.8
11	310	1.6
11	314	1.8
11	369	1.5
11	259	1.4
11	345	1
11	322	1.2
11	327	1.5
11	375	1.9
11	276	1.7
11	372	2
11	311	1.9
11	278	2
11	337	1.5
11	371	1.7
11	309	1.7
11	299	1.5
11	406	1.9
11	371	2.1
11	326	1.4
11	323	1.4
11	320	1.8
11	318	2.1
11	396	1.7
11	347	1.9
11	349	1.2
11	276	1.7
11	316	1.5
11	339	1.1
11	305	1.4
11	285	1.3
11	343	1.2
11	395	1.8
11	305	1.6
11	409	1
11	367	1.4
11	291	1.1
11	325	1.5
11	372	1.7
11	296	1.3
11	333	1.2
11	325	1.4
11	310	1.5
11	294	2
11	303	1.5
11	279	1.1
11	342	1.8
11	272	2.1
11	268	1
11	309	1.8
11	326	2.1
11	292	1.9
11	350	1.6
11	308	1.5
11	294	1.6
11	216	1.1
11	309	1.9
11	401	1.3
11	240	1.2
11	269	1.2
11	220	1.5
11	320	1.9
11	337	1.8
11	335	1.4
11	279	1.1
11	419	1.4
11	256	2.1
11	320	1.4
11	386	1.6
11	309	2.1
11	329	1.6
11	308	1.1
11	304	1.3
11	352	1.6
11	310	1.6
11	286	1.6
11	347	1.5
11	316	1.6
11	341	1.4
11	290	1.1
12	352	2.2
12	287	2.7
12	282	2.1
12	309	2.5
12	290	2.5
12	251	2.4
12	279	2.4
12	215	2.3
12	345	2.3
12	340	2.5
12	343	2.4
12	360	2.9
12	373	2.5
12	230	2.7
12	328	3
12	335	2.3
12	289	1.5
12	275	1.9
12	340	1.4
12	307	1.3
12	289	1.7
12	316	1.1
12	281	1.4
12	325	1.3
12	387	1.5
12	329	1.2
12	238	1.5
12	267	2.1
12	229	1
12	353	1.6
12	375	1.5
12	349	1.6
12	325	1
12	265	1.3
12	374	1.5
12	271	1.9
12	354	2.2
12	335	1
12	297	0.8
12	303	1.3
12	381	1.2
12	344	1.5
12	368	0.9
12	357	1.3
12	315	1.5
12	332	1.3
12	313	1.2
12	282	1.4
12	320	1.3
12	379	1.3
12	306	1.8
12	280	1.8
12	323	1.5
12	388	1.7
12	304	1.2
12	253	1.3
12	303	1.2
12	269	1.9
12	372	1.7
12	355	1.9
12	314	1.4
12	360	1.5
12	295	1.4
12	363	1.8
12	310	1.6
12	276	1.4
12	269	0.9
12	275	1.3
12	308	2.1
12	303	1.7
12	335	1.9
12	377	1.5
12	347	1.3
12	290	1.6
12	362	1.4
12	252	1.3
12	296	1.8
12	258	1.3
12	257	1.1
12	328	1.3
12	326	1.8
12	328	1
12	374	1.1
12	293	1.4
12	282	1.4
12	312	1.3
12	341	1.2
12	330	1.7
12	364	1.4
12	312	1.1
12	354	1.9
12	326	1.6
12	266	1.9
12	298	1.2
12	258	1.8
12	344	1.5
12	339	0.9
12	308	1.8
12	303	1.6
12	333	1.6
12	311	1.7
12	330	1.7
12	345	1.5
12	320	1.1
12	272	1.2
12	330	1
12	419	1.3
12	293	1.7
12	311	1.7
12	298	1.7
12	359	1.3
12	291	1.6
12	289	1.5
12	400	1.1
12	261	1.8
12	316	1.8
12	227	1.7
12	263	1.7
12	357	0.8
12	322	1.5
12	332	0.8
12	331	1.7
12	270	1.2
12	389	1.2
12	292	1.8
12	279	1.4
12	364	1.5
12	331	1.5
12	356	1.3
12	354	1.5
12	313	1.2
12	315	1.8
12	310	1.3
13	353	2.4
13	328	2.4
13	296	2.5
13	364	2.4
13	337	2.1
13	354	2.8
13	330	2.4
13	331	2.7
13	292	2.8
13	344	2.5
13	306	2.7
13	327	2.4
13	364	2.2
13	329	2
13	281	2.3
13	347	2.4
13	278	1.5
13	369	1.5
13	344	1.4
13	312	1.6
13	292	1.4
13	316	1.6
13	421	1.6
13	354	1.6
13	351	1.7
13	326	1.2
13	303	1.7
13	333	1.5
13	268	1.8
13	324	1.4
13	295	1.6
13	311	1.8
13	276	1.5
13	332	1.8
13	350	1.4
13	368	1
13	329	1.2
13	270	2
13	345	2
13	263	1.4
13	364	1.1
13	414	1.6
13	414	1.7
13	345	1.4
13	338	1.5
13	311	2.1
13	270	1.6
13	321	2
13	366	1.4
13	291	1
13	310	1.2
13	328	1.8
13	232	1.7
13	357	1.4
13	297	1.5
13	266	1.5
13	322	1.4
13	300	1.5
13	389	1.4
13	301	1.7
13	406	1.1
13	357	1.4
13	296	1.5
13	282	1.3
13	373	1.9
13	377	1.6
13	277	1.4
13	334	1.4
13	343	1.4
13	319	0.9
13	326	1.8
13	286	1.4
13	282	1.7
13	287	1.6
13	298	1.5
13	374	1.8
13	270	1.3
13	361	1.8
13	303	1.6
13	344	1.6
13	305	1.5
13	327	1.6
13	367	1.6
13	367	1.9
13	331	1.7
13	292	1.5
13	303	1.9
13	310	1.7
13	325	1.3
13	300	1.4
13	353	1.6
13	281	1.2
13	268	1.9
13	340	1
13	310	1.6
13	337	1.3
13	305	1.2
13	332	1.9
13	335	1.5
13	449	1.3
13	343	1.5
13	422	1.3
13	351	1.5
13	338	1.3
13	314	1.5
13	315	1.9
13	359	1.5
13	330	1.7
13	255	2.1
13	322	1.5
13	320	1.5
13	333	1.9
13	354	1.7
13	312	1.5
13	318	1.5
13	333	1.3
13	308	1.6
13	311	1.6
13	368	1.3
13	355	1.8
13	347	1.9
13	306	2.1
13	281	1.5
13	349	1.3
13	291	1.7
13	358	1.3
13	283	1.7
13	303	1.7
13	235	1.8
13	327	1.3
13	377	1.4
14	462	2.8
14	382	2.8
14	414	2.6
14	364	2.4
14	366	2.7
14	402	2.6
14	288	2.9
14	361	3.2
14	332	2.7
14	347	2.4
14	384	2.7
14	442	2.8
14	405	2.2
14	383	2.1
14	406	1.8
14	401	2.7
14	380	1.8
14	308	1.3
14	377	1.5
14	369	1.9
14	359	0.9
14	390	1.3
14	353	1.4
14	415	1.8
14	374	1.5
14	477	1.2
14	371	1.5
14	432	1.7
14	368	1.9
14	422	1.7
14	478	1.4
14	379	2.1
14	382	1.3
14	310	1.3
14	437	1.5
14	373	1.5
14	375	1.3
14	347	1.4
14	503	1.2
14	365	1.4
14	357	1.3
14	421	1.5
14	363	1.9
14	366	1.5
14	395	1.1
14	349	1.6
14	372	1.3
14	390	1.5
14	382	1.5
14	391	1.4
14	323	1.5
14	356	1.6
14	453	1.6
14	291	1.7
14	424	1.5
14	319	1.2
14	485	1.6
14	388	1.3
14	447	1.1
14	368	1.9
14	438	1.5
14	375	1.7
14	419	1.5
14	383	1.3
14	376	1.4
14	367	1
14	334	1.1
14	329	1.6
14	342	0.5
14	452	1.5
14	376	1.7
14	368	1.2
14	387	1.7
14	336	1.7
14	393	1.4
14	354	1.1
14	380	1.3
14	372	1.5
14	387	2
14	410	1.5
14	383	1.7
14	381	1.3
14	320	1.4
14	420	1.7
14	317	1.1
14	377	1.2
14	406	1.4
14	342	1.5
14	347	1.9
14	388	1.1
14	389	1.3
14	321	1.5
14	386	1.7
14	421	1.3
14	394	1.5
14	334	2.1
14	345	1.6
14	382	1.4
14	386	1.1
14	339	1.7
14	394	1.5
14	433	1.8
14	333	1.4
14	344	2
14	418	1.1
14	439	1.5
14	366	1.1
14	359	1.4
14	405	2.1
14	382	1.4
14	381	1.6
14	387	1.5
14	323	1.2
14	377	1.5
14	405	1.9
14	344	1.2
14	434	1.5
14	367	1.4
14	398	1.5
14	345	1.5
14	460	1.5
14	339	1.4
14	474	2
14	326	1.8
14	406	1.7
14	397	1.3
14	414	2.3
15	418	2.6
15	431	2.5
15	394	2.8
15	370	2.4
15	341	3.1
15	444	2.5
15	484	2.6
15	433	2.2
15	327	2.5
15	391	2.1
15	374	2.7
15	346	2.7
15	367	2.8
15	419	2.1
15	390	2.3
15	409	2.5
15	387	1.7
15	392	1.6
15	414	1.9
15	424	1.8
15	404	1.3
15	432	1.6
15	480	1.7
15	428	1.3
15	437	1.4
15	413	1.6
15	415	1.7
15	388	1.6
15	406	1.7
15	360	1.1
15	390	1.5
15	385	1.3
15	464	1.7
15	408	1.4
15	382	1.5
15	392	1.7
15	467	1.5
15	411	1.3
15	344	1.9
15	300	1.6
15	443	1.5
15	378	1.4
15	409	1.3
15	465	1
15	430	1.2
15	405	1.7
15	426	1.5
15	373	1.8
15	475	1.3
15	388	1.5
15	421	1
15	382	1.6
15	393	1.8
15	337	0.9
15	358	1.6
15	398	1.3
15	428	1.6
15	363	1.7
15	406	1.1
15	437	1.8
15	464	1.5
15	405	1.9
15	452	1.6
15	395	1.5
15	393	1.5
15	382	1.4
15	427	1.3
15	381	1.2
15	436	1
15	406	1.3
15	371	1
15	409	1.6
15	426	1.6
15	434	1.9
15	363	1.4
15	419	1.9
15	383	1.6
15	400	1.3
15	372	0.8
15	381	1.4
15	408	1.4
15	440	2
15	396	1.8
15	391	1.7
15	413	1.2
15	404	1.4
15	422	1.8
15	447	1.4
15	365	1.6
15	504	1.7
15	415	1.8
15	415	1.4
15	468	1.9
15	462	1.1
15	410	1.3
15	397	1.8
15	423	1.4
15	313	1.7
15	403	1.3
15	459	1.6
15	407	1.6
15	405	1.2
15	362	1.6
15	415	2
15	396	1
15	450	1.5
15	388	1.7
15	441	1.9
15	415	1.2
15	416	1.9
15	453	1.6
15	360	1.3
15	430	1.3
15	406	1.9
15	376	2
15	419	1.9
15	456	1.2
15	404	1.1
15	387	1.2
15	436	1.7
15	468	1.3
15	438	1.8
15	380	1.2
15	398	1.8
15	426	1.9
16	388	2.5
16	437	2.2
16	477	1.7
16	330	2.8
16	459	2.1
16	446	2.9
16	448	2.3
16	449	3
16	479	2.5
16	380	2.4
16	376	2.3
16	446	2.9
16	397	2.5
16	444	2.2
16	385	3.1
16	356	2.4
16	381	1.2
16	432	2.1
16	416	1.5
16	380	1.6
16	395	1.1
16	376	1
16	477	1.3
16	328	1.6
16	442	1.5
16	388	1.7
16	402	2.1
16	363	1.5
16	448	1.3
16	325	1.5
16	400	1.6
16	464	1.8
16	419	1.3
16	392	1.6
16	379	1.8
16	443	1.3
16	413	1.5
16	385	0.9
16	476	2
16	402	1.4
16	445	1.4
16	391	2
16	386	1.7
16	380	1.8
16	399	1.7
16	455	1.2
16	422	1.6
16	387	1.6
[truncated: 14,895 more rows]
