# Supplementary material for: Optimization of airport check-in service quality focused on operational costs and passengers’ satisfaction
Source: PLoS One. 2021 Aug 5;16(8):e0253586. doi: 10.1371/journal.pone.0253586 (PMC8341503; doi:10.1371/journal.pone.0253586)
Supplement: S1 File — (ZIP) [file pone.0253586.s001.zip › INSTANCES_PONE-D-20-30894R1/passengers_130_15.txt]

id_f arr_t t_serv
0	0	0
1	188	2.7
1	224	2.7
1	131	2.7
1	151	2.7
1	191	2.7
1	112	2.7
1	151	2
1	100	2.3
1	200	1.9
1	168	1.8
1	173	2.9
1	155	2.4
1	177	2.5
1	191	2.9
1	185	2.8
1	169	2.4
1	188	2.6
1	155	1.1
1	100	1.7
1	172	1.7
1	138	1.9
1	191	1.7
1	95	1.7
1	200	1.2
1	191	2.2
1	33	1.8
1	133	1.4
1	122	1.2
1	119	1.1
1	115	1.5
1	135	1.3
1	180	1.4
1	164	1.2
1	140	1.4
1	111	1.4
1	229	1.3
1	132	1.6
1	194	1.3
1	114	1.4
1	228	1.5
1	151	1.9
1	155	1.3
1	136	1.2
1	114	1.5
1	114	1.7
1	150	1.5
1	188	1.6
1	180	1.8
1	68	1.9
1	110	2.1
1	199	1.4
1	191	1.3
1	123	1.4
1	133	1.1
1	111	1.1
1	190	1.9
1	70	1.4
1	226	1.3
1	134	1.8
1	164	1.6
1	88	1.8
1	126	1.5
1	175	1.4
1	185	1.7
1	175	1.7
1	191	1.6
1	160	1.7
1	205	1.7
1	131	1.1
1	212	1.4
1	160	2
1	118	1.5
1	154	2.1
1	158	1.4
1	122	1.1
1	134	1.8
1	147	1.2
1	93	1.4
1	138	1.7
1	143	1.5
1	117	1.5
1	189	1.4
1	135	1.4
1	176	1.7
1	215	1.8
1	194	1.8
1	112	1.5
1	90	1.3
1	237	1.8
1	125	1.7
1	160	1.2
1	249	2
1	228	1.2
1	135	1.9
1	114	2
1	185	1.7
1	142	1.3
1	141	1.7
1	170	1.5
1	189	1
1	113	1.5
1	228	1.3
1	118	1.8
1	97	1.8
1	194	1.4
1	81	1.5
1	133	1.4
1	118	2.1
1	199	1.1
1	89	2.1
1	185	1.4
1	171	1.7
1	81	1.6
1	97	1
1	135	1.2
1	177	1.9
1	137	1.5
1	108	1.7
1	154	1
1	142	1.7
1	84	1.9
1	108	1.6
1	169	1.3
1	154	1.6
1	151	1.9
1	196	0.8
1	128	2.4
1	154	1.5
1	141	0.9
1	98	1.9
1	153	1.5
1	173	1.2
1	176	1.7
1	50	1.4
1	109	1.8
1	241	1.6
1	152	1.4
2	312	2.3
2	180	3
2	157	2.4
2	212	2.3
2	102	2.5
2	227	2.2
2	198	2.7
2	224	2.7
2	147	2.4
2	133	2.6
2	237	1.9
2	163	2.7
2	233	3.1
2	119	2.7
2	150	2.5
2	58	2.4
2	160	1.5
2	173	1.8
2	179	1.3
2	164	1.2
2	202	1
2	164	1.5
2	147	1.2
2	251	0.9
2	82	1.5
2	272	1.6
2	205	1.8
2	153	1.4
2	156	1.3
2	230	1.7
2	208	1.4
2	215	1.7
2	121	1.3
2	164	1.2
2	110	1.9
2	200	1.6
2	204	1.8
2	154	1.4
2	126	1.6
2	158	0.9
2	206	1.5
2	169	1.9
2	220	1.9
2	150	1.4
2	216	1.7
2	221	1.1
2	205	1.3
2	230	0.6
2	168	1.5
2	91	1.6
2	224	1.5
2	187	0.6
2	211	1.8
2	166	1.5
2	227	1.8
2	215	1.2
2	192	1.4
2	193	1
2	99	1.4
2	217	1.8
2	121	1.3
2	151	1.7
2	149	1.1
2	195	1.4
2	173	1.6
2	183	1.4
2	146	1
2	143	1.7
2	222	1
2	199	1.4
2	214	1.6
2	116	1.5
2	92	1.4
2	217	1.3
2	235	1.6
2	263	1.3
2	184	1.6
2	150	0.9
2	186	1.4
2	111	1.3
2	189	1.2
2	155	1.7
2	216	2.2
2	180	1.7
2	131	1.8
2	161	1.5
2	210	1.5
2	122	1.5
2	254	1.8
2	187	1.8
2	171	1.5
2	268	1.4
2	182	1.4
2	197	1.2
2	143	1.4
2	161	1.5
2	226	1.7
2	252	1.8
2	172	1.7
2	162	1.5
2	198	1.3
2	225	2
2	186	0.9
2	201	1.4
2	154	1.3
2	197	1.1
2	243	1.6
2	163	1.3
2	113	1.9
2	143	1.4
2	137	2
2	177	1.3
2	169	1.5
2	217	1.6
2	276	1.6
2	139	1.5
2	174	1.4
2	163	1.4
2	182	1.7
2	193	1.6
2	180	1.2
2	135	1.9
2	111	1.9
2	197	1.5
2	122	2.2
2	152	1.8
2	138	1.3
2	156	1.4
2	162	1.7
2	150	1.7
2	126	1.6
2	208	1.6
2	161	1.6
3	229	2.7
3	217	2.2
3	293	2
3	168	2.5
3	161	2.7
3	148	2.9
3	126	2.6
3	198	2.7
3	215	2.5
3	193	2.3
3	155	2
3	218	2.8
3	149	2.5
3	288	3
3	175	3
3	206	2.1
3	200	2.5
3	218	2
3	186	1.9
3	177	1.9
3	221	1.5
3	220	1.7
3	206	1.5
3	227	1.5
3	250	1.5
3	212	1.1
3	186	1.5
3	202	1.1
3	204	1.2
3	252	1.1
3	129	1.9
3	195	1.8
3	161	1.6
3	195	1.6
3	158	1.5
3	75	1.2
3	223	1.6
3	184	2.2
3	230	1.6
3	178	0.7
3	163	1.9
3	203	1.8
3	133	1.7
3	141	1.6
3	171	1.2
3	134	1.6
3	228	1.3
3	204	1.2
3	202	1.4
3	95	1.1
3	138	1.5
3	188	1.3
3	221	1.5
3	235	1.3
3	230	2
3	261	1.9
3	190	1.2
3	174	1
3	224	1.4
3	187	2
3	239	1.7
3	241	1.3
3	226	2
3	242	1.1
3	177	1.5
3	226	1.5
3	209	1.6
3	224	1.5
3	152	1.4
3	272	2
3	189	1.6
3	153	1.7
3	122	1.1
3	197	1.5
3	157	1.9
3	252	1.1
3	166	1.3
3	147	1.8
3	212	1.5
3	175	1.4
3	179	1.3
3	123	1.7
3	207	1.9
3	156	1.7
3	190	1.5
3	155	1.7
3	239	2.2
3	243	1.4
3	237	1.1
3	193	1.8
3	167	1.6
3	157	1.7
3	195	1
3	226	1.4
3	229	1.5
3	192	1.6
3	242	1.2
3	185	1.1
3	269	1.4
3	146	2
3	252	1.4
3	157	1.8
3	163	1.2
3	269	1.6
3	200	1.4
3	201	1.5
3	200	1.3
3	162	1.9
3	100	1.4
3	200	1.1
3	166	1.5
3	156	1.5
3	252	1
3	134	1.5
3	190	1.5
3	173	0.9
3	195	1.3
3	148	1.6
3	229	1.5
3	107	1.7
3	209	1.7
3	156	0.8
3	165	1.2
3	184	1.5
3	112	1.4
3	193	1.8
3	206	1.7
3	248	1.2
3	168	1.4
3	164	1.1
3	236	1.5
3	179	1.4
3	276	1.7
3	264	1.5
3	281	1.5
3	218	2.2
3	175	1.7
3	317	1.5
4	295	2
4	205	2.3
4	314	2
4	304	2.4
4	246	2.3
4	320	2.4
4	255	2.4
4	304	3.2
4	285	2.5
4	317	2.5
4	280	2.8
4	255	2.6
4	275	2.4
4	282	3
4	325	2.2
4	257	3.1
4	297	2.1
4	219	1.1
4	245	2
4	184	2
4	318	1.9
4	209	1.5
4	279	0.9
4	197	2.1
4	229	1.2
4	202	1.4
4	199	1.8
4	299	1.7
4	254	1.4
4	301	1.3
4	233	1.5
4	240	1.3
4	263	1.1
4	255	1.5
4	261	1.7
4	258	1.3
4	236	1.3
4	234	1.8
4	324	1.5
4	257	1.1
4	281	1.4
4	323	1.5
4	261	1.5
4	258	1.2
4	205	1.6
4	246	1.8
4	214	1.7
4	206	1.5
4	317	0.9
4	225	1.9
4	235	1.6
4	201	1.5
4	292	1.5
4	266	1.3
4	236	1.4
4	279	1
4	228	1.7
4	220	1.7
4	267	1.7
4	281	1.9
4	298	1.9
4	369	1.6
4	222	1.4
4	259	1.4
4	224	1.1
4	276	1.4
4	320	1.3
4	244	1.6
4	295	1.9
4	199	1.4
4	218	1
4	296	1.6
4	266	1.6
4	302	1.6
4	247	1.6
4	279	1.1
4	233	1.2
4	285	1.4
4	255	1.1
4	203	1.5
4	314	1.1
4	290	1.5
4	252	1.7
4	296	2.1
4	194	1.1
4	211	1.4
4	264	2.1
4	256	1.7
4	251	1.6
4	175	1
4	289	1.5
4	228	1.6
4	230	1.1
4	222	1.5
4	288	1.4
4	277	1.5
4	287	1.5
4	202	1.6
4	256	1.7
4	205	1.5
4	269	1.9
4	285	1.7
4	297	1
4	319	1.2
4	293	1.6
4	252	1.3
4	284	1.6
4	268	1.3
4	232	2
4	232	0.9
4	321	1.4
4	302	1.5
4	239	1.7
4	267	1.4
4	251	1.4
4	246	1.5
4	281	1.3
4	253	1.9
4	277	1.2
4	238	1.3
4	294	1.5
4	243	1.3
4	284	1.1
4	181	1.4
4	213	0.9
4	229	1.3
4	285	1.1
5	292	2.5
5	267	2.8
5	248	2.6
5	266	2.8
5	221	2.3
5	241	2.2
5	268	3
5	244	2.4
5	302	2.7
5	255	2.8
5	261	2.5
5	270	2.4
5	285	2.3
5	210	2.7
5	278	3.2
5	217	2.2
5	257	2.5
5	296	1.8
5	302	1.5
5	226	1.4
5	337	1.7
5	295	1.7
5	243	2.2
5	285	1.3
5	278	1.4
5	316	1.6
5	317	1.2
5	308	1.5
5	297	1.5
5	251	1.6
5	287	1.2
5	308	1.4
5	275	2.5
5	296	1.9
5	276	1.3
5	268	1.2
5	307	1.4
5	269	1.3
5	253	1.9
5	319	1.5
5	255	2.1
5	286	1.5
5	349	1.7
5	185	1.5
5	270	0.7
5	256	1.6
5	246	1.8
5	265	1.6
5	166	1.2
5	284	1.6
5	273	1.5
5	214	1.3
5	358	1.5
5	322	1.7
5	236	1.4
5	324	1.6
5	237	1.7
5	217	2
5	291	1.6
5	224	1.3
5	275	1.4
5	272	1.4
5	288	1.6
5	218	1.4
5	347	2.1
5	266	1.2
5	268	1.3
5	282	1.6
5	259	1.7
5	223	1.4
5	318	1.3
5	247	1.6
5	226	1.8
5	243	2
5	210	1.5
5	260	1.8
5	285	1.2
5	316	1.7
5	283	1.6
5	278	1.3
5	248	2
5	330	1.8
5	255	2.1
5	316	1.6
5	356	1.6
5	249	1.1
5	250	1.8
5	326	1.7
5	262	1.5
5	299	2.1
5	187	1.5
5	227	1.2
5	168	1.3
5	245	1.2
5	260	1.5
5	328	1.7
5	224	1.4
5	185	1.2
5	198	1.7
5	315	1.2
5	259	1.5
5	281	0.9
5	322	1.5
5	291	1.6
5	214	1.8
5	229	1.6
5	255	1.8
5	268	1.8
5	328	1.3
5	253	1.7
5	252	1.3
5	228	1.6
5	286	1.5
5	285	1.6
5	205	1.6
5	251	1
5	188	1.9
5	287	1.7
5	265	1.9
5	201	1.1
5	289	1.3
5	231	2
5	283	1.6
5	253	1.7
5	320	1.7
5	253	2
5	291	1.5
5	301	2
5	304	1.7
5	303	1.2
5	322	1.2
5	184	1.8
5	297	1.3
5	167	2.2
5	376	1.7
6	297	2.7
6	339	2.2
6	338	2.9
6	288	2.5
6	309	2.5
6	315	2.9
6	271	2.6
6	342	2.6
6	274	2.1
6	218	2.3
6	294	2.1
6	249	2.6
6	269	2.3
6	301	2.8
6	311	2.1
6	258	2.2
6	252	0.9
6	262	1.1
6	310	1.6
6	254	1.8
6	301	1.2
6	292	1.4
6	263	1.7
6	345	1.3
6	275	1.7
6	277	1.9
6	304	1.6
6	281	1.1
6	292	1.5
6	321	1.5
6	325	1.3
6	247	1.6
6	299	1.9
6	272	1.4
6	303	1.4
6	345	1.6
6	335	1.1
6	389	1.9
6	283	1.5
6	223	1.6
6	301	0.8
6	238	1.3
6	360	1.2
6	387	1.7
6	376	1.6
6	296	1.2
6	326	1.2
6	188	1.3
6	276	1.9
6	313	1.1
6	271	1.7
6	256	1.2
6	223	1.2
6	329	1.1
6	320	1.1
6	244	1
6	232	1.3
6	290	1.7
6	231	1.5
6	361	1.4
6	273	1.2
6	316	1.4
6	303	1.6
6	296	1.6
6	279	1.6
6	317	1.2
6	291	1.2
6	306	0.9
6	226	1.8
6	287	1
6	288	1.7
6	253	1.6
6	273	1.5
6	234	1.7
6	296	1.4
6	296	1.2
6	289	1.5
6	276	1.2
6	241	1.7
6	332	1.8
6	187	1.3
6	272	1.5
6	320	1.3
6	308	1.4
6	275	1.3
6	330	1.6
6	336	1.7
6	356	1
6	370	2.1
6	341	1.5
6	283	1.9
6	294	1.2
6	289	1.5
6	290	0.9
6	388	1.8
6	316	1.8
6	300	1.5
6	348	1.3
6	334	1.9
6	321	1.3
6	327	1.9
6	321	1.5
6	281	1.7
6	241	1.3
6	347	1.3
6	263	1.5
6	238	1.4
6	242	1.2
6	301	1.8
6	290	1.6
6	251	1.6
6	355	0.9
6	284	1.3
6	264	1.4
6	332	1.6
6	256	1.3
6	327	1.5
6	197	1.4
6	278	1.6
6	328	1.4
6	253	1.7
6	308	1.2
6	282	1.8
6	275	0.9
6	230	1.6
6	299	1.6
6	334	1.3
6	299	1.6
6	278	1.5
6	313	1.3
6	238	1.7
6	301	1.4
6	278	1.5
7	299	2.7
7	340	2.6
7	328	2.7
7	215	2.4
7	403	2.4
7	359	2.2
7	343	2
7	330	2.2
7	310	2.5
7	339	2.4
7	288	2.7
7	250	2.5
7	227	2.9
7	243	2.5
7	289	2.8
7	295	2.5
7	264	2.7
7	322	1.5
7	311	1.7
7	278	1
7	341	1.5
7	264	1.1
7	397	1.9
7	308	1.2
7	361	2.3
7	312	1.5
7	312	1.8
7	322	1.4
7	334	1.1
7	330	1.2
7	298	1.3
7	275	1.7
7	328	1.4
7	322	1.5
7	277	1.2
7	313	1.6
7	286	1.5
7	258	2
7	197	1.8
7	277	1.7
7	244	1.9
7	350	1.9
7	290	2.1
7	291	1.6
7	271	1.7
7	381	1.4
7	354	1.6
7	319	2
7	269	1.6
7	354	1
7	254	1.2
7	265	1.2
7	287	1.6
7	315	1.7
7	266	1.6
7	285	1.6
7	309	1.3
7	317	1.9
7	273	1.2
7	338	2
7	309	0.8
7	313	0.8
7	352	1.6
7	282	1.2
7	409	1.7
7	262	1.6
7	338	1.9
7	255	1.6
7	391	1.7
7	287	1.7
7	365	1
7	275	1.5
7	275	1.4
7	285	1.2
7	271	1
7	277	1.2
7	313	1
7	280	1.6
7	279	1.4
7	310	1.2
7	331	1.5
7	262	1.5
7	296	1.5
7	305	1.8
7	293	1.7
7	340	1.4
7	310	1.3
7	284	2
7	172	1.5
7	262	1.6
7	290	1.3
7	294	1.3
7	328	1.8
7	300	0.6
7	377	1.3
7	351	1.5
7	276	1.3
7	310	1.2
7	416	2
7	349	1.6
7	317	1.7
7	362	1.7
7	315	1.9
7	229	1.5
7	306	1.5
7	299	1.9
7	299	1.4
7	350	1.3
7	292	1.8
7	244	1.1
7	403	1.5
7	318	1.6
7	277	1.8
7	322	1.6
7	249	1.8
7	283	1.6
7	333	1.7
7	300	1.2
7	266	2.3
7	283	1.4
7	399	1.7
7	343	1.5
7	285	1.9
7	343	1.5
7	271	1.4
7	324	1.5
7	337	1.6
7	323	1.4
7	271	1.3
7	435	1.4
7	222	1.3
7	407	1.1
7	282	1
7	350	1.7
7	338	1.3
8	297	2.5
8	338	2.4
8	315	2.5
8	312	2.1
8	323	2.9
8	283	2.4
8	350	2.2
8	322	3.1
8	327	2.2
8	326	2.7
8	297	2.8
8	333	3
8	283	2.3
8	382	2.2
8	278	2.3
8	367	2.5
8	309	2.8
8	301	1.5
8	435	1.7
8	391	1.3
8	285	1.1
8	302	1.4
8	371	1.5
8	284	1.3
8	292	1.8
8	384	1.5
8	378	1.4
8	317	1.9
8	340	1.6
8	368	1.9
8	289	1.6
8	299	1.2
8	278	1.9
8	329	1.2
8	299	1.2
8	329	1.4
8	387	1.6
8	329	1.6
8	316	1
8	317	1.7
8	364	1
8	333	2.1
8	257	1.4
8	370	1.9
8	406	1.1
8	364	1.7
8	287	1.8
8	409	1.2
8	315	1.5
8	279	1.3
8	347	1.7
8	372	1.2
8	277	1.4
8	307	1.2
8	322	1.2
8	344	1.9
8	334	1.8
8	286	1.5
8	386	1.5
8	360	1.4
8	319	1.4
8	356	1
8	434	1.2
8	318	1
8	333	1.5
8	338	1.6
8	270	1.7
8	318	1.5
8	389	1.6
8	308	1.8
8	277	1.4
8	357	2.3
8	284	1.6
8	332	1.6
8	303	1.5
8	406	1.5
8	275	1.1
8	395	1.6
8	320	2
8	338	1.5
8	352	1.3
8	362	2
8	382	1.2
8	356	1.5
8	276	1
8	381	1.6
8	296	1.3
8	366	0.8
8	405	1.4
8	317	1.8
8	283	1.2
8	326	1.3
8	383	1.8
8	302	1.4
8	253	1.5
8	304	2.1
8	341	1
8	280	1.5
8	322	1.6
8	345	1.1
8	395	1.3
8	296	1.2
8	332	2.3
8	271	1.5
8	344	1.5
8	355	1.3
8	426	1.5
8	305	1.5
8	332	2.3
8	333	1.6
8	339	1.7
8	341	1.6
8	279	1.3
8	360	1.5
8	242	1.1
8	332	0.9
8	313	1
8	362	1.3
8	361	1.5
8	335	2
8	364	0.8
8	280	1.2
8	292	2
8	343	1.6
8	356	1.5
8	263	1.1
8	337	1.5
8	358	0.9
8	327	1.4
8	300	1.4
8	319	1
8	385	1.5
8	337	1.7
8	286	1
8	317	2.1
8	385	1.2
9	348	2.8
9	401	2.3
9	397	2.9
9	316	2
9	398	2.2
9	340	2.8
9	368	2.2
9	402	2.6
9	340	1.7
9	363	2
9	388	2.6
9	275	2.6
9	351	2.4
9	344	2
9	347	2.9
9	335	2.6
9	309	2
9	369	1.4
9	355	1.2
9	323	1.4
9	338	1.8
9	389	1.4
9	379	1.8
9	426	1.6
9	404	1.5
9	443	1.1
9	391	1.3
9	317	1.1
9	392	1.4
9	370	1.5
9	416	1.3
9	352	2
9	396	1.2
9	332	0.9
9	348	1.4
9	335	1.7
9	359	1.3
9	347	1.5
9	379	1.1
9	333	1.6
9	362	1.3
9	336	1.5
9	343	1.6
9	382	1.6
9	373	1.3
9	325	1.1
9	270	1.5
9	405	1.3
9	303	1.5
9	376	1.7
9	327	1.5
9	314	1.3
9	388	1.7
9	319	1.9
9	332	1.5
9	417	1.4
9	381	1.4
9	379	1.8
9	348	1.9
9	330	1.8
9	362	1.5
9	405	1.2
9	366	1.8
9	351	1.7
9	358	1.9
9	440	2
9	387	1.1
9	376	1.6
9	403	1.9
9	325	1.2
9	314	1.2
9	360	1.7
9	372	1.4
9	441	1.5
9	298	1.2
9	362	1.1
9	394	2
9	317	1.6
9	436	1.8
9	346	1.7
9	376	1.5
9	363	1.5
9	385	1
9	392	1.6
9	371	1.3
9	340	0.8
9	410	1.7
9	298	1.6
9	345	1.3
9	361	1.5
9	353	1.9
9	375	1
9	431	1.2
9	286	1.6
9	333	2.1
9	341	1.8
9	325	1.7
9	404	1.8
9	359	1.3
9	351	2
9	327	1.4
9	329	1.5
9	414	1.2
9	349	1.8
9	353	1.7
9	324	1.9
9	347	1.4
9	399	1.4
9	424	1.3
9	339	1.2
9	301	1.3
9	252	1.2
9	446	1.6
9	347	1.1
9	293	1.6
9	412	1.5
9	338	0.6
9	399	1.5
9	372	0.6
9	383	1.3
9	416	1.3
9	357	1.4
9	399	1.4
9	376	1.2
9	386	1.8
9	390	1.6
9	409	1.2
9	325	0.9
9	345	1.4
9	286	1
9	368	1.5
9	351	1.5
9	423	1.5
9	300	1.1
9	356	1.2
9	318	1.6
9	363	1.7
10	400	2.1
10	347	2.3
10	364	2.2
10	444	2.1
10	363	2.6
10	389	2.3
10	447	2.9
10	441	1.6
10	310	1.9
10	386	2.6
10	402	2.6
10	435	3.1
10	415	2.8
10	353	2.1
10	352	3
10	424	2.7
10	371	1.5
10	386	0.8
10	323	1.5
10	371	1.6
10	401	0.7
10	413	2.1
10	359	1.4
10	424	1.3
10	375	1.8
10	439	1.4
10	335	1.4
10	334	1.7
10	399	1.4
10	432	1.7
10	414	1.3
10	386	1.2
10	395	0.8
10	353	1.5
10	418	1.5
10	411	1.5
10	419	0.8
10	421	1.2
10	413	1.5
10	435	1.8
10	440	1.1
10	444	1.7
10	399	1.6
10	358	1.8
10	358	1.7
10	374	1.6
10	390	1.9
10	444	1.4
10	414	1.6
10	339	1.4
10	360	1.4
10	413	2
10	433	1.4
10	404	1.3
10	345	1
10	356	1
10	438	1.7
10	385	1.7
10	347	1.7
10	368	1.8
10	335	2
10	435	1.3
10	427	1.6
10	386	1.5
10	432	0.9
10	364	1.6
10	382	1.7
10	330	1.1
10	409	1.4
10	363	1.2
10	413	1.7
10	391	1.3
10	437	1.3
10	446	1.7
10	399	1.7
10	430	2.3
10	378	1.6
10	336	1.8
10	398	1.4
10	394	1.6
10	410	1.5
10	382	1.5
10	354	1.8
10	391	1.1
10	375	1.1
10	397	1.8
10	440	1.5
10	426	0.9
10	395	1
10	423	2.4
10	487	1.6
10	348	1.6
10	380	1.5
10	452	1.4
10	309	1.5
10	365	1.5
10	407	1.5
10	405	1.8
10	429	1.5
10	353	1.4
10	349	1.3
10	415	1.6
10	351	2
10	407	2.1
10	410	1.1
10	418	1.2
10	386	1
10	414	1.3
10	442	2
10	428	1.6
10	375	1.6
10	387	1.9
10	437	1.8
10	389	1.7
10	470	0.9
10	312	1
10	364	1.8
10	409	1.7
10	390	1.7
10	422	1.4
10	367	1.7
10	509	1.5
10	388	1.5
10	466	1.6
10	406	1.5
10	384	2.1
10	421	1.1
10	441	1.1
11	389	2.2
11	432	2.9
11	488	2.1
11	448	2.8
11	476	2
11	444	2.6
11	524	2.2
11	480	3
11	447	2
11	420	2.5
11	397	2.1
11	508	2.1
11	389	2.7
11	436	2.5
11	425	2.6
11	418	2
11	354	2.1
11	398	1.2
11	424	1.4
11	448	1.2
11	422	1.7
11	452	1.5
11	454	2.1
11	421	1.5
11	480	1.7
11	496	0.7
11	438	1.7
11	432	1.7
11	419	1.7
11	416	1.6
11	382	1.5
11	448	1.9
11	491	2.1
11	468	1.6
11	440	1.9
11	480	1.4
11	380	1.4
11	438	1.7
11	474	1.6
11	468	1.2
11	473	1.7
11	396	1.3
11	526	1.6
11	429	1.4
11	524	1.7
11	518	1.7
11	421	1.6
11	493	1.3
11	513	1.3
11	414	1.3
11	468	0.7
11	438	1
11	458	1.6
11	489	1.3
11	381	1.6
11	429	1.8
11	394	1.9
11	455	1.7
11	473	1.6
11	415	2.2
11	421	1.5
11	370	1.7
11	384	0.9
11	507	1.8
11	403	1.1
11	478	1.6
11	434	1.6
11	450	1.6
11	395	1.7
11	399	1.6
11	417	1.8
11	453	1.5
11	396	1.4
11	451	1.6
11	480	2
11	464	1.3
11	512	1.7
11	502	1.8
11	433	1.4
11	449	0.8
11	468	1.2
11	470	1.4
11	461	1.6
11	498	1.5
11	452	1.6
11	471	1.5
11	487	1.2
11	375	1
11	395	1.6
11	448	1.6
11	471	0.9
11	511	2
11	498	1.5
11	461	1.6
11	382	1.8
11	475	1.5
11	425	2
11	462	1.7
11	367	1.5
11	461	1.2
11	526	1.7
11	438	1.3
11	516	1.8
11	397	1.8
11	391	1.8
11	430	1.7
11	478	1.2
11	443	1
11	455	1.8
11	408	1.8
11	409	1.4
11	447	1.3
11	400	1.3
11	445	1.3
11	482	1.5
11	462	1.5
11	393	1.4
11	419	1.1
11	453	1.7
11	501	1.9
11	374	1.3
11	436	1.4
11	459	2.1
11	475	1.8
11	446	2
11	501	1.5
11	442	1.8
11	465	1.3
11	453	1.5
11	365	1.9
11	417	1.8
11	447	1.3
11	454	1.5
11	503	1.8
11	408	1.7
11	443	1.6
11	437	1.2
12	403	2.5
12	477	2.8
12	421	2.3
12	470	2.4
12	459	2.9
12	514	2.9
12	425	2.8
12	429	2.7
12	471	2.7
12	466	2.5
12	405	2.5
12	446	2.7
12	499	2.4
12	445	2.9
12	361	2.9
12	422	2.7
12	418	1.6
12	488	1.6
12	480	1.6
12	436	1.2
12	473	1.6
12	523	1.3
12	400	2
12	521	1.3
12	426	1.9
12	440	1.3
12	442	1.4
12	444	1.7
12	456	2
12	502	1.6
12	435	1.2
12	515	1.3
12	483	1.5
12	449	2.1
12	496	1.9
12	454	0.8
12	486	1.5
12	475	1.4
12	481	0.7
12	451	1.4
12	401	1.4
12	462	1.6
12	388	1.5
12	447	1.2
12	462	1.8
12	401	1
12	406	1.7
12	457	1.5
12	473	1.3
12	418	1.5
12	380	1.5
12	471	1.5
12	508	1.8
12	456	1.5
12	494	1.2
12	453	2
12	431	1.9
12	426	1.5
12	556	1.4
12	469	1.8
12	400	1.8
12	414	1.4
12	403	0.9
12	505	2
12	485	2.1
12	526	2.2
12	420	1.6
12	487	1.6
12	438	1.7
12	563	1.5
12	417	1.5
12	409	1.1
12	438	1.3
12	483	1.3
12	443	1.5
12	519	1.6
12	412	1.3
12	435	1.3
12	507	1.4
12	411	1.2
12	450	0.9
12	418	1.3
12	455	1.8
12	476	1.6
12	434	1.7
12	461	2.1
12	478	1.6
12	532	2
12	392	2.1
12	589	1.5
12	451	1.6
12	394	1.4
12	398	0.7
12	461	1.3
12	493	1.7
12	355	1.5
12	449	1
12	421	1.4
12	528	2
12	433	1.7
12	541	1.7
12	409	1.9
12	482	1.1
12	490	1.5
12	426	1.3
12	448	2.3
12	441	1.4
12	466	1.5
12	492	1.9
12	473	1.6
12	447	2.2
12	421	0.9
12	391	1.4
12	437	1
12	401	1.2
12	466	1.4
12	527	1.8
12	449	1.3
12	421	1.5
12	471	1.5
12	418	1.4
12	397	0.9
12	449	1.5
12	403	1.5
12	414	1.4
12	427	1.3
12	478	1.3
12	431	1.2
12	424	1.6
13	516	2.4
13	532	2.4
13	466	1.9
13	489	2.8
13	405	3.1
13	451	2.5
13	479	2.1
13	420	2.5
13	482	2.5
13	435	2.9
13	413	2.3
13	446	2.5
13	499	2
13	456	2.6
13	512	2.5
13	410	2
13	423	2.5
13	464	1.1
13	409	1.5
13	481	1.9
13	437	1.4
13	417	2
13	440	1.6
13	522	1.7
13	458	0.9
13	423	1.3
13	480	1.2
13	406	1.5
13	428	1.7
13	476	1.9
13	503	1.2
13	386	1.6
13	491	1.7
13	410	1.2
13	470	1.8
13	396	1.8
13	468	1.5
13	567	1.8
13	419	1.7
13	448	1.6
13	455	1.1
13	536	1.6
13	477	1.9
13	482	1.8
13	432	1.1
13	374	1.2
13	449	1.7
13	519	1.5
13	463	1.6
13	451	1.7
13	407	1.6
13	416	1.3
13	456	1.4
13	422	1.1
13	479	1.2
13	531	1.8
13	501	1.3
13	505	1.5
13	412	1.7
13	481	1.6
13	474	1.5
13	500	2
13	495	1.3
13	413	1
13	490	1.1
13	426	1.5
13	453	1.7
13	408	1.4
13	443	1.5
13	436	1.4
13	426	0.7
13	425	1.2
13	443	1.5
13	437	1
13	456	1
13	502	2.2
13	462	1.7
13	424	1.8
13	427	1.6
13	454	1.4
13	479	1.6
13	471	1.4
13	435	1.6
13	541	1.9
13	555	1.9
13	427	1.9
13	485	1.4
13	515	2.3
13	436	0.9
13	396	1.4
13	411	1.4
13	503	1.9
13	446	1.4
13	455	1.4
13	437	1.3
13	475	1.5
13	474	1.4
13	492	1
13	509	1.5
13	550	1.8
13	488	1.4
13	466	1.7
13	564	1.5
13	479	1.7
13	448	1.5
13	480	1.2
13	526	1.6
13	452	1.6
13	502	0.7
13	440	1.1
13	422	1.6
13	480	1.5
13	484	1.3
13	535	1.9
13	498	1.2
13	441	1.9
13	488	1.1
13	501	1.8
13	506	2
13	481	1
13	418	1.3
13	468	1.8
13	439	1.5
13	479	1.6
13	525	1.6
13	446	1.5
13	443	1
13	475	1.5
13	489	1.6
13	418	1.3
13	487	1.8
13	479	1.2
13	420	1.7
13	462	1.6
13	428	0.9
13	454	1.5
14	419	2.5
14	436	2.6
14	432	2.6
14	497	2
14	414	2.7
14	470	2.6
14	462	2.6
14	458	2.5
14	443	2.7
14	479	2
14	408	2.7
14	465	2.1
14	443	3.1
14	483	2.7
14	511	3.2
14	463	2.4
14	468	1.8
14	398	1.8
14	504	1.1
14	430	1.4
14	445	1.6
14	447	1.6
14	479	0.9
14	463	1.2
14	434	1.4
14	441	1.7
14	416	1.5
14	465	1.5
14	548	1.5
14	496	1.3
14	534	1.6
14	547	1.2
14	396	1.5
14	462	1.7
14	442	1.3
14	482	1.4
14	541	1.8
14	455	1.2
14	471	1.8
14	442	1.6
14	489	1.5
14	489	1.1
14	457	1.7
14	479	1.4
14	435	1.8
14	502	1.5
14	426	1.4
14	472	1.8
14	479	1.7
14	435	1.5
14	395	1.2
14	452	1.2
14	419	1.6
14	422	1.7
14	459	1.8
14	472	1.3
14	448	1.3
14	435	1.7
14	480	1.7
14	535	1.7
14	567	1
14	520	2.1
14	453	1.6
14	488	1.7
14	484	1
14	457	0.9
14	440	1.3
14	497	1.6
14	468	2
14	416	1.2
14	408	1.6
14	427	1.4
14	449	1.6
14	449	1.4
14	501	1.6
14	432	0.9
14	496	1.4
14	520	1.5
14	468	1.5
14	532	1.9
14	550	1.6
14	378	1.4
14	429	1.4
14	492	1.3
14	493	1.1
14	491	1.4
14	447	1.7
14	537	1.7
14	421	1.8
14	491	1.4
14	425	1.3
14	465	1.5
14	445	1.5
14	487	1.4
14	460	2.1
14	451	1.6
14	514	1.6
14	445	1.3
14	481	1
14	505	1.2
14	462	1.6
14	422	1.7
14	533	1.5
14	428	1.3
14	515	1.3
14	472	1.7
14	456	1.8
14	464	1.4
14	440	1.3
14	438	0.9
14	496	1.3
14	449	1.4
14	482	1.8
14	504	1.4
14	452	1.9
14	522	1.7
14	454	1.3
14	502	1.6
14	443	1.4
14	570	1.7
14	432	1
14	536	1
14	450	1.6
14	471	1.1
14	418	2.1
14	472	1.3
14	517	1.6
14	407	1.4
14	426	1.7
14	470	1.5
14	442	1.6
14	494	1.6
15	468	2.5
15	463	2.4
15	492	2
15	464	3.1
15	440	2.3
15	415	2.3
15	415	2.5
15	514	2.7
15	496	2.6
15	394	2.6
15	482	3.1
15	404	2.5
15	512	2.1
15	490	2
15	437	2.6
15	506	1.8
15	482	1.6
15	392	1.7
15	485	1.3
15	469	1.6
15	511	1.2
15	412	1.3
15	480	1.4
15	415	1.7
15	473	1.3
15	438	1.8
15	452	1.4
15	453	1.3
15	463	1.9
15	476	1.4
15	481	1.6
15	507	1.6
15	475	1.3
15	465	1.7
15	512	0.8
15	451	1
15	483	1.1
15	415	1.7
15	474	1.6
15	433	1.5
15	409	1.8
15	485	1.6
15	476	1.6
15	422	1.1
15	496	1.5
15	482	2.1
15	550	1.8
15	528	1.4
15	514	1.6
15	479	2
15	397	1.9
15	468	1.6
15	368	1.3
15	501	1.8
15	461	1.3
15	386	1.6
15	542	1.2
15	461	1.5
15	457	1.9
15	512	1.5
15	438	1.9
15	445	1.3
15	434	1.3
15	384	0.9
15	419	1.6
15	472	1.5
15	468	1.6
15	464	1.8
15	479	1.3
15	431	1.3
15	424	1.3
15	501	1.2
15	461	1.4
15	431	1
15	502	1.9
15	457	1.6
15	420	1.5
15	505	1.3
15	358	1.1
15	455	1.7
15	442	1.7
15	399	1.6
15	489	1.6
15	430	1.6
15	528	1.4
15	393	1
15	509	1.4
15	469	0.8
15	508	1.7
15	457	1.5
15	423	1.6
15	542	1.2
15	391	1
15	484	1.2
15	457	1.5
15	415	1.7
15	454	1.6
15	567	1.3
15	499	1.3
15	414	1.4
15	475	0.8
15	382	1.5
15	452	1.5
15	441	1.9
15	453	1.8
15	507	1.3
15	482	1.8
15	492	2.1
15	520	1.3
15	456	2
15	444	1.3
15	480	1.4
15	426	1.7
15	480	1.1
15	497	1
15	454	2
15	469	1.8
15	473	1.1
15	444	1.7
15	521	1.9
15	377	1.8
15	416	1.3
15	424	1.1
15	453	1.7
16	468	3.1
[truncated: 14,974 more rows]
