# Supplementary material for: Optimization of airport check-in service quality focused on operational costs and passengers’ satisfaction
Source: PLoS One. 2021 Aug 5;16(8):e0253586. doi: 10.1371/journal.pone.0253586 (PMC8341503; doi:10.1371/journal.pone.0253586)
Supplement: S1 File — (ZIP) [file pone.0253586.s001.zip › INSTANCES_PONE-D-20-30894R1/passengers_130_16.txt]

id_f arr_t t_serv
0	0	0
1	131	2.2
1	225	2.3
1	153	2.4
1	139	2.8
1	246	3
1	174	2.5
1	193	2.7
1	198	2.3
1	186	3
1	230	2.2
1	80	2.4
1	207	2.5
1	135	2.4
1	115	2.3
1	145	2.3
1	204	2.3
1	153	1.9
1	146	1.5
1	182	1.4
1	205	1.2
1	108	1.6
1	154	1.5
1	244	0.9
1	113	1.4
1	159	1.7
1	246	1.5
1	179	2
1	206	1.5
1	194	1.8
1	151	1.3
1	89	1.3
1	127	1.5
1	108	1.6
1	187	1.6
1	212	1.2
1	146	1.9
1	222	1.8
1	132	1.3
1	191	1.6
1	148	1.3
1	126	1.8
1	141	1.6
1	229	1.9
1	200	1.1
1	171	0.9
1	113	1.4
1	170	1
1	123	1.3
1	203	1.6
1	237	1.6
1	172	1.9
1	224	1.2
1	163	1.9
1	205	1.7
1	170	1.1
1	114	1.5
1	196	1.6
1	253	2
1	185	1
1	157	1.1
1	155	1.4
1	228	1.6
1	174	1.3
1	153	1.7
1	174	1.3
1	250	0.9
1	144	1.7
1	198	1.3
1	182	1.8
1	214	1.6
1	257	1.3
1	142	1.7
1	219	1.5
1	220	1
1	197	1.5
1	153	1.5
1	173	1.3
1	165	1.2
1	181	2
1	272	1.6
1	187	1.4
1	183	1.5
1	198	1.3
1	210	1.4
1	186	1.9
1	151	1.2
1	167	1.4
1	174	1.4
1	147	1.7
1	160	1.9
1	189	2
1	212	1.8
1	222	1.6
1	180	1.6
1	194	1.9
1	171	2.1
1	228	1.9
1	178	1.5
1	133	1.2
1	143	1.7
1	185	1.5
1	176	2
1	135	1.5
1	230	1.3
1	170	1.8
1	204	1.9
1	119	1
1	176	1.4
1	179	2
1	153	1.7
1	216	1.3
1	153	1.3
1	171	1.4
1	142	1.5
1	219	1.7
1	129	2.1
1	186	1.8
1	235	1.4
1	159	1.3
1	220	1.8
1	185	1.8
1	127	1.6
1	255	1.7
1	107	1.4
2	202	2.7
2	137	2.5
2	190	2.6
2	210	2.6
2	212	2.4
2	216	2.2
2	284	2.9
2	197	2.7
2	249	2.4
2	187	2.9
2	144	3.2
2	158	2.4
2	262	2.6
2	208	2.9
2	230	2.7
2	198	1.3
2	253	1.6
2	165	1.6
2	207	1.6
2	189	1.6
2	131	1.1
2	202	1.4
2	230	1.1
2	257	1.2
2	249	1.4
2	191	1.5
2	229	1.9
2	268	1.9
2	254	1.3
2	120	1.5
2	178	0.9
2	261	1.6
2	169	1.5
2	241	1.6
2	205	1.5
2	166	1.3
2	186	1.3
2	157	1.2
2	277	1
2	221	1.2
2	152	1.8
2	258	1.2
2	225	1.3
2	265	1
2	221	1.1
2	216	1.4
2	254	1.7
2	219	1.5
2	239	2.4
2	184	1.3
2	214	1.8
2	213	2
2	233	1.9
2	186	1.3
2	131	1.7
2	133	1.4
2	186	1.7
2	206	1.4
2	258	2.5
2	159	1.4
2	229	1.4
2	221	1
2	216	1.4
2	214	1
2	204	0.8
2	215	2.1
2	213	1.4
2	202	1.4
2	201	1.6
2	265	1.9
2	243	1.2
2	190	1.2
2	189	1.2
2	222	1.8
2	229	1.5
2	161	1.5
2	166	1.3
2	177	1.1
2	130	1.2
2	242	1.2
2	176	1.1
2	224	1.5
2	167	1.3
2	148	1.8
2	250	1.7
2	229	1.4
2	256	0.8
2	230	1.1
2	158	1.5
2	267	1.3
2	152	1.9
2	145	1.5
2	123	1.7
2	130	1.2
2	196	1.7
2	183	1.7
2	241	1.3
2	205	1.4
2	297	1.1
2	106	1.5
2	245	2.3
2	206	1.8
2	215	1.6
2	226	1.6
2	235	1.7
2	171	1
2	178	1.1
2	231	1.6
2	147	1.6
2	191	1.4
2	203	1.5
2	263	1.5
2	122	0.9
2	138	1.7
2	138	1.8
2	237	1.8
2	185	1.7
2	128	1.8
2	136	1.9
2	210	1.7
2	240	1.1
2	144	1.4
2	195	1.3
3	157	2.5
3	182	2.4
3	277	2.4
3	184	2.9
3	238	2.3
3	198	2.4
3	232	2.5
3	233	2.2
3	253	2.9
3	282	2.1
3	260	2.1
3	178	2.6
3	206	2.3
3	230	2.1
3	265	2
3	224	2.2
3	185	3
3	196	1.3
3	242	1.1
3	238	1.3
3	259	1.7
3	229	1.8
3	196	1.3
3	215	1.4
3	251	2
3	160	1.2
3	266	1.8
3	293	1.5
3	266	1.4
3	228	1.5
3	208	2
3	250	1.6
3	199	1.4
3	251	2.4
3	140	1
3	252	1.5
3	265	1.4
3	228	1.4
3	206	1.7
3	194	1.1
3	235	1.9
3	226	1.4
3	207	1.4
3	245	1.5
3	213	1.7
3	206	1.5
3	232	1.4
3	183	2
3	248	1.8
3	217	1.8
3	202	1.9
3	326	1.3
3	327	1.6
3	235	1.4
3	251	1.8
3	239	1.8
3	266	1.6
3	215	1.7
3	126	1.7
3	99	1.6
3	269	1.3
3	283	2.2
3	195	1.5
3	187	1.3
3	210	2.1
3	187	1.3
3	206	1.2
3	270	1.1
3	224	1.8
3	207	1.9
3	211	1.1
3	171	2
3	185	1.7
3	298	1.5
3	157	1.8
3	233	1.6
3	210	1.5
3	233	1.3
3	230	1.9
3	253	1.9
3	143	2.3
3	132	1.7
3	250	1.3
3	182	1.3
3	190	1.2
3	244	1.8
3	233	1.6
3	237	1.4
3	215	1.4
3	165	1.3
3	231	1.9
3	234	2.2
3	225	1.4
3	283	1.6
3	155	1.7
3	270	1.4
3	193	1.2
3	166	1.7
3	255	1.1
3	260	1.4
3	262	1.3
3	193	1.4
3	202	1.8
3	151	1.7
3	270	1.8
3	250	1.5
3	294	2.1
3	344	1.5
3	213	1.4
3	288	2.2
3	269	1.9
3	188	1.8
3	162	0.8
3	256	1.3
3	133	0.9
3	195	1.7
3	263	1.7
3	155	1.9
3	225	1.7
3	229	1.7
3	190	1.1
3	181	1.5
3	164	1.8
3	297	1.3
3	223	1.4
3	163	1.4
3	203	0.9
3	175	0.9
3	151	1
3	218	1.2
3	206	1.3
3	257	1.4
3	239	1.7
3	250	1.7
3	229	1.6
3	257	1.3
4	261	2.4
4	212	2.2
4	246	3
4	219	2.6
4	228	2.7
4	228	2.8
4	134	3.3
4	272	2.2
4	145	2.7
4	196	2.2
4	230	2.7
4	273	2.5
4	269	2.7
4	255	2.5
4	152	2.7
4	156	2.4
4	170	1.7
4	175	1.2
4	213	1.3
4	235	2.2
4	175	1.9
4	312	1.2
4	220	1.2
4	235	1.6
4	268	1.7
4	139	1.6
4	236	1.2
4	137	1.5
4	212	1
4	193	1.6
4	146	1.6
4	293	1.5
4	261	1.7
4	212	0.9
4	208	1.5
4	241	2
4	182	2
4	186	1.6
4	252	1.2
4	264	1
4	234	1.5
4	207	1.6
4	219	1.6
4	213	1.9
4	254	1.3
4	142	2
4	215	1.7
4	226	1.4
4	182	1.7
4	299	2.2
4	312	1.9
4	189	1.5
4	200	1.5
4	250	1.3
4	182	1.6
4	240	1.3
4	219	0.6
4	150	1.6
4	274	2.1
4	266	1.9
4	211	1.4
4	292	2.1
4	241	1.5
4	200	1.7
4	201	1.6
4	150	1.5
4	231	1.7
4	203	1.2
4	120	1.4
4	242	1.3
4	145	1.5
4	192	2.1
4	168	1.4
4	273	1.6
4	199	1.3
4	261	1.9
4	248	1
4	146	1.5
4	176	1.5
4	248	1.1
4	212	1.3
4	248	1.4
4	287	1.4
4	287	1.6
4	200	1.4
4	267	0.7
4	275	1.6
4	223	1.2
4	220	1.8
4	235	1.5
4	189	1.1
4	211	1.8
4	260	1.7
4	254	1.6
4	234	1.1
4	156	1.1
4	225	1.4
4	176	1.4
4	209	1.7
4	269	1.8
4	255	1
4	214	1.8
4	218	1.5
4	245	1.3
4	217	1.3
4	279	1.5
4	208	1.1
4	286	1.4
4	252	1.6
4	238	1.5
4	258	0.9
4	260	1.4
4	230	1.3
4	248	1.3
4	232	1.4
4	248	1.4
4	312	1.7
4	268	1.7
4	248	1.2
4	269	1.8
4	218	1.7
4	275	2
4	196	1.4
4	269	1.5
4	205	1.4
4	240	1.7
4	180	1.3
4	216	1.3
4	254	1.8
4	224	1.6
4	208	1
4	244	1.1
4	258	1.6
5	198	3
5	266	2.8
5	256	2.4
5	256	2.8
5	221	2.7
5	209	2.4
5	226	1.7
5	240	3.7
5	221	2.9
5	252	2.5
5	288	2.4
5	197	2.4
5	180	2.6
5	207	2.4
5	257	2.4
5	172	2.3
5	165	1.6
5	217	1.4
5	276	1.9
5	246	1.5
5	235	0.9
5	348	1.5
5	272	1.5
5	286	1
5	234	1.3
5	163	1.6
5	166	2
5	172	1
5	242	1.6
5	266	1.4
5	246	1.6
5	204	2.1
5	272	1.2
5	227	1.2
5	186	2
5	204	1.7
5	263	1.1
5	249	1.6
5	269	1.7
5	213	0.9
5	240	1.7
5	270	2.1
5	270	1.8
5	287	1.5
5	173	1.9
5	197	2.2
5	175	1.8
5	273	1.9
5	187	1.2
5	245	2.1
5	165	1.8
5	284	1.5
5	222	1.7
5	257	1.6
5	201	1.8
5	154	1.3
5	178	1.4
5	218	1.9
5	259	1.5
5	266	1.8
5	179	1.5
5	296	0.8
5	221	1.6
5	281	1.6
5	230	1.3
5	226	1.8
5	240	1.4
5	215	1.8
5	233	2
5	222	1.5
5	259	1.9
5	283	1.3
5	205	1.4
5	180	1.4
5	215	1.7
5	287	1.3
5	159	1.4
5	229	2
5	221	1.6
5	238	1.6
5	320	1.1
5	211	1.5
5	204	2
5	235	1.5
5	245	2
5	288	1.3
5	255	1.4
5	263	1.8
5	136	1.2
5	234	1.2
5	206	1.2
5	225	1.4
5	270	2.2
5	236	1.7
5	239	1.9
5	234	1.4
5	198	1
5	218	1.4
5	262	1.6
5	283	1.3
5	190	1.8
5	279	1.3
5	260	2
5	245	1.8
5	230	0.8
5	258	1.5
5	267	1.6
5	231	1.6
5	221	1.4
5	230	1.4
5	177	1.8
5	264	1.2
5	213	2.1
5	205	1.6
5	248	1.6
5	213	1.5
5	238	1.6
5	233	1.8
5	226	1.6
5	225	1.6
5	220	1.6
5	227	0.9
5	204	1.4
5	228	1.1
5	242	1.5
6	345	3.1
6	301	2.7
6	244	2.6
6	214	2.7
6	236	2.9
6	162	2.5
6	258	2.6
6	223	2.3
6	227	2.8
6	204	2.3
6	274	2.1
6	170	2.6
6	193	2.8
6	281	2.3
6	263	2.5
6	280	2.7
6	226	1.8
6	209	1.4
6	258	1.7
6	202	1.5
6	238	1.9
6	232	1.1
6	202	1.4
6	223	1.2
6	266	1.4
6	149	1.3
6	285	1.3
6	248	0.9
6	287	1.4
6	180	1.2
6	250	1.3
6	256	1.1
6	244	1.9
6	182	1.8
6	268	1.4
6	228	1.7
6	281	1.4
6	185	1.6
6	228	1.9
6	248	1.7
6	200	1.2
6	188	1.5
6	256	1.5
6	291	1.4
6	276	1.2
6	208	1.6
6	240	1.2
6	256	1.3
6	216	1.4
6	239	2.1
6	232	1.6
6	275	1.4
6	226	0.9
6	217	1.2
6	222	1.6
6	233	1.1
6	265	1.5
6	179	1.5
6	239	1.5
6	202	1
6	291	1.4
6	234	1.7
6	266	1.7
6	195	1.8
6	171	1.7
6	255	1.7
6	215	1.6
6	210	1.7
6	263	1.8
6	241	1.6
6	236	1.5
6	235	1.7
6	229	1.2
6	317	1.3
6	272	0.8
6	273	1.9
6	218	1.4
6	282	1.2
6	291	1.8
6	207	1.4
6	242	1.7
6	266	1.5
6	162	1.4
6	247	1.3
6	313	1.8
6	169	1.3
6	214	1.4
6	265	1.6
6	234	2.1
6	163	1.3
6	192	1.9
6	266	1.1
6	296	1.5
6	194	1.5
6	166	1.4
6	234	1.7
6	211	1.7
6	296	2
6	243	1.5
6	199	1.2
6	254	1
6	268	1.7
6	123	1.7
6	323	1.7
6	216	1.1
6	219	1.6
6	198	1.6
6	202	1.6
6	250	1.3
6	258	1.2
6	238	1.6
6	181	1.6
6	275	1
6	221	1.4
6	248	0.9
6	197	1.8
6	279	1.2
6	263	1.7
6	229	1.6
6	246	1.2
6	277	1.4
6	286	1.9
6	209	1.1
6	286	1
6	314	1.5
6	241	2
6	247	1.5
6	223	1.4
6	250	1.7
6	345	1.7
6	282	1.5
6	337	1.5
7	217	2.9
7	185	2.1
7	253	2.8
7	305	2
7	214	2.3
7	246	2.7
7	314	2.4
7	255	2.6
7	295	2.7
7	251	2
7	246	2.2
7	218	2.4
7	189	2.8
7	272	2.5
7	320	2.5
7	306	2.4
7	265	0.9
7	269	1.3
7	257	1.5
7	233	1.3
7	269	1.7
7	222	1.4
7	209	1.6
7	185	1.4
7	300	1.5
7	274	1.2
7	222	1.6
7	278	1.8
7	234	1.8
7	298	1.3
7	227	1.6
7	310	1.6
7	285	1.4
7	273	1.3
7	240	1.1
7	220	0.9
7	192	1.5
7	251	1.7
7	206	1.5
7	195	2
7	321	1.5
7	240	1.9
7	251	2.1
7	300	1.4
7	239	2.1
7	210	1.8
7	236	0.9
7	287	1.5
7	219	1.7
7	196	1.7
7	257	1.7
7	189	1.5
7	156	1.3
7	254	1.4
7	265	1.9
7	293	1.1
7	261	1.2
7	208	1.5
7	152	0.6
7	205	1.9
7	240	0.9
7	273	1.7
7	276	1.8
7	211	1.9
7	222	1.7
7	281	1.9
7	202	1.6
7	226	1.5
7	203	1.2
7	232	1.4
7	180	1.1
7	277	1.9
7	268	1.1
7	236	0.8
7	231	1.5
7	255	1.9
7	264	1.8
7	319	1.2
7	156	1.9
7	248	1.1
7	264	1.4
7	178	1.4
7	291	1.7
7	243	1.1
7	237	1.7
7	214	1.4
7	239	1.9
7	215	1.2
7	211	1.9
7	188	1.5
7	266	1.6
7	344	1.5
7	212	1.6
7	238	1.9
7	293	1.2
7	254	1.2
7	221	1.4
7	251	1.5
7	302	1.1
7	227	1.3
7	234	1.6
7	272	1.7
7	176	1
7	173	1.6
7	292	1.4
7	254	1
7	276	1.8
7	271	1.5
7	283	0.8
7	222	1.2
7	190	1.3
7	254	1.1
7	245	1.2
7	213	1.1
7	277	1.3
7	265	2.2
7	312	1.6
7	227	1.7
7	239	1.5
7	189	1.2
7	276	1.3
7	224	1.1
7	192	1.8
7	243	2.2
7	164	1.2
7	262	1.8
7	175	1.1
7	242	1.9
7	200	1.5
7	221	1.6
7	226	1.3
7	187	1.6
8	226	2.9
8	254	2.7
8	215	2.2
8	278	2.5
8	308	2.3
8	283	1.9
8	231	2
8	221	3.1
8	263	1.9
8	271	2.3
8	292	2.5
8	213	2.2
8	251	2.6
8	300	3
8	252	2.6
8	301	2.5
8	279	2.7
8	264	1.4
8	246	1.2
8	199	1.2
8	246	1.7
8	260	1
8	210	1.4
8	273	1.5
8	209	1.6
8	241	1.7
8	198	1.7
8	240	1.1
8	257	1.5
8	258	0.8
8	227	1.4
8	274	1.7
8	300	1
8	235	1.5
8	207	1.7
8	281	2.2
8	255	1.7
8	239	1.4
8	285	1.4
8	280	1.5
8	239	1.7
8	206	1.8
8	239	1.5
8	234	1.5
8	245	1.3
8	308	2
8	229	1.4
8	235	1.7
8	259	1.8
8	248	1.5
8	336	1.7
8	202	1.2
8	277	1.6
8	185	1.1
8	306	1.7
8	224	1.6
8	261	1.4
8	218	0.9
8	217	1.6
8	252	1.6
8	236	1.3
8	192	2
8	232	1.8
8	347	1.9
8	236	1.7
8	299	1.7
8	191	1.4
8	288	1.4
8	250	1.4
8	168	0.8
8	308	1.5
8	192	1.8
8	207	1.8
8	163	1
8	226	1.5
8	283	1
8	274	1.6
8	262	1.6
8	204	1.7
8	285	1.8
8	261	1.4
8	276	1.4
8	179	1.8
8	274	1.5
8	186	1.6
8	237	1.3
8	227	1.7
8	282	0.9
8	261	1.9
8	340	1.5
8	285	1.9
8	292	1.9
8	283	1.2
8	205	1
8	264	1.8
8	198	0.9
8	217	2
8	295	1.7
8	241	1.6
8	201	2.1
8	321	1.6
8	262	1.6
8	294	1.4
8	201	1.5
8	208	1.6
8	204	1.1
8	230	1.2
8	189	1.5
8	259	1.7
8	226	2
8	231	1.5
8	299	1.5
8	339	1.6
8	294	1.6
8	294	1.8
8	220	1.8
8	280	1.3
8	193	1.9
8	252	1.5
8	269	1.4
8	235	1.5
8	218	1.6
8	228	1.5
8	273	1.3
8	231	1.4
8	219	1.4
8	261	1.8
8	242	1.3
8	233	1.5
8	289	1.5
8	205	1.5
8	273	1.6
8	192	1.3
8	286	1.3
8	273	1.3
8	210	1.8
8	289	1.3
9	208	2.6
9	203	2.1
9	273	3.1
9	198	2.5
9	273	3
9	275	2
9	276	2.2
9	287	2.7
9	254	2.6
9	283	2.8
9	293	2.4
9	262	2.2
9	286	2.2
9	299	2.1
9	287	2.3
9	255	3.1
9	218	1.8
9	230	1.7
9	329	1.6
9	272	1
9	323	1.9
9	272	1.4
9	296	1.7
9	262	1.1
9	279	1.5
9	222	1.6
9	249	1.3
9	329	1.1
9	274	1.6
9	229	0.6
9	307	1.8
9	252	1.9
9	309	1.6
9	264	1.8
9	279	1.3
9	287	1.1
9	304	1.3
9	238	1.4
9	300	1.3
9	287	1.9
9	186	1.6
9	231	1.3
9	270	1.1
9	317	1.5
9	235	1.5
9	297	1.4
9	257	1.7
9	226	1.8
9	289	1.6
9	282	1.5
9	319	1.5
9	277	1.4
9	253	1.9
9	296	1.6
9	278	1.4
9	291	1.4
9	310	0.7
9	243	1.4
9	287	2.1
9	373	0.7
9	292	0.9
9	234	1.1
9	296	1.7
9	275	1.4
9	260	1.8
9	290	1.7
9	207	1.5
9	261	1.4
9	197	1.4
9	233	1.9
9	302	1.7
9	299	1.6
9	301	1.8
9	353	2.1
9	242	1.5
9	252	1.3
9	226	1.6
9	274	0.8
9	240	1.4
9	300	1.3
9	262	2
9	282	1.5
9	301	1.6
9	252	0.7
9	296	1.2
9	258	1.2
9	286	1.2
9	269	1.4
9	258	1.6
9	194	1.7
9	251	1.3
9	289	1.8
9	182	1.4
9	312	1.2
9	229	2
9	318	1.6
9	252	1.1
9	288	1.2
9	260	1.5
9	266	1
9	322	1.7
9	279	1.1
9	265	1.8
9	257	1.8
9	322	1.2
9	294	1.6
9	240	1
9	265	1.7
9	212	1.7
9	227	1.2
9	285	1.8
9	232	1.8
9	310	1.8
9	195	1.7
9	323	1.3
9	263	1.6
9	314	1.8
9	303	2
9	221	1.9
9	269	1.3
9	282	1.7
9	316	1.4
9	267	1.9
9	268	1.4
9	325	1.6
9	278	2
9	329	2
9	226	1.4
10	280	2.4
10	360	2.5
10	277	2.9
10	331	2.2
10	332	2.7
10	245	2.4
10	292	1.9
10	302	2.2
10	201	2.2
10	242	2.5
10	305	2.4
10	229	2.3
10	274	2.5
10	374	2.4
10	295	3.1
10	293	2
10	199	1
10	255	1.2
10	252	1.3
10	304	1.3
10	209	1.4
10	254	1.2
10	279	0.9
10	300	1.4
10	254	1.6
10	301	1.7
10	274	1.4
10	259	1.8
10	380	2.1
10	293	0.9
10	319	1.5
10	310	1.2
10	284	1.6
10	287	1.3
10	250	1.6
10	236	1.3
10	328	1.8
10	364	1.3
10	287	0.8
10	229	1.5
10	279	2
10	256	1.9
10	212	1.3
10	260	1.3
10	283	1.6
10	310	1.2
10	233	0.9
10	288	1.7
10	263	1.4
10	340	1.2
10	244	1.3
10	295	1.7
10	367	1.4
10	275	1.4
10	265	1.6
10	335	1.4
10	278	1.8
10	297	1.2
10	224	1.7
10	245	1.9
10	246	1.2
10	337	1.7
10	251	1.4
10	185	1.5
10	306	1.4
10	311	1.8
10	267	1.6
10	208	1.6
10	324	1.5
10	314	2.1
10	330	1.2
10	311	2.4
10	266	1.8
10	326	1.5
10	299	1.8
10	275	1.5
10	245	1.6
10	195	1.2
10	255	1.2
10	227	1.4
10	224	1.4
10	186	1.5
10	329	1.2
10	326	1.5
10	321	1.8
10	326	1.3
10	354	2.1
10	246	1.8
10	315	1.8
10	261	1.3
10	327	1
10	228	2
10	308	2
10	346	1.6
10	252	1.6
10	259	1.6
10	272	1.6
10	258	1.1
10	358	1.9
10	307	1.9
10	288	1.5
10	258	1.3
10	222	1.5
10	278	1.6
10	309	1.8
10	307	1.5
10	303	1.1
10	306	1.4
10	273	1.5
10	306	1.3
10	318	1.5
10	240	1.5
10	259	1.8
10	247	1
10	254	1.6
10	321	1.4
10	296	1.6
10	241	1.4
10	351	1.6
10	309	1.7
10	247	1.7
10	297	1.3
10	297	1.3
10	321	2
10	274	1
10	243	1.9
10	354	1.6
11	342	2.4
11	261	2.8
11	349	2.4
11	399	3.3
11	386	2.7
11	344	3.1
11	351	2.5
11	272	2.4
11	336	2.8
11	317	3
11	306	2
11	293	2.5
11	357	2.7
11	281	2.2
11	340	2.3
11	300	2.5
11	325	1.6
11	375	1.7
11	216	1.5
11	407	1.3
11	353	1.5
11	385	1.2
11	278	1.8
11	314	1.1
11	301	1.6
11	337	2
11	290	1.1
11	399	1.2
11	310	1.9
11	341	1.5
11	268	1.5
11	357	1.2
11	329	1
11	271	2.1
11	342	1.4
11	299	1.6
11	304	1.8
11	308	1
11	293	1.9
11	369	1.8
11	360	1.8
11	354	1.4
11	392	1.4
11	376	2
11	387	1.6
11	324	1.7
11	259	1.7
11	355	1.3
11	298	1.7
11	340	1.5
11	340	1.5
11	272	1.9
11	308	1.2
11	358	1.3
11	274	2
11	319	1.6
11	331	1.4
11	398	1.4
11	361	1.5
11	300	1.4
11	333	1.6
11	259	1.7
11	332	1.7
11	372	1.4
11	341	1.5
11	286	1.3
11	279	1.3
11	319	1.6
11	343	1.2
11	300	1.5
11	365	1.4
11	335	1.4
11	300	1.5
11	285	1.6
11	364	1.8
11	267	1.6
11	263	1.4
11	364	1.4
11	347	1
11	294	1.3
11	345	1.6
11	334	1.5
11	354	1.8
11	290	1.5
11	334	1.6
11	375	1.6
11	338	1.9
11	382	1
11	354	1.3
11	381	1.7
11	307	1.5
11	282	2.1
11	323	1.4
11	320	1.2
11	379	1.8
11	325	1.1
11	295	0.8
11	341	1.1
11	288	1.2
11	338	1.7
11	346	1
11	352	1.4
11	344	1.7
11	359	1.5
11	320	1.6
11	302	1.3
11	276	1.7
11	317	1.5
11	344	1.2
11	290	1.5
11	301	1.9
11	324	1.2
11	343	1
11	331	1.3
11	331	1.8
11	286	1.6
11	378	1.6
11	354	1.4
11	334	1.2
11	317	1.3
11	339	1.5
11	324	2
11	342	1.4
11	308	1.5
11	327	1.6
11	288	1.7
11	331	1
12	377	2.8
12	417	2.4
12	342	2.3
12	304	2.5
12	289	2.8
12	358	2.2
12	296	2.6
12	270	2.7
12	357	2.2
12	363	3.3
12	302	2.7
12	314	2.3
12	291	2.9
12	305	2.6
12	333	2.2
12	404	1.3
12	377	1.2
12	326	1.1
12	315	1.6
12	378	1.3
12	380	1.4
12	303	1.6
12	287	1.9
12	447	1.5
12	298	2
12	284	1.2
12	369	1.5
12	361	1.4
12	382	1.6
12	325	1.1
12	332	1.3
12	315	1.9
12	306	1.7
12	328	1.8
12	300	1.5
12	349	1.7
12	367	1.5
12	316	1.5
12	398	1.5
12	297	1.4
12	294	1.4
12	287	1.5
12	360	1.2
12	350	1.6
12	356	1.3
12	330	1.1
12	274	2.1
12	277	1.1
12	360	1.4
12	338	1.8
12	260	1.4
12	423	1.3
12	326	1.6
12	267	1.6
12	330	1.3
12	334	1.6
12	262	1.1
12	282	1.8
12	389	2.2
12	277	1.3
12	300	1.2
12	275	1.3
12	335	1.9
12	360	1.4
12	344	1.1
12	325	1.6
12	356	1.4
12	411	1.9
12	327	1.3
12	309	1.1
12	332	1.6
12	262	0.9
12	293	1.7
12	235	1.2
12	303	1.5
12	320	2
12	323	1.3
12	369	1.7
12	385	1.2
12	302	1.5
12	318	1.8
12	258	1
12	335	1.6
12	335	0.9
12	359	1.7
12	296	1.1
12	314	1.7
12	390	0.8
12	358	1.6
12	432	1.1
12	267	1.2
12	345	1.4
12	407	1.2
12	378	1.4
12	331	1.7
12	336	1.5
12	335	1.3
12	434	1.1
12	342	1.5
12	383	1.3
12	392	2
12	311	1.5
12	336	1.9
12	359	1.1
12	353	1.4
12	331	1.1
12	277	1.4
12	336	1.9
12	340	1.8
12	365	1.9
12	271	1.4
12	335	1.1
12	320	1.8
12	337	1.3
12	334	1.7
12	314	1.8
12	336	1
12	352	1.6
12	340	1.5
12	297	1.1
12	350	1.5
12	359	1.5
12	368	2.1
12	328	1.8
13	416	2.2
13	303	2.3
13	332	2.6
13	327	2.2
13	325	3
13	349	2.2
13	362	2.2
13	325	2.4
13	338	2.8
13	307	2.7
13	399	2.6
13	382	2.8
13	315	2.4
13	332	2.1
13	316	2.5
13	316	2.6
13	335	2.8
13	287	1.7
13	347	1.8
13	355	1.4
13	306	1.4
13	358	1.2
13	353	1.7
13	262	1.1
13	383	1.7
13	299	1.6
13	301	1.7
13	400	1.7
13	367	1.5
13	399	1.4
13	343	1.7
13	320	1.2
13	346	1.7
13	326	1.7
13	425	1.5
13	304	1.4
13	299	1.3
13	390	1.5
13	307	1.5
13	322	1.5
13	323	1.6
13	291	1.5
13	375	1.4
13	305	2
13	355	1.4
13	308	1.5
13	371	0.9
13	292	1.8
13	337	1.2
13	302	1.5
13	357	1.3
13	343	2.3
13	247	1.9
13	336	1.5
13	317	1.6
13	354	1.4
13	331	1.8
13	263	1.1
13	295	1.4
13	383	1
13	380	1.6
13	426	2.2
13	418	1.3
13	356	1.6
13	358	1.5
13	363	1.2
13	381	1.9
13	323	1.4
13	361	1.8
13	331	1.3
13	353	1
13	303	1.9
13	294	1.1
13	312	1
13	314	1.4
13	398	1.4
13	312	1.3
13	327	1.5
13	405	1.9
13	311	1.5
13	343	1.3
13	336	1.1
13	340	1.4
13	299	1.2
13	363	1.4
13	334	1.8
13	372	1.6
13	331	1.3
13	342	1.6
13	343	1.6
13	307	1.4
13	334	1
13	385	1.5
13	334	1.9
13	401	1.7
13	363	1.1
13	398	1.4
13	370	1.7
13	338	1.3
13	332	1.2
13	384	1.6
13	364	1.3
13	343	0.9
13	347	0.9
13	313	1.5
13	334	1.9
13	285	1.3
13	317	1.6
13	385	1.5
13	279	1.6
13	312	1.7
13	306	2.2
13	309	2
13	333	1.6
13	338	1.7
13	334	1.5
13	242	1.5
13	411	1.6
13	319	1.7
13	428	1.4
13	361	1.6
13	350	1
13	331	2.2
13	340	1.5
13	383	1.6
13	399	1.4
13	266	1.5
13	346	2
13	348	1.1
13	379	1.6
13	347	1.7
13	272	1.1
13	258	1.8
13	319	1.8
13	311	1.7
13	265	1.6
13	349	1.3
14	330	3.3
14	321	2.6
14	397	3.1
14	412	2.7
14	386	2.4
14	336	2.8
14	315	2.7
14	413	2.9
14	355	2.4
14	406	2.7
14	368	2.6
14	342	2.5
14	352	2.4
14	294	2.5
14	360	2.4
14	414	3.1
14	299	1.4
14	319	1.2
14	371	1.4
14	358	1.3
14	304	1.7
14	285	1.4
14	365	1.2
14	337	1.6
14	373	1.3
14	325	1.7
14	327	1.5
14	334	1.5
14	368	1.7
14	376	1
14	378	1.6
14	394	1.4
14	333	1.9
14	331	1.3
14	320	1.9
14	355	1.6
14	389	1.6
14	320	1.6
14	349	1.3
14	329	1.8
14	348	1.1
14	361	1.7
14	317	1.9
14	386	1.2
14	376	1.7
14	363	1.6
14	368	1.5
14	327	1.4
14	421	1.4
14	338	0.5
14	329	1.3
14	418	1.9
14	386	1.4
14	300	1.6
14	363	1.5
14	400	1.5
14	382	1.7
14	344	1.2
14	377	1
14	325	1.3
14	386	1.8
14	363	1.1
14	334	1.5
14	365	1.5
14	331	1.7
14	372	2
14	463	1.6
14	381	1.1
14	340	1.6
14	320	1.6
14	379	1.8
14	371	1.7
14	367	1.1
14	296	1
14	460	1.3
14	326	1
14	460	1.6
14	299	1.7
14	298	1.1
14	327	1.8
14	306	1.7
14	381	1.8
14	280	1.4
14	395	1.7
14	430	2
14	328	2
14	358	1.3
14	372	1.6
14	459	1.4
14	343	1.8
14	328	1.6
14	275	1.4
14	309	1.6
14	361	1.5
14	400	1.7
14	329	1.2
14	350	1.5
14	308	1.3
14	344	1.2
14	401	1.5
14	397	1.5
14	337	1.7
14	317	1.3
14	401	1.2
14	359	1.9
14	334	1.8
14	328	1.5
14	307	1.6
14	410	1
14	347	1.9
14	404	1.7
14	336	1.2
14	299	1.4
14	412	1.9
14	383	1.9
14	417	1.5
14	397	1.4
14	397	1.7
14	358	1.5
14	336	1.6
14	428	1.4
14	318	1
14	389	1.6
14	304	1.8
14	340	1.5
14	328	1.5
15	353	2.7
15	298	2.8
15	324	2.5
15	323	2.9
15	327	2
15	360	2.1
15	380	2.5
15	383	3.1
15	384	2.7
15	328	2.6
15	422	2.8
15	369	2.4
15	257	3
15	360	2.2
15	328	3
15	331	2.5
15	417	1.3
15	350	1.2
15	324	1.5
15	408	1.3
15	360	1.6
15	331	1.5
15	400	1.1
15	380	1.7
15	302	1.1
15	377	1.5
15	373	2.1
15	344	1.3
15	396	1.3
15	381	1.9
15	343	1.3
15	340	1.5
15	378	1.8
15	335	1.6
15	401	1.5
15	416	1.5
15	403	2
15	413	1.6
15	378	1.6
15	374	1.6
15	436	1.4
15	347	1.4
15	323	1.5
15	279	1.7
15	361	1.4
15	345	1.2
15	343	1.8
15	417	1.4
15	306	0.9
15	310	1.3
15	379	1.7
15	360	0.9
15	369	1.7
15	361	1.8
15	397	0.9
15	411	1.5
15	340	1.9
15	349	1.6
15	401	1.4
15	357	1.6
15	285	1.7
15	377	1.4
15	331	1.1
15	369	1.4
15	396	1.5
15	376	2.1
15	452	1
15	402	1.7
15	362	1.2
15	420	1.2
15	338	1.9
15	351	1.5
15	392	1.7
15	374	1.7
15	418	1.2
15	367	1.8
15	332	1.3
15	389	1.3
15	356	1
15	341	1.2
15	347	1.4
15	295	1.8
15	327	1.7
15	381	1.4
15	326	0.9
15	481	1.4
15	344	1.1
15	407	1.3
15	430	1.4
15	276	1.2
15	413	1.7
15	362	1.3
15	353	1.7
15	267	1.3
15	341	1.2
15	325	1.6
15	399	0.8
15	347	2.3
15	313	1.7
15	326	1.4
15	404	1.5
15	288	1.9
15	358	1.7
15	318	1.6
15	332	1.4
15	368	2.1
15	332	1.1
15	409	1.9
15	460	1.2
15	321	1.4
15	326	1.8
15	357	1.3
15	424	1.2
15	350	1.3
15	343	1.7
15	349	1.5
15	356	2.4
15	343	1.5
15	414	1.8
15	296	1.3
15	326	1.7
15	446	1.7
15	388	1.9
15	361	2
15	369	1.3
15	379	1
15	374	1.4
16	370	2.3
16	349	2.4
16	374	1.9
16	332	2.3
16	368	2.3
16	376	2.2
16	291	2.4
16	297	2.4
16	411	2.2
16	348	2.3
16	299	2.2
16	335	2.3
16	380	2.2
16	391	2.5
16	300	2.3
16	323	2.6
16	355	2.6
16	378	1.5
16	305	1.4
16	375	1.4
16	277	1.6
16	303	1.2
16	357	1.7
16	338	1.3
16	342	1.6
16	379	1.1
16	372	1.9
16	369	1.8
16	401	1.7
16	348	2
16	315	1.5
16	360	1.4
16	356	1.6
16	299	1.4
16	364	1.7
16	352	1.9
16	344	1.4
16	330	1.1
16	388	0.9
16	406	1.7
16	300	1.3
16	312	2
16	320	1.5
16	382	1.8
16	366	1.4
16	386	1.8
16	380	1.7
16	357	1.5
16	398	1.3
16	324	1.4
16	398	1.9
16	336	1.7
16	433	1.6
16	359	1.5
16	346	1.8
16	341	1.2
16	311	1.3
16	376	0.9
16	381	1.7
16	373	1.7
[truncated: 14,944 more rows]
