# Supplementary material for: Optimization of airport check-in service quality focused on operational costs and passengers’ satisfaction
Source: PLoS One. 2021 Aug 5;16(8):e0253586. doi: 10.1371/journal.pone.0253586 (PMC8341503; doi:10.1371/journal.pone.0253586)
Supplement: S1 File — (ZIP) [file pone.0253586.s001.zip › INSTANCES_PONE-D-20-30894R1/passengers_130_17.txt]

id_f arr_t t_serv
0	0	0
1	245	2.5
1	175	2.4
1	154	2.2
1	189	2.2
1	128	2.5
1	200	2.5
1	190	2.4
1	128	2.6
1	192	2.6
1	126	2.8
1	158	2.2
1	151	2.4
1	116	2.2
1	251	2.6
1	164	3
1	238	2.2
1	191	2.5
1	257	2.1
1	153	1.3
1	124	1.6
1	233	1.3
1	172	1.3
1	263	2.1
1	159	0.8
1	159	1.7
1	188	1.3
1	113	0.9
1	156	0.5
1	210	1.6
1	169	1.4
1	288	1.8
1	147	1.8
1	138	1.6
1	207	1.8
1	221	2
1	111	1
1	199	1.7
1	88	1.5
1	225	1.3
1	155	1.2
1	151	2.1
1	106	1.9
1	187	1.6
1	129	1.2
1	188	1.3
1	216	0.9
1	178	1.6
1	171	0.8
1	159	1.3
1	222	1.7
1	156	1.1
1	137	1
1	194	1.3
1	155	1.5
1	142	1.7
1	133	1.3
1	118	1.9
1	148	0.7
1	144	1
1	151	1.2
1	300	2
1	144	1.8
1	234	1.1
1	129	1.5
1	115	1.5
1	154	1.8
1	173	1
1	124	1.4
1	89	2.2
1	141	1.5
1	212	1.7
1	128	1.3
1	172	1.2
1	140	1.3
1	171	1.1
1	127	1.6
1	185	1.7
1	147	1
1	180	1.4
1	177	1.5
1	121	2.1
1	179	1.8
1	118	2.1
1	156	1
1	185	1.4
1	111	1.7
1	205	1.1
1	44	1.7
1	182	1.2
1	133	1.2
1	166	1.3
1	73	1.3
1	256	1.5
1	171	1.8
1	240	1.5
1	161	1.2
1	164	1.4
1	114	1.7
1	165	1.3
1	156	1.5
1	187	1.5
1	195	1.6
1	139	1.4
1	137	1.7
1	124	1.9
1	101	1.8
1	154	1.5
1	174	1.5
1	121	1.4
1	102	1.4
1	94	1.5
1	137	1.8
1	154	2
1	91	1.6
1	91	1.6
1	142	1.3
1	219	1.7
1	185	2.1
1	244	1.2
1	185	1.4
1	251	1.5
1	136	1.9
1	153	1.8
1	170	2
1	151	2
1	85	1.7
1	171	1.2
1	93	1.5
1	191	2.1
1	229	1.2
1	112	1.4
1	179	1.3
1	136	1.2
1	183	1
1	168	1.3
1	144	1.7
2	178	2.5
2	251	2.8
2	150	2.6
2	196	2.4
2	177	2.8
2	211	2.4
2	158	2.3
2	165	2.6
2	134	2.7
2	187	3
2	202	2.7
2	127	2.1
2	172	2.8
2	140	2.7
2	281	2.4
2	151	1.9
2	95	2.4
2	181	0.7
2	169	1.7
2	197	1.7
2	200	1.7
2	189	1.6
2	217	1.6
2	191	1.5
2	271	1.5
2	109	1.4
2	138	2
2	138	1.6
2	168	1.5
2	168	1.4
2	212	1.3
2	211	1.5
2	239	1.2
2	229	2.1
2	217	1.3
2	234	2.1
2	273	1.4
2	155	1.4
2	114	1.9
2	178	1.2
2	228	1.4
2	209	1.6
2	145	1.4
2	157	1.1
2	200	1.4
2	125	2
2	194	2
2	195	1.6
2	172	1.4
2	197	1.5
2	217	1
2	189	1.8
2	222	1.5
2	175	1.7
2	184	1.2
2	138	1.8
2	223	1.7
2	149	1.7
2	165	1.5
2	123	1.7
2	224	1.7
2	225	1.4
2	167	1.3
2	144	1.2
2	214	1.4
2	204	1.1
2	220	1.2
2	166	1.2
2	191	1.7
2	195	1.3
2	184	1.4
2	264	1.1
2	183	1.7
2	256	1.4
2	185	0.8
2	173	1
2	201	1.5
2	227	1.1
2	192	1.4
2	197	1.4
2	190	1.5
2	164	1.7
2	172	1.2
2	177	1
2	205	2.2
2	223	1.2
2	152	1.3
2	146	1.4
2	193	1.1
2	175	1.6
2	264	1.3
2	118	1.6
2	259	2
2	208	1.5
2	195	1.3
2	151	1.6
2	206	0.8
2	193	1.8
2	150	1.8
2	113	1.5
2	155	1.1
2	244	1.5
2	121	1.6
2	219	1.4
2	124	1.6
2	141	1
2	243	1.7
2	155	1.8
2	166	1.5
2	189	2
2	154	1.3
2	230	1.3
2	196	1.4
2	202	1.5
2	140	1.4
2	230	1.5
2	161	1.3
2	176	2.3
2	222	1.7
2	249	2.1
2	200	1
2	172	1.8
2	122	1.1
2	193	1.8
2	177	1.5
2	232	2
2	242	1.3
2	127	1.7
2	164	2.3
2	178	1.7
2	128	1.5
2	186	1.4
2	182	1.5
2	178	1.5
2	125	1.6
2	239	1.1
2	155	1
3	185	2.8
3	220	3
3	145	2.7
3	222	2.6
3	156	2.2
3	251	2.1
3	156	2.5
3	218	2.5
3	177	3.3
3	117	2.7
3	151	2.6
3	153	2.4
3	182	2.4
3	187	2.2
3	144	2.6
3	204	2.3
3	208	1.8
3	112	1.3
3	235	1.4
3	220	1.7
3	135	1.7
3	197	1.7
3	205	1.7
3	207	1.9
3	261	1.8
3	206	1.9
3	138	1.4
3	192	1.1
3	168	1.6
3	213	1.4
3	203	1.4
3	156	1.6
3	220	1.4
3	221	1.6
3	148	1.3
3	193	1.3
3	145	1.8
3	133	1.4
3	199	0.9
3	173	1.5
3	246	1.9
3	166	1.2
3	125	1.6
3	241	1.2
3	195	1.8
3	187	1.5
3	200	1.3
3	238	1.4
3	213	1.1
3	209	1.7
3	102	1.6
3	253	2.1
3	97	1.8
3	162	2.1
3	239	1.2
3	136	1.6
3	168	1.7
3	93	1.5
3	244	0.9
3	202	1.8
3	181	1.3
3	112	1.8
3	125	1.8
3	190	1.7
3	253	1.7
3	134	1.3
3	174	1
3	207	1.9
3	228	1.8
3	218	1.3
3	240	1.8
3	234	1.8
3	202	1.4
3	166	1.1
3	181	1.2
3	91	1.6
3	97	1.3
3	169	1.4
3	145	1.7
3	177	2.5
3	147	0.8
3	167	1
3	273	1.6
3	161	1.9
3	97	1.9
3	104	1.7
3	190	1.1
3	143	1.3
3	221	1.6
3	229	1.2
3	216	1.2
3	255	1.6
3	180	1.2
3	192	1.3
3	168	1.8
3	139	1.1
3	208	1.6
3	173	1
3	216	1.7
3	253	1.6
3	296	1.5
3	280	1.2
3	156	2.3
3	182	1.1
3	195	0.7
3	246	1.3
3	163	1.3
3	200	1.7
3	238	1.6
3	254	0.7
3	226	1.4
3	153	1.7
3	174	0.9
3	182	1.3
3	194	1.8
3	226	1.5
3	231	1.3
3	163	1.2
3	212	1.9
3	118	1.5
3	161	1.7
3	153	1.8
3	198	1.8
3	183	1.3
3	244	1.5
3	148	1.6
3	172	1.7
3	167	1.3
3	145	0.9
3	240	1.7
4	224	2.6
4	201	2.5
4	216	2.9
4	171	2.4
4	157	2.4
4	237	2.5
4	196	2.5
4	278	2.6
4	249	2.5
4	211	2.4
4	215	2.3
4	204	2.4
4	193	2.6
4	197	2.9
4	167	2.5
4	224	2.7
4	190	2.4
4	226	1.3
4	195	1.7
4	211	1.2
4	208	1.6
4	166	1
4	228	1.6
4	252	1.4
4	165	1.4
4	222	1.6
4	209	1
4	250	1.9
4	201	1
4	192	1.2
4	207	1.4
4	181	1.8
4	148	2.1
4	201	1.4
4	177	1.7
4	173	2
4	206	1.3
4	202	1.7
4	221	1.2
4	254	1.2
4	206	1.3
4	229	1.2
4	230	1.5
4	198	1.4
4	246	1.9
4	277	1.5
4	157	1.9
4	170	1.3
4	180	0.8
4	243	2.1
4	182	2.1
4	130	1.9
4	200	1.4
4	216	1.6
4	263	1.3
4	212	1.4
4	169	2
4	252	1.4
4	161	1.8
4	194	1.3
4	242	0.7
4	212	1.9
4	256	2
4	189	1.5
4	178	1.2
4	122	1.7
4	229	2
4	205	1.7
4	199	1.6
4	209	1.3
4	238	1.8
4	213	1.9
4	236	0.4
4	182	1.4
4	192	1.9
4	165	1.1
4	230	1.4
4	212	1.1
4	253	1.6
4	234	1
4	178	1.9
4	218	1.3
4	206	1.5
4	213	1.6
4	311	1.2
4	232	1.1
4	196	1.5
4	167	1.6
4	149	1.3
4	269	1.6
4	237	1.1
4	256	1.6
4	290	1.4
4	208	1.4
4	231	1.6
4	215	1.8
4	244	1.7
4	163	1.8
4	175	1.2
4	305	1.6
4	195	1.2
4	204	1.9
4	203	1.5
4	169	1.7
4	314	1.7
4	161	1.7
4	244	1
4	226	1.3
4	219	1.6
4	244	1.1
4	263	1.5
4	188	1.4
4	147	1.9
4	143	2
4	275	1.8
4	176	1.3
4	162	1.5
4	255	1.7
4	178	1.5
4	253	1.5
4	188	1.3
4	213	1.1
4	164	1.4
4	151	1.7
4	208	1.2
4	195	1.8
4	222	1.5
4	207	1.4
4	158	1.4
4	191	1.7
4	223	0.9
4	191	1.2
4	198	1.2
4	215	1.2
5	242	2.2
5	214	3.2
5	144	2.5
5	202	2.5
5	240	2.6
5	243	2.6
5	215	2.7
5	223	2.1
5	186	2.6
5	219	2.7
5	200	2.5
5	257	2.5
5	216	3
5	274	2.7
5	129	2.7
5	213	2.6
5	249	3
5	195	1.8
5	190	1.8
5	193	1.2
5	234	2
5	277	1.1
5	266	1.5
5	259	1.1
5	275	1.3
5	212	1.7
5	257	1.4
5	261	1.3
5	232	2.2
5	190	1.7
5	150	1.4
5	177	1.5
5	237	1.5
5	254	1.4
5	213	1.5
5	225	1.3
5	209	2
5	194	1.7
5	206	1.7
5	189	1.6
5	202	1.7
5	215	1.5
5	176	2.1
5	157	1.4
5	237	1.5
5	281	1.3
5	240	1.6
5	260	2
5	240	1
5	227	1.4
5	152	1.5
5	217	0.8
5	217	1.6
5	220	1.2
5	240	1.7
5	270	1.6
5	160	1.3
5	254	1
5	242	1.7
5	311	1.7
5	267	1.4
5	194	1.5
5	191	1.7
5	261	1.2
5	222	1.6
5	211	1.3
5	215	1.3
5	247	2
5	189	1.5
5	189	1.4
5	279	1.7
5	234	1.5
5	159	1.8
5	167	0.7
5	277	1.7
5	245	1.2
5	206	1.7
5	247	1.9
5	189	1.4
5	234	1.6
5	235	1.8
5	222	0.8
5	252	1.2
5	199	1.4
5	274	1.6
5	266	1.5
5	236	0.6
5	193	1.6
5	216	1.4
5	197	1.6
5	160	1.6
5	231	0.7
5	216	1.8
5	231	1.1
5	172	1.4
5	224	1.3
5	217	2.1
5	225	1.7
5	199	1.4
5	320	2.5
5	228	1.3
5	233	2
5	240	1.3
5	277	1.6
5	232	1.7
5	246	1.7
5	248	1.8
5	243	1.4
5	153	1.6
5	229	1.2
5	257	1.5
5	175	1.1
5	205	1.5
5	229	1
5	272	1.3
5	243	1.1
5	249	1.4
5	201	1.6
5	259	1.5
5	224	1.2
5	207	1.2
5	244	1
5	225	1.3
5	246	1.8
5	194	1.2
5	230	1.6
5	192	2
5	242	2
5	171	1.6
5	264	1.6
5	205	1.6
5	181	1.6
5	205	1.6
5	251	1.5
6	270	2.6
6	190	3.1
6	162	2.3
6	256	2.7
6	224	2
6	200	2.5
6	163	2.2
6	323	2.5
6	321	2.3
6	263	2
6	193	1.8
6	224	1.8
6	250	2.6
6	186	2.6
6	251	2.5
6	211	2.8
6	188	1.9
6	218	1.5
6	243	1.3
6	251	1.3
6	234	1.5
6	213	1
6	252	1.6
6	343	1.7
6	204	1.5
6	297	1.3
6	278	1
6	254	1.1
6	190	1.4
6	224	1.4
6	224	0.9
6	247	2.1
6	205	1.6
6	220	1.4
6	250	1.5
6	253	1.4
6	159	1.9
6	286	1.5
6	204	1.9
6	243	1.2
6	252	1.5
6	207	0.8
6	193	1.7
6	186	0.8
6	168	1.5
6	225	1.2
6	245	1.1
6	215	1.7
6	141	1.4
6	198	1.6
6	215	1.5
6	189	1.1
6	185	2
6	191	1.4
6	238	1.7
6	197	1.2
6	167	1.2
6	255	1.3
6	263	1.5
6	238	1.2
6	234	1.4
6	235	1.3
6	135	2.1
6	222	1.8
6	231	1.7
6	175	1.9
6	270	1.5
6	224	1.4
6	240	1.7
6	226	1.7
6	258	1.8
6	237	2
6	238	1.5
6	300	1.4
6	266	1.7
6	217	2.1
6	208	1.4
6	267	1.6
6	209	1.4
6	237	1.3
6	232	1.7
6	198	1.3
6	245	1.1
6	235	1.6
6	271	1.4
6	139	1.3
6	264	1.6
6	191	1.5
6	241	1.5
6	201	1.9
6	237	0.5
6	257	1.4
6	268	1.3
6	201	1.7
6	259	2
6	200	1.2
6	300	1.8
6	263	1.5
6	240	0.8
6	209	1.7
6	208	1.8
6	326	1.2
6	293	1.2
6	155	1.5
6	156	1.5
6	202	1.4
6	219	1.3
6	233	1.5
6	245	1.4
6	216	1.4
6	270	2.4
6	270	1.6
6	276	1
6	246	1
6	218	1.4
6	280	1.2
6	242	1.6
6	254	1.8
6	234	1.5
6	289	1.7
6	134	1.6
6	228	1.4
6	312	1.5
6	212	1.6
6	168	2.1
6	181	1.5
6	254	1.4
6	229	1.5
6	224	2
6	327	1.5
6	256	1.5
7	222	3
7	248	2.1
7	218	2.3
7	203	2
7	223	2.4
7	177	2.7
7	150	2.5
7	225	2.2
7	242	2.5
7	215	2.7
7	221	2.3
7	180	2.4
7	262	2.6
7	273	2.5
7	215	2.1
7	207	2.4
7	234	2
7	299	1.4
7	275	1.1
7	282	1.5
7	275	1.8
7	303	1.1
7	271	1.5
7	303	1.6
7	210	1.7
7	246	1.7
7	275	1.7
7	255	1.9
7	313	1.4
7	247	1.5
7	239	1.5
7	250	1.3
7	250	1.8
7	197	1.1
7	213	1.3
7	200	1.6
7	268	1.4
7	252	1.7
7	253	1.5
7	274	1.6
7	321	1.9
7	280	1.5
7	238	1.6
7	256	1.2
7	163	1.3
7	234	1.4
7	269	1.9
7	266	1
7	194	1.6
7	298	1.6
7	289	1.6
7	265	1.1
7	282	1.2
7	279	1.8
7	237	1.7
7	218	1.5
7	324	1.9
7	214	1.7
7	246	1.6
7	260	1.8
7	186	1.4
7	293	2
7	210	1.6
7	268	1.2
7	202	1.3
7	272	1.2
7	231	1.3
7	226	1.9
7	234	1.3
7	318	1.7
7	285	1.5
7	257	1.1
7	289	1.3
7	254	1.4
7	229	1.2
7	275	1.2
7	256	1.7
7	232	1.7
7	217	1.6
7	280	1.2
7	260	1.6
7	247	1.6
7	247	1.4
7	293	1.2
7	244	0.6
7	276	1.8
7	221	1.3
7	287	1.4
7	305	1.8
7	250	1.4
7	213	1.5
7	254	1.6
7	229	1.4
7	231	1.8
7	257	1.6
7	222	1.8
7	230	1.2
7	256	1.7
7	236	0.9
7	301	1.6
7	248	1.9
7	209	1.7
7	232	1.6
7	193	1.5
7	265	1.7
7	272	1.8
7	291	1.4
7	248	1.2
7	198	1.7
7	202	0.9
7	212	1.3
7	240	1.7
7	203	1.9
7	272	1.6
7	274	1.5
7	239	1.2
7	206	1.6
7	262	1.8
7	172	1.6
7	231	1.8
7	247	1.3
7	222	1.6
7	212	1.5
7	298	1.2
7	388	1.6
7	272	1.4
7	259	1.7
7	297	1.9
7	266	1.6
7	239	1.7
7	262	1.8
7	267	1.5
7	244	1.5
7	297	2
7	235	1.8
7	322	1.7
8	229	2.4
8	280	2.5
8	185	2.6
8	230	2.5
8	276	2.6
8	213	2.4
8	245	2.1
8	261	2.3
8	233	2.2
8	246	2.7
8	248	2.4
8	218	2.4
8	257	2.4
8	241	2.7
8	248	2.9
8	182	2.1
8	274	2.1
8	234	1.7
8	259	0.9
8	244	1.5
8	226	1.2
8	224	1.7
8	207	1.9
8	196	2.2
8	200	1.6
8	215	1.6
8	208	1.2
8	221	1.7
8	252	1.5
8	199	1.7
8	328	1.7
8	286	1.4
8	220	1
8	238	1.5
8	198	1.6
8	201	1.8
8	240	1.7
8	276	1.6
8	292	1.2
8	195	2
8	248	1.4
8	268	1.4
8	273	1.3
8	220	1.6
8	233	1.6
8	271	1.2
8	242	1.7
8	227	1.6
8	259	1.1
8	308	1.2
8	250	1.4
8	234	1.3
8	247	0.9
8	265	1.5
8	305	1.5
8	263	2
8	253	1.6
8	260	1.4
8	312	1.4
8	306	1.9
8	306	1.4
8	275	1.3
8	238	1.4
8	243	1.3
8	265	1.6
8	148	1.4
8	284	1.6
8	245	1.8
8	210	1.6
8	240	1
8	213	1
8	229	1.4
8	244	1.9
8	284	1.8
8	236	1.4
8	282	1.6
8	244	1.1
8	230	2.2
8	282	2
8	195	2
8	263	1.4
8	285	1.2
8	241	1.3
8	239	1.9
8	305	1.3
8	239	1.4
8	337	1.8
8	257	2
8	209	1.1
8	345	1.7
8	341	1.6
8	406	1.5
8	285	1.3
8	297	1.6
8	185	1.5
8	300	1.3
8	190	1.7
8	285	0.9
8	236	1.3
8	310	1.8
8	258	1.3
8	271	1.2
8	206	1.8
8	127	1.7
8	213	1.5
8	298	1.3
8	328	1.8
8	272	1.5
8	222	1.7
8	263	1.4
8	324	1.5
8	196	1.5
8	194	1.5
8	297	1.5
8	269	1.4
8	226	1.8
8	273	1.2
8	261	1.2
8	294	1.3
8	281	1.1
8	235	1.7
8	255	1.4
8	287	2
8	271	1.6
8	260	1.2
8	231	1.6
8	238	1.6
8	263	1.5
8	251	0.5
8	254	1.1
8	205	1.9
8	299	1.1
8	269	1.9
8	233	1.9
9	355	2.8
9	272	2.7
9	339	2.3
9	243	2.4
9	245	2.5
9	279	2.6
9	302	2.6
9	254	2.5
9	379	2.6
9	270	2.9
9	357	2.2
9	276	2
9	251	2.5
9	268	2.8
9	350	2.2
9	229	2.7
9	276	2.9
9	265	1.6
9	282	1.6
9	293	1.7
9	282	1.6
9	287	1.8
9	361	1.8
9	329	1.2
9	327	1.5
9	358	1.3
9	295	1.6
9	279	1.6
9	327	2.3
9	290	1.1
9	329	1.5
9	297	1.5
9	226	1.7
9	348	1.7
9	316	1.1
9	349	0.9
9	299	1.7
9	279	1.7
9	326	1.4
9	246	1
9	277	1.9
9	326	1.3
9	294	1
9	247	1.7
9	269	2.1
9	373	1.6
9	286	1.6
9	237	1.6
9	290	1.9
9	293	1.5
9	303	1.5
9	240	1.1
9	259	1.7
9	323	2
9	312	1
9	262	1.5
9	296	1.6
9	276	1.6
9	348	1.3
9	223	1.5
9	303	1.8
9	349	1.8
9	321	1.9
9	293	1.4
9	297	1.5
9	338	1.4
9	297	1.3
9	323	1.4
9	234	1.4
9	300	1.4
9	274	1.4
9	223	1.1
9	327	1.9
9	313	1.6
9	288	0.9
9	291	1.4
9	298	1.6
9	249	1.8
9	318	1.3
9	320	1.8
9	298	1.6
9	309	1.2
9	293	1.2
9	343	1.3
9	258	1.8
9	293	1.4
9	335	1.1
9	269	1.4
9	333	2
9	269	1.2
9	251	1.4
9	293	1.2
9	307	1.6
9	341	1.8
9	171	1.8
9	305	1.9
9	277	1.1
9	334	1.6
9	320	1.7
9	349	1.3
9	253	1.7
9	288	1.4
9	280	1.2
9	283	1.8
9	286	1.3
9	295	1.5
9	338	1.6
9	285	2.1
9	278	0.8
9	306	1.6
9	270	1.5
9	276	1.4
9	295	1.7
9	286	1.8
9	319	1.3
9	291	1.5
9	334	1.7
9	270	1.3
9	301	2
9	312	1
9	284	1.7
9	289	1.4
9	279	1.6
9	311	1.7
9	333	0.9
9	355	1.2
9	262	1.2
9	279	0.9
9	297	1
9	278	2
9	294	2
9	335	1
9	225	1.3
9	278	1.5
9	356	1.6
10	372	2.5
10	359	2.2
10	302	2.6
10	261	2.1
10	251	2.4
10	270	2.5
10	298	2.4
10	316	2.9
10	289	2.6
10	318	2.7
10	289	2.1
10	294	2.6
10	221	2.1
10	343	2.4
10	279	2.1
10	256	1.1
10	261	1.9
10	291	2
10	304	1.7
10	304	1
10	242	1.6
10	267	1.5
10	305	1.2
10	289	1.4
10	197	1.3
10	263	0.9
10	324	1.6
10	370	1.5
10	308	1.7
10	326	1.2
10	362	1
10	325	1.9
10	319	1.5
10	282	1.5
10	313	1.9
10	300	1.3
10	243	1.3
10	263	1.8
10	278	1.3
10	356	1.6
10	244	2
10	351	1.1
10	279	1.9
10	380	1.2
10	264	2.1
10	309	1.2
10	270	1.5
10	265	1.3
10	361	0.8
10	265	1.5
10	370	1.1
10	278	1.2
10	288	1.6
10	283	1.9
10	322	1.7
10	234	1.9
10	247	1.5
10	275	1.6
10	336	1.5
10	308	1
10	339	2.1
10	314	1.8
10	341	1.8
10	279	1.9
10	326	1.1
10	346	1.5
10	236	1.5
10	225	0.7
10	243	1.4
10	320	2.2
10	274	1.3
10	299	0.7
10	281	1.7
10	243	1.3
10	322	1.6
10	271	1.3
10	290	1.6
10	320	1.4
10	287	1.5
10	262	1.8
10	219	2.1
10	275	1.2
10	265	1.8
10	307	1.7
10	321	1.2
10	279	1.2
10	270	1.7
10	270	1.4
10	401	1.4
10	201	1
10	279	1.3
10	322	0.7
10	274	1.9
10	259	1
10	266	2
10	234	1.2
10	328	1
10	242	2.1
10	348	1.8
10	336	1.9
10	232	0.9
10	291	1.7
10	352	1.5
10	315	0.9
10	303	1.5
10	252	1.4
10	275	2.2
10	256	1.2
10	245	1.4
10	270	1.3
10	264	1.5
10	250	1.5
10	264	1.3
10	266	1.5
10	305	1.9
10	293	1.6
10	364	1.3
10	358	1.1
10	327	1.7
10	316	1.9
10	241	1.7
10	299	1.5
10	219	1.3
10	343	1.7
11	374	2.9
11	331	2.5
11	295	3.3
11	288	2.6
11	335	2.6
11	311	2.9
11	311	2.2
11	305	2.3
11	272	2.6
11	324	2.1
11	232	2.6
11	259	3.1
11	387	2.3
11	357	2.4
11	346	3
11	345	2.1
11	302	1.8
11	301	1.5
11	288	1.6
11	351	1.6
11	311	1.2
11	362	1.5
11	334	1.9
11	367	1
11	332	1.3
11	334	1.9
11	341	1.5
11	302	1.7
11	269	1.3
11	286	1.4
11	319	1.8
11	351	1.4
11	297	1.6
11	344	1.7
11	287	1.2
11	335	1.4
11	277	1.2
11	299	1.9
11	262	0.9
11	271	1.7
11	299	1.5
11	331	1.4
11	320	1
11	307	1.5
11	328	1.7
11	282	1.5
11	337	1.3
11	317	1.6
11	358	2.2
11	360	1.6
11	308	1.3
11	295	1.5
11	336	1.6
11	295	1.5
11	298	1.8
11	373	1.5
11	312	1.3
11	342	1.3
11	284	1.1
11	392	1.8
11	275	1.4
11	369	1.6
11	288	1.8
11	403	1.6
11	317	1.1
11	395	1.6
11	251	1.2
11	238	1.6
11	334	1.7
11	303	1.3
11	230	1.6
11	337	1.8
11	314	1.5
11	313	1.2
11	357	1.3
11	285	2
11	349	1.6
11	294	1.9
11	324	1.4
11	398	1.3
11	291	1.4
11	327	1.5
11	277	1.6
11	379	1.4
11	379	1.6
11	351	1.7
11	285	1.3
11	378	1.2
11	270	1.1
11	367	1.7
11	380	1.5
11	276	1.5
11	319	1.3
11	315	1.3
11	323	1.7
11	353	1.5
11	384	1.7
11	313	1.8
11	324	1.5
11	370	1.7
11	330	1.5
11	292	1.3
11	313	1.7
11	310	1.6
11	275	1.1
11	334	0.9
11	282	1.1
11	294	1.8
11	332	1.3
11	247	1
11	301	1.4
11	394	1.3
11	302	1.5
11	331	1.3
11	387	1.8
11	314	1.3
11	327	1.4
11	275	1.4
11	338	1.6
11	323	1.4
11	379	2
11	289	1.4
11	357	1.8
11	267	1.3
11	266	1.8
11	295	1.2
11	350	1.4
11	311	1.6
12	354	2.4
12	341	2.5
12	352	2.9
12	366	2.4
12	410	2.3
12	392	2.7
12	362	2.4
12	405	2.7
12	336	1.9
12	367	2.4
12	289	2.9
12	350	2.5
12	307	2.8
12	362	2.3
12	381	3.2
12	365	3
12	392	1.4
12	315	1.1
12	335	1.2
12	346	1.6
12	312	1.6
12	345	1.5
12	352	1.5
12	343	1.6
12	357	1.6
12	347	2
12	368	1.9
12	343	1.5
12	292	1.7
12	341	1.6
12	377	1.6
12	386	1.7
12	264	1.8
12	357	1.1
12	450	1.1
12	331	1.6
12	434	2.2
12	347	1.1
12	297	1
12	304	1.3
12	398	1.2
12	339	2
12	249	1.6
12	399	1.4
12	334	1.6
12	338	1.5
12	358	1.3
12	323	1.5
12	308	1.4
12	387	1.8
12	366	1.8
12	358	1.6
12	275	1.8
12	318	1.2
12	376	1.7
12	326	2.1
12	378	2.1
12	329	1.8
12	321	1.5
12	357	1.9
12	382	1.5
12	321	1.9
12	411	1.5
12	353	1.6
12	322	1.9
12	292	2.2
12	352	1.8
12	402	1.7
12	310	1.6
12	408	1.6
12	300	0.8
12	360	1.7
12	333	1.6
12	266	0.9
12	386	1.5
12	347	0.9
12	329	1.7
12	346	1.7
12	358	2.2
12	338	1.6
12	316	1.7
12	402	1.9
12	395	1.2
12	334	1.1
12	333	1.7
12	399	1.6
12	305	1.9
12	371	1.2
12	272	1.5
12	374	1.5
12	400	1.2
12	306	2
12	320	1.2
12	377	1.3
12	317	1.5
12	333	1
12	321	1.1
12	343	1.4
12	368	1.4
12	345	1.4
12	268	1.8
12	336	1.6
12	379	1.2
12	312	1.2
12	266	1.3
12	316	1.5
12	355	1.4
12	359	1.6
12	395	1.8
12	394	1.7
12	349	1.2
12	355	0.8
12	297	1
12	353	1
12	347	1.4
12	377	0.8
12	368	1.5
12	468	1.5
12	401	1.2
12	416	1.6
12	319	1.2
12	294	1.3
12	279	0.8
12	327	2
12	321	1.8
12	338	1.7
12	423	1.6
12	316	1.5
12	320	2
12	317	1.5
13	369	2.5
13	403	2.2
13	373	2.2
13	442	2.3
13	351	2.8
13	340	2.6
13	380	2.3
13	410	2.4
13	356	2.3
13	367	2.6
13	476	2.9
13	340	2.4
13	376	2.7
13	449	2.8
13	355	2.4
13	410	2.5
13	409	1.8
13	323	1.1
13	381	1.4
13	372	1.7
13	326	1.3
13	358	1.6
13	328	1.6
13	432	1
13	384	1.5
13	392	1.5
13	372	1
13	308	1.1
13	382	1.5
13	368	1.6
13	277	1.8
13	434	1.3
13	343	1.9
13	381	1.7
13	417	1.2
13	389	1.5
13	435	1.6
13	420	1.4
13	424	1.2
13	421	1.4
13	362	1
13	469	1.3
13	425	1.5
13	394	2.1
13	370	1.2
13	334	1.8
13	378	0.9
13	417	1.4
13	333	1.4
13	366	1.5
13	387	1.5
13	376	1.2
13	399	1.3
13	377	0.8
13	393	1.5
13	387	1.8
13	389	1.8
13	377	1.7
13	404	1.2
13	347	1
13	383	1.6
13	390	1.1
13	366	1.3
13	430	1.4
13	377	1.5
13	361	1.3
13	334	1.6
13	416	1.6
13	434	1.3
13	392	1.6
13	338	1.4
13	372	1.6
13	379	1.5
13	300	1.7
13	456	1.1
13	412	1.5
13	359	1.6
13	433	1.8
13	337	1.4
13	362	0.9
13	366	1.8
13	338	1.3
13	462	1.5
13	304	2
13	352	1.4
13	413	1.6
13	388	1
13	387	1.3
13	376	1.7
13	369	1.3
13	411	1.3
13	364	1.6
13	361	1.8
13	380	1.7
13	385	1.6
13	407	1.6
13	304	1.9
13	299	1.4
13	397	1.5
13	472	1.7
13	374	1.1
13	303	2
13	355	1.5
13	392	1.8
13	315	1.3
13	349	1.2
13	378	1.7
13	356	2
13	323	1.1
13	399	1
13	350	1.4
13	390	1.4
13	439	1.9
13	424	1.9
13	468	1.7
13	418	1
13	361	1.8
13	316	1.2
13	362	1.3
13	360	1.2
13	363	1.8
13	344	1.1
13	490	1.4
13	348	1.6
13	372	1.4
13	392	1.7
13	433	0.8
14	293	2.3
14	390	2.4
14	372	3
14	338	2.6
14	439	2.9
14	368	2.6
14	425	2.3
14	361	2.7
14	452	1.9
14	400	2.9
14	440	2.6
14	342	2.1
14	296	2.2
14	432	2.3
14	401	2.7
14	403	2.9
14	371	1.9
14	370	1.1
14	380	1.7
14	313	1.1
14	368	1.6
14	401	1.2
14	346	1.8
14	429	1.9
14	406	1.1
14	366	1.4
14	442	1.6
14	334	1.8
14	381	1.4
14	414	1.4
14	415	1.3
14	441	1.7
14	430	1.2
14	376	1.3
14	395	1.2
14	443	1.1
14	453	1.5
14	410	1.9
14	404	2.1
14	348	1.4
14	411	1.6
14	311	1.8
14	350	1.5
14	388	1.5
14	378	1.3
14	398	1.4
14	400	1.6
14	388	1
14	355	1.5
14	394	1.6
14	436	1.4
14	345	1.6
14	385	1.1
14	366	1
14	411	1.5
14	413	1.7
14	411	1.1
14	390	1.7
14	382	1.3
14	390	1.1
14	374	1.4
14	336	1.6
14	355	1.2
14	383	1.7
14	475	1.8
14	370	1.8
14	386	0.9
14	333	1.6
14	452	1.6
14	498	1.3
14	369	1.5
14	386	1.8
14	364	1.6
14	420	1.6
14	389	1.3
14	401	1.2
14	422	1.2
14	336	1.7
14	429	1.5
14	351	2.4
14	343	1.8
14	370	1.5
14	431	2
14	368	1.5
14	273	1.4
14	391	1.6
14	318	1.5
14	360	1.4
14	465	1.5
14	397	1.3
14	404	1.9
14	433	1
14	410	1.3
14	353	1.7
14	427	1.7
14	332	1.5
14	397	1.4
14	381	1.4
14	400	1
14	449	1.8
14	402	1.2
14	419	1.4
14	353	1.5
14	360	1.5
14	431	1.9
14	417	1.4
14	328	2.2
14	360	1.2
14	385	1.8
14	384	1.2
14	402	1.3
14	406	1.3
14	391	1.8
14	431	1
14	396	1.1
14	393	1.4
14	408	0.7
14	350	1.5
14	414	1.8
14	422	1.5
14	339	1.8
14	343	1.4
14	455	1.6
14	408	1.5
14	374	2.2
14	485	2
14	385	1.6
14	377	1
14	406	1.6
14	420	1.8
14	386	1.9
15	383	2.8
15	417	2.7
15	417	2.7
15	447	2.7
15	462	2.6
15	431	2.6
15	492	2.7
15	417	2.4
15	455	3.5
15	418	2.4
15	521	2.3
15	376	2.2
15	412	2.3
15	488	2.8
15	482	2
15	403	2.6
15	432	2.4
15	500	1.4
15	383	1.8
15	511	1.6
15	466	1.2
15	480	1.2
15	433	1.6
15	455	2
15	446	1.8
15	471	1.5
15	373	1
15	413	1.7
15	421	1.6
15	477	1.4
15	424	1.5
15	439	1.5
15	448	1.4
15	452	1.6
15	370	1.6
15	433	1.8
15	463	0.7
15	414	1.4
15	421	1.3
15	446	1.6
15	462	1.6
15	483	1.8
15	414	1.8
15	416	1.4
15	508	1.7
15	472	1.4
15	471	1.5
15	445	2
15	439	1.9
15	472	1.5
15	466	2
15	445	1
15	482	1.2
15	451	1.3
15	408	1.4
15	451	1.6
15	428	1.5
15	407	1.9
15	432	1.6
15	452	1.4
15	452	1.8
15	490	1.6
15	446	1.6
15	432	1
15	378	1.5
15	396	1.8
15	452	1.3
15	443	1.6
15	472	2.1
15	374	1.5
15	427	1.8
15	462	1.2
15	500	1.6
15	423	1.4
15	494	1.5
15	476	1.5
15	429	1.1
15	468	1.4
15	451	1.4
15	406	1.4
15	470	1.5
15	513	1.8
15	447	2.3
15	485	1.3
15	412	1.8
15	462	2
15	424	2
15	457	1.2
15	410	1.9
15	456	1.9
15	403	1
15	444	1.8
15	489	1.6
15	421	0.9
15	455	0.7
15	475	1.3
15	425	2
15	371	1.4
15	446	2.1
15	392	1.2
15	398	1.3
15	508	1.5
15	476	1.5
15	449	1.5
15	544	2
15	513	1.8
15	449	1.3
15	420	1.4
15	441	1.6
15	430	1.5
15	494	1.4
15	438	1.7
15	442	1.1
15	441	1
15	391	1.1
15	404	1.4
15	488	1
15	458	1.6
15	522	1.7
15	450	1.8
15	452	1.6
15	431	0.7
15	483	1.7
15	426	1.2
15	445	1.4
15	383	1.8
15	457	1.3
15	497	2
15	403	1.2
15	386	1.4
15	392	1.7
15	440	1.5
15	413	1.5
15	424	1.3
15	472	1
16	364	2.3
16	433	2
16	437	2.7
16	451	2.7
16	501	2.1
16	392	2.5
16	384	2.7
16	365	2.2
16	486	2.1
16	454	2.8
16	425	2.5
16	385	2.9
16	410	2.6
16	398	3
16	448	2.5
16	369	2.4
[truncated: 14,989 more rows]
