# Supplementary material for: Optimization of airport check-in service quality focused on operational costs and passengers’ satisfaction
Source: PLoS One. 2021 Aug 5;16(8):e0253586. doi: 10.1371/journal.pone.0253586 (PMC8341503; doi:10.1371/journal.pone.0253586)
Supplement: S1 File — (ZIP) [file pone.0253586.s001.zip › INSTANCES_PONE-D-20-30894R1/passengers_130_18.txt]

id_f arr_t t_serv
0	0	0
1	104	2.6
1	191	2.4
1	159	2.4
1	186	2.2
1	188	2.3
1	218	2.4
1	184	2.4
1	196	2.1
1	169	2.6
1	116	2.7
1	146	2.2
1	103	2.3
1	100	2.1
1	197	2.3
1	175	2.9
1	179	2.7
1	189	3.1
1	171	1.3
1	148	1.4
1	167	1.6
1	121	1.4
1	189	0.9
1	138	1.9
1	156	2
1	202	1.6
1	100	1
1	161	1.3
1	168	1.6
1	141	1.9
1	143	1.3
1	210	1.4
1	134	1.4
1	107	1.7
1	166	0.7
1	185	1.2
1	200	1.6
1	108	1.4
1	166	1.5
1	183	1.2
1	149	1.3
1	184	1.7
1	161	1.4
1	185	1.4
1	180	1
1	175	1.2
1	138	1.6
1	133	1.4
1	124	1.2
1	119	1.6
1	164	1.1
1	111	1.9
1	97	1.1
1	47	1.7
1	189	1.2
1	157	1.9
1	128	1.1
1	136	1.7
1	122	2.1
1	183	1.7
1	125	1.7
1	73	1.6
1	132	2
1	24	1.5
1	113	1.1
1	154	1.1
1	171	1.3
1	58	1.9
1	153	1.5
1	177	1.7
1	157	1.5
1	158	2.2
1	134	1.7
1	124	1.5
1	120	1.8
1	104	1.6
1	240	1.1
1	131	1.6
1	147	0.9
1	121	1.5
1	155	1.4
1	137	1.9
1	154	1.3
1	147	1.2
1	222	1.3
1	79	1.3
1	179	1.5
1	147	1.8
1	155	1.7
1	82	1.4
1	107	1.3
1	151	1.7
1	124	1.7
1	199	1.6
1	137	1.8
1	157	1.6
1	146	1.2
1	177	1.8
1	192	1.2
1	183	1.1
1	125	1.9
1	128	1.4
1	128	2
1	137	0.9
1	68	1.5
1	148	1.6
1	156	2
1	216	1.5
1	110	2.2
1	110	1.5
1	93	1.3
1	113	1.6
1	147	1.4
1	180	1.8
1	113	1.2
1	139	1.5
1	185	2.3
1	174	1.4
1	211	1.4
1	166	1.6
1	167	1.7
1	133	1.9
1	157	1.3
1	217	1.6
1	157	1.4
1	235	1.8
1	141	0.9
1	122	1.8
1	151	1.7
1	169	1.1
1	124	2
1	169	1.5
1	197	1.3
1	128	1.5
1	133	2
1	210	1.6
1	96	1.5
1	138	1.1
2	175	2.1
2	212	2
2	189	2.5
2	116	2.3
2	215	2.6
2	245	3.1
2	127	2.4
2	211	2
2	148	2.6
2	205	2.7
2	185	2.5
2	146	2.6
2	142	2.6
2	236	2.6
2	241	2.7
2	152	3
2	183	1.6
2	163	0.6
2	226	1.4
2	166	1.6
2	107	2
2	164	2.1
2	120	1.6
2	221	1.6
2	225	2.1
2	138	1.2
2	180	2.1
2	180	1.4
2	124	1.1
2	125	1.4
2	194	1.3
2	188	1.3
2	146	1.2
2	213	1.2
2	191	1.3
2	183	1.5
2	203	2.2
2	174	1.3
2	142	1.6
2	213	1.7
2	151	1.5
2	134	0.7
2	154	1.3
2	175	1.2
2	128	1.5
2	152	1.1
2	109	1.7
2	115	1.6
2	134	1.3
2	122	1.7
2	238	1.9
2	166	1.4
2	154	1.3
2	178	1.5
2	115	1.6
2	149	1.4
2	183	1.5
2	191	1.4
2	150	1.3
2	205	1.4
2	163	1.2
2	164	1.6
2	150	1.4
2	179	1.1
2	151	1.3
2	138	1.1
2	125	1.5
2	201	1.6
2	188	1.4
2	142	1.3
2	186	1.9
2	146	1.6
2	209	1.1
2	153	1.3
2	163	1.1
2	209	1.5
2	204	1.6
2	216	1.9
2	188	1.3
2	264	1.7
2	179	1.5
2	87	1.6
2	159	2.1
2	108	1.4
2	157	1.5
2	118	1.7
2	213	1.7
2	219	1.4
2	158	1.2
2	188	1
2	171	1.4
2	135	1.6
2	216	1.1
2	194	1.3
2	247	1.1
2	142	1.4
2	158	1.9
2	240	1.6
2	145	1.8
2	245	1.6
2	189	1.8
2	161	1.1
2	187	1.8
2	168	1.7
2	182	1.5
2	194	1.2
2	166	1.4
2	126	1.4
2	134	1.3
2	135	1.8
2	166	1.4
2	193	1.6
2	143	1.4
2	108	1.6
2	191	2.4
2	137	1.7
2	188	2
2	205	1.5
2	148	1.5
2	250	1.1
2	184	1.1
2	255	1.3
2	217	0.9
2	137	1.3
2	95	1.4
2	181	1
2	211	1.3
2	190	1.6
3	266	2.7
3	152	2.4
3	140	3.3
3	186	2.6
3	186	2.2
3	179	2.3
3	206	2.5
3	227	2.7
3	162	2.8
3	153	2.4
3	144	2.7
3	173	2.6
3	153	2.3
3	230	2.9
3	130	2.6
3	151	1.5
3	167	1.1
3	184	1.2
3	196	1.6
3	229	1.7
3	210	1
3	229	1.3
3	170	1.8
3	160	1.4
3	169	1.5
3	124	2
3	133	1.7
3	177	1.2
3	153	1.7
3	236	2.1
3	104	1.5
3	196	1.5
3	152	1.6
3	179	1.6
3	157	1.6
3	161	1.3
3	173	1.6
3	153	1.4
3	135	2
3	139	1.8
3	165	1.5
3	113	1.5
3	73	1.1
3	214	1.1
3	159	1.3
3	179	1.2
3	240	1.1
3	131	1.5
3	228	1.9
3	188	1.5
3	165	1.9
3	164	1.8
3	197	1.4
3	191	1.8
3	198	1.8
3	156	1.8
3	147	1.3
3	194	1.6
3	187	1
3	129	1.2
3	81	1.8
3	165	2.2
3	218	2
3	181	1.9
3	216	2
3	193	1.4
3	146	1.4
3	209	1.2
3	205	1.5
3	217	1.1
3	170	1
3	105	1
3	150	1.5
3	182	1.6
3	218	1.9
3	191	1.3
3	171	1.7
3	215	1.4
3	229	1.7
3	160	1.6
3	107	1.7
3	202	1.9
3	136	1.2
3	259	1.8
3	248	1.5
3	168	1.9
3	247	1.7
3	247	1.8
3	190	0.9
3	127	1.6
3	232	2.2
3	152	1.1
3	208	1.5
3	136	1.4
3	85	1.6
3	202	1.7
3	133	1.7
3	153	1.3
3	159	1.2
3	144	1.3
3	177	1.7
3	165	1.7
3	161	1.5
3	143	1.6
3	262	2
3	134	1.2
3	251	1.9
3	141	1.3
3	122	1.6
3	159	1.6
3	239	1.4
3	190	1.2
3	204	1.6
3	165	2.1
3	151	2.1
3	140	2
3	221	1.5
3	82	2
3	151	1.8
3	219	1.6
3	147	1.8
3	149	1.3
4	167	2.4
4	200	2.2
4	229	2.8
4	233	2.3
4	186	2.2
4	149	3.3
4	226	2.1
4	187	2.3
4	223	2.7
4	183	2.8
4	161	2.5
4	207	2.7
4	179	2.5
4	240	2.3
4	168	2.2
4	216	2.2
4	226	1.3
4	295	1.8
4	190	1.7
4	209	1.6
4	189	1.9
4	234	1.6
4	222	1.7
4	154	1.8
4	222	1.7
4	185	1.6
4	249	1.8
4	259	1.6
4	197	1.9
4	197	1.3
4	206	1.7
4	197	1.3
4	162	1.7
4	135	1.2
4	215	1.8
4	285	1.3
4	200	1.4
4	247	1.5
4	258	1.7
4	214	1.1
4	211	1
4	270	1.3
4	228	1.4
4	236	1.3
4	210	1.4
4	200	1.4
4	235	1.4
4	245	1.9
4	267	1.6
4	177	1.8
4	264	1.7
4	331	1.5
4	232	1.3
4	291	1
4	192	1.5
4	344	1.6
4	246	0.9
4	200	1.3
4	202	1.4
4	201	1.3
4	170	1.5
4	203	1.9
4	222	1.2
4	228	1.8
4	245	1.8
4	172	1.3
4	248	1.7
4	196	1.7
4	185	1.4
4	175	1.8
4	212	1.8
4	234	1
4	315	1.3
4	196	1.5
4	263	2.4
4	250	1.6
4	215	1.6
4	193	1.6
4	205	1.3
4	248	2
4	210	1.5
4	225	1.4
4	169	1.6
4	210	1.6
4	245	1.5
4	159	1.9
4	205	1.9
4	260	1.8
4	231	0.9
4	224	1.8
4	193	1.4
4	181	1.7
4	208	1.1
4	185	1.4
4	245	1.2
4	205	1.4
4	184	1.3
4	190	1.7
4	247	1.6
4	267	1.3
4	192	1.5
4	279	1.5
4	121	1.6
4	264	1.1
4	184	1.3
4	182	1.4
4	172	1.7
4	249	1.2
4	215	1.4
4	216	0.9
4	220	1.5
4	249	1.7
4	257	1
4	128	1.3
4	162	1.7
4	180	2
4	223	1.7
4	209	1.6
4	209	1.7
4	171	1.6
4	240	1.1
4	242	1.7
4	159	2
4	188	1.8
4	267	1.1
4	183	2.2
4	251	1.2
4	198	1.1
4	164	1.3
4	192	1.2
4	200	1.3
4	146	1.2
5	239	3.1
5	243	2.4
5	255	3.1
5	244	2.7
5	226	2.4
5	209	2.6
5	271	2.6
5	165	2.4
5	168	2.2
5	215	2.4
5	262	2.5
5	250	2.4
5	207	2.3
5	261	2.8
5	221	2.9
5	223	2.6
5	223	2.2
5	263	1.5
5	205	1.6
5	266	1.9
5	175	1
5	263	1.5
5	271	2
5	263	1.6
5	200	0.9
5	238	1.3
5	169	1.4
5	207	1.9
5	237	1.6
5	186	1.5
5	172	2.1
5	227	1.2
5	240	1.7
5	196	1.6
5	241	1.6
5	281	2.2
5	207	2
5	232	1.8
5	247	1.5
5	185	1.4
5	246	1.4
5	189	1.8
5	168	1.2
5	204	1.9
5	219	1.7
5	146	1.5
5	240	1.1
5	223	1.3
5	280	1.7
5	176	1.2
5	292	1.5
5	241	1.7
5	224	1.4
5	256	0.9
5	152	1.8
5	259	1.5
5	191	1.7
5	251	1.6
5	149	1
5	281	1.2
5	272	1.5
5	258	1.5
5	220	1.3
5	160	1.6
5	257	1.3
5	249	2
5	236	1.2
5	214	1.6
5	216	1
5	291	1.8
5	232	1.7
5	168	1.7
5	236	1.2
5	257	1.6
5	269	1.4
5	252	1.4
5	241	1.2
5	234	1.6
5	193	1.8
5	213	1.9
5	260	1
5	130	1.6
5	211	1.5
5	238	1.2
5	248	1.7
5	244	1.5
5	287	1.5
5	173	1.4
5	237	1.1
5	242	1.1
5	210	1.7
5	284	1.3
5	328	0.8
5	219	1.3
5	175	1.1
5	259	1.6
5	198	1.5
5	185	1.6
5	249	1.8
5	144	1.7
5	172	1.4
5	166	1.9
5	271	1.4
5	227	1.3
5	204	1.8
5	268	1.3
5	273	1.3
5	225	1.3
5	259	2.2
5	254	1.2
5	318	1.7
5	186	1.5
5	222	1.4
5	237	1.8
5	214	1.3
5	249	1.3
5	240	1.6
5	251	1.7
5	250	1.7
5	221	1.1
5	168	1.6
5	186	1.2
5	253	1.8
5	205	1.5
5	219	1.1
5	208	1.7
5	241	1.6
5	286	2.3
5	264	1.2
5	214	1.4
5	231	1.4
5	226	1.8
5	276	1.2
5	248	1.3
6	255	2.9
6	277	2.5
6	198	2.5
6	226	2
6	205	2.5
6	178	2.9
6	184	2.9
6	262	2
6	294	2.5
6	189	2.9
6	256	2.6
6	208	2.9
6	242	2.2
6	222	2.4
6	255	2.6
6	211	2.3
6	281	1.3
6	187	1.4
6	231	1.7
6	345	1.8
6	242	1.8
6	189	1.4
6	265	1.1
6	189	1.3
6	236	1.1
6	260	1.8
6	178	1.4
6	200	1.8
6	211	1.6
6	216	1.3
6	230	1.4
6	281	1.1
6	195	1.5
6	293	1.3
6	180	1.5
6	247	1.5
6	195	2.1
6	314	1.8
6	262	1.3
6	235	0.8
6	295	2
6	205	1.4
6	256	1.6
6	226	1.5
6	286	2.3
6	247	1.9
6	250	1.7
6	298	1.6
6	238	2.3
6	254	1.5
6	239	1
6	210	1.3
6	223	2
6	247	1.6
6	214	1.2
6	247	1.7
6	192	1
6	242	1.4
6	200	1.6
6	213	1.5
6	247	1.4
6	263	0.9
6	226	1.2
6	278	1.8
6	250	1.7
6	300	1.8
6	280	1.4
6	192	1.2
6	162	1.7
6	236	1.4
6	196	1.6
6	225	1.5
6	242	1
6	205	1.7
6	213	2
6	244	0.7
6	226	1.6
6	195	1.9
6	164	1.4
6	234	1.1
6	183	1
6	147	1.7
6	202	1.6
6	175	1.5
6	254	2
6	226	1.3
6	200	1.6
6	284	1.6
6	238	1.9
6	258	1.6
6	271	1.5
6	234	1.7
6	185	1.4
6	245	1.8
6	269	1.8
6	270	1.7
6	227	1.8
6	278	1.9
6	186	1.5
6	249	1.5
6	226	1.5
6	231	1.3
6	243	1.1
6	205	1.5
6	238	1.1
6	179	1.6
6	279	1.4
6	239	1.2
6	257	1.4
6	156	1.5
6	207	1.4
6	262	1.3
6	221	1.7
6	202	1.4
6	285	1.4
6	239	0.9
6	153	2.2
6	250	1.2
6	264	1.6
6	214	1.3
6	240	1.5
6	207	1.3
6	184	1.1
6	270	1.3
6	254	1.7
6	216	1.7
6	236	1.2
6	240	1.3
7	217	2.2
7	276	2.6
7	213	2.9
7	222	2.4
7	304	2.4
7	174	2.4
7	248	2.6
7	268	2.2
7	231	2.2
7	274	2.3
7	277	2.5
7	201	2
7	248	2.2
7	237	2.1
7	242	3
7	228	1.3
7	169	1
7	247	1.2
7	250	1.9
7	207	1.5
7	241	2.1
7	267	1.4
7	230	1.1
7	223	1.8
7	282	1.1
7	279	1.1
7	227	0.6
7	193	1.8
7	240	1.2
7	262	1.1
7	234	1.2
7	225	1.6
7	241	1.1
7	253	1.5
7	286	1.4
7	181	1.5
7	288	1.3
7	189	1.7
7	173	1.3
7	253	2.1
7	242	1.6
7	220	1.4
7	255	1.5
7	228	2.2
7	145	1.8
7	259	0.8
7	242	1.2
7	206	1.6
7	230	1.6
7	296	1.2
7	220	1.7
7	269	1
7	196	1.5
7	340	1.8
7	342	0.9
7	236	1.7
7	236	1.7
7	245	1.4
7	283	1.4
7	251	0.9
7	247	1.6
7	192	1.6
7	229	1.6
7	211	1.8
7	177	1.6
7	201	1.4
7	260	1.7
7	211	1.7
7	239	2.3
7	268	0.8
7	206	1.1
7	300	1.2
7	157	1.9
7	267	1.3
7	233	1.2
7	268	1.7
7	193	1.3
7	260	1.6
7	211	1.3
7	203	1.5
7	235	1.6
7	213	1.3
7	217	1.7
7	237	1.6
7	205	1.6
7	251	1.6
7	224	0.5
7	201	1.9
7	225	1.6
7	199	1.5
7	220	2
7	290	1.8
7	258	1
7	261	1.8
7	183	1.5
7	234	1.9
7	303	1.3
7	228	2.1
7	238	1.3
7	226	1.1
7	273	1.5
7	278	1.9
7	220	1.3
7	201	1.8
7	300	1.5
7	234	2
7	210	2.1
7	267	0.9
7	237	1.8
7	214	1.8
7	252	1
7	183	1.3
7	258	1.6
7	300	1.4
7	210	1.7
7	296	1.4
7	176	1.4
7	212	1.8
7	232	1.2
7	261	1.5
7	314	1.7
7	307	1.6
7	188	1.9
8	219	2.8
8	313	2.8
8	231	2.9
8	290	2.6
8	278	2.8
8	214	2.9
8	221	2
8	315	2.4
8	270	2.5
8	232	2.5
8	206	2.7
8	243	2.2
8	291	2.3
8	232	2
8	204	2.4
8	287	2.5
8	283	2
8	243	1.9
8	196	1.8
8	231	1.1
8	238	1.5
8	239	1.3
8	254	1.9
8	284	2
8	279	1.6
8	320	1.3
8	242	1.3
8	271	1.4
8	186	1.5
8	243	1.7
8	297	1.4
8	171	1.4
8	307	1.7
8	259	0.6
8	335	1.9
8	259	2
8	247	1.6
8	231	1.2
8	275	1.4
8	252	1.8
8	266	1.2
8	258	1.6
8	225	1.4
8	193	1.3
8	185	1.8
8	226	1.4
8	255	1.6
8	294	1.6
8	259	1.3
8	219	1.4
8	199	1.6
8	262	1.8
8	292	1.5
8	333	0.9
8	340	2
8	279	1.6
8	240	1.8
8	260	1
8	296	2
8	204	1.5
8	244	1.1
8	320	1.9
8	295	1.8
8	337	1.5
8	243	1.4
8	271	1.3
8	318	1.9
8	298	1.9
8	239	1.8
8	250	1.6
8	340	2
8	270	1.7
8	224	1.4
8	174	1.7
8	316	1.1
8	196	1.3
8	295	1.7
8	256	1.3
8	281	1.7
8	321	1.9
8	146	1.2
8	230	1.4
8	207	1.3
8	219	1.1
8	294	1.1
8	246	1.9
8	294	1.3
8	281	1.4
8	294	1.7
8	221	1.5
8	256	0.7
8	240	1.3
8	314	1.2
8	228	1.6
8	349	1.3
8	207	1.7
8	259	1.5
8	252	1.2
8	349	1.4
8	267	1.4
8	265	1.6
8	229	1.8
8	266	1.8
8	277	1.9
8	272	2.2
8	244	0.9
8	185	1.8
8	302	1.6
8	323	1.3
8	255	1.7
8	259	1.9
8	302	1.4
8	279	1.6
8	245	1.8
8	293	1.3
8	281	1.8
8	244	1.5
8	270	1.6
8	275	1.2
8	241	1.4
8	247	1.7
8	346	1.4
8	218	2
8	299	1.8
8	280	1.5
8	309	1.4
8	234	1.3
8	288	2.1
8	248	1.8
8	270	1.2
8	254	1.4
8	215	1.5
8	260	1.9
8	239	1.3
8	166	2.1
8	220	1.8
9	301	2.3
9	326	2.4
9	381	2.7
9	317	2.7
9	358	2.6
9	264	2.2
9	281	2.3
9	237	2.9
9	265	2.4
9	281	2.7
9	249	2.4
9	275	2.3
9	249	2.9
9	282	2.6
9	274	2.8
9	360	2.4
9	256	1.4
9	282	1.9
9	245	2
9	224	1.5
9	230	1.6
9	341	2
9	279	1.4
9	327	1.8
9	287	1.6
9	220	1.7
9	263	1.6
9	221	1.5
9	305	1.7
9	189	1.5
9	269	1.7
9	266	1.6
9	273	1.6
9	305	1.3
9	255	1.6
9	376	2
9	342	1.4
9	237	1.6
9	309	0.9
9	327	1.4
9	255	0.7
9	339	1.3
9	274	1.6
9	328	1.2
9	276	1.2
9	292	1.4
9	289	1.8
9	325	1.7
9	288	2
9	260	1.2
9	352	1.7
9	250	2.1
9	252	0.5
9	278	1.7
9	337	1.5
9	255	1.4
9	285	1
9	376	1.8
9	307	1.5
9	263	1.7
9	268	1.3
9	250	1.7
9	299	1.6
9	274	1.4
9	286	0.9
9	328	1.2
9	259	1
9	298	1.4
9	315	1.9
9	264	1.9
9	257	1.4
9	327	1.8
9	296	2
9	273	2
9	223	1.6
9	318	1.6
9	238	1.3
9	352	1.4
9	309	0.8
9	268	0.9
9	306	2.1
9	271	1.7
9	218	1.4
9	266	1.7
9	225	1.3
9	304	1.6
9	275	1.4
9	283	1.5
9	210	1.4
9	345	1.4
9	312	1.2
9	363	1.6
9	282	1.4
9	358	0.9
9	363	1.7
9	312	2.1
9	310	1.4
9	238	1.3
9	276	1.5
9	318	1.3
9	284	1.5
9	310	1.1
9	271	1.7
9	335	1.5
9	255	1.4
9	329	1.9
9	240	1.2
9	296	2
9	300	1.3
9	280	1.7
9	276	1.6
9	288	1.3
9	307	1.8
9	328	1.7
9	306	1.2
9	324	1.6
9	338	1.8
9	343	1.7
9	236	1.7
9	328	1.2
9	300	1.5
9	243	1.7
9	361	1.1
9	260	1.7
9	341	1.7
9	357	1.5
9	257	1.4
10	307	2.3
10	313	2.2
10	318	2.5
10	283	2.4
10	276	2
10	314	2.2
10	271	2.6
10	306	2.6
10	316	2.1
10	308	2.4
10	312	2.4
10	302	2.8
10	290	2.8
10	353	2.9
10	271	2.8
10	378	2.6
10	311	1.8
10	310	1.8
10	283	1.2
10	375	2.2
10	361	2
10	295	1.8
10	338	1.3
10	360	2.2
10	273	1.3
10	294	1.2
10	279	1.7
10	280	1.8
10	283	1
10	333	1.2
10	366	2
10	362	1.4
10	398	1.4
10	279	1.2
10	279	1.7
10	342	1
10	320	1.3
10	367	1.7
10	240	1
10	349	1.7
10	291	1.3
10	321	1.1
10	255	2.2
10	294	1.8
10	293	1.8
10	311	1.4
10	292	1.5
10	282	1.6
10	348	1.3
10	330	1.1
10	303	1
10	370	1.4
10	289	0.7
10	313	1.7
10	331	1.5
10	318	1.4
10	368	1.1
10	289	1.2
10	351	1.8
10	250	1.6
10	319	1.2
10	341	1.8
10	361	0.6
10	318	1.7
10	313	1.5
10	283	1.9
10	285	1.3
10	294	1.6
10	326	1.6
10	364	1.6
10	281	1.8
10	340	1.9
10	393	0.5
10	395	1.8
10	293	2.3
10	329	1.1
10	246	1.2
10	292	1.5
10	323	1.2
10	362	0.7
10	309	1.8
10	319	1.2
10	348	1.2
10	342	1.6
10	238	1.6
10	292	1.5
10	270	1.7
10	274	2
10	325	1.5
10	365	0.5
10	258	1.7
10	329	1.1
10	355	1.3
10	306	1.4
10	217	1.5
10	309	1.4
10	298	1.3
10	329	1.2
10	295	1.6
10	291	1.3
10	268	1.2
10	286	1.8
10	276	1.1
10	314	1.7
10	303	1.5
10	288	1.3
10	261	1.2
10	345	1.5
10	314	2
10	350	1.3
10	333	1.6
10	328	1.2
10	274	1.6
10	207	1.5
10	303	0.9
10	372	1.6
10	317	1.5
10	309	2
10	342	1.1
10	284	1.7
10	295	1.6
10	337	0.8
10	279	1.3
10	312	2.1
10	254	1.5
10	325	1.8
10	237	1.9
10	345	1.4
10	350	1.2
10	330	1.9
10	322	1.8
11	288	2.4
11	307	3.1
11	343	2.3
11	301	2.3
11	300	3
11	259	2.9
11	355	2.3
11	385	2.1
11	325	2.5
11	376	2
11	342	2.1
11	259	2.3
11	369	2.2
11	289	2.7
11	329	3.2
11	346	2.2
11	371	2.6
11	326	1.2
11	324	1.7
11	347	1.5
11	354	1.5
11	330	1.5
11	363	1.2
11	305	1.4
11	310	1.2
11	306	1.2
11	248	1.3
11	356	0.9
11	346	1.6
11	302	1.8
11	342	1.2
11	346	1.4
11	292	1.5
11	305	1.7
11	290	1.7
11	310	2.1
11	387	1.8
11	309	1.9
11	322	1.2
11	295	1.4
11	295	1.9
11	314	1.3
11	312	1.5
11	283	1.5
11	375	1.4
11	310	1
11	336	2.2
11	343	1.6
11	361	1.5
11	338	1.8
11	345	1.6
11	302	1.1
11	363	1.3
11	362	1.5
11	303	1.2
11	340	1.7
11	366	1.5
11	305	1.5
11	328	1.6
11	328	1.8
11	385	1.3
11	357	1.1
11	393	1.5
11	375	1.7
11	285	1.6
11	315	1.3
11	290	1.2
11	299	2
11	384	2
11	325	1.1
11	410	1.4
11	282	1.3
11	342	1.2
11	304	1.4
11	350	1.2
11	323	1.9
11	287	0.9
11	346	1.6
11	296	1.6
11	256	1.2
11	310	1.1
11	325	1.6
11	357	1.3
11	262	1.9
11	357	1.6
11	347	1.1
11	374	1.2
11	313	1.6
11	283	1.1
11	355	1.5
11	246	1.1
11	330	1.5
11	460	1.4
11	395	1.8
11	294	1.6
11	342	1
11	384	1.5
11	324	0.9
11	295	1.1
11	266	1.4
11	329	1.3
11	335	1.2
11	295	1.5
11	377	1.8
11	324	1.9
11	304	1.2
11	242	1.8
11	271	1.4
11	275	1.4
11	310	1.5
11	307	1.4
11	305	1.5
11	293	1.1
11	390	1.9
11	257	2
11	324	1.8
11	337	1.3
11	313	1
11	362	1.9
11	345	1.5
11	370	1.4
11	298	1.7
11	341	1.6
11	329	1.8
11	304	2
11	292	1.5
11	316	1.4
11	398	1.3
11	361	1.3
11	368	1.2
11	434	1.9
11	250	1.4
11	317	1.4
11	297	1.7
11	319	1.3
12	374	1.9
12	431	2.6
12	350	2.4
12	346	2.1
12	430	2.8
12	365	2.7
12	312	2.2
12	248	2.2
12	306	2.7
12	372	2.3
12	363	2.3
12	406	2.3
12	378	2.5
12	355	2.6
12	378	2.9
12	314	2.5
12	355	2.1
12	382	1
12	380	1.6
12	402	1.5
12	382	1.7
12	338	1.1
12	362	1.7
12	392	1.6
12	390	1.5
12	444	1.5
12	359	1.3
12	289	1.4
12	391	1.2
12	409	1.4
12	359	1.2
12	345	2
12	383	1.3
12	380	1.8
12	347	1.3
12	304	1.7
12	372	1.1
12	384	1.9
12	412	1.6
12	402	1.2
12	403	1.3
12	383	1.9
12	357	1.1
12	438	1.5
12	372	1.4
12	375	1.6
12	356	1
12	404	1.5
12	309	1.6
12	313	1
12	472	1.3
12	293	1.7
12	423	1.7
12	357	1.6
12	361	2
12	360	1.5
12	356	1.5
12	345	1.4
12	406	1.7
12	343	1.4
12	375	1.6
12	402	1.4
12	368	1.7
12	412	1.8
12	322	1.7
12	427	2
12	466	1.5
12	418	1.4
12	376	1.6
12	317	1.3
12	357	1.8
12	481	1.5
12	351	1.9
12	333	1.4
12	400	1.3
12	348	1.4
12	379	1
12	343	1.9
12	376	1.9
12	355	1.8
12	384	1.3
12	363	1.5
12	346	1.9
12	417	2
12	351	1.9
12	470	1.3
12	341	1.5
12	385	1.1
12	386	1.4
12	368	2
12	408	1.8
12	360	1.5
12	307	1.4
12	344	1.1
12	415	2.3
12	353	1.2
12	378	2
12	315	1.4
12	393	1.9
12	334	1.7
12	302	1.8
12	369	1.2
12	382	1.4
12	367	1.7
12	384	1.6
12	397	1.8
12	440	1.4
12	385	1.2
12	371	1.8
12	344	1.4
12	306	1.9
12	379	1.4
12	284	1.4
12	367	1.4
12	373	1.2
12	392	1.7
12	381	1.2
12	364	2.4
12	364	1.7
12	331	1.9
12	347	1.4
12	377	1.9
12	389	0.9
12	400	1.6
12	320	1.5
12	399	1.3
12	405	1.5
12	364	1.6
12	358	1.4
12	335	1.9
12	412	1.9
12	434	1.4
12	316	1.2
12	348	1.5
12	318	1.5
13	416	2.8
13	365	2.7
13	384	2.8
13	356	2.1
13	406	2.7
13	410	2.3
13	368	2.5
13	414	2.2
13	361	2.5
13	369	2.1
13	327	2.8
13	423	2.2
13	303	2.7
13	369	2.6
13	389	2.9
13	379	2.3
13	313	3
13	347	2
13	302	1.4
13	297	1.6
13	388	1.6
13	377	1.5
13	365	1.6
13	355	1.2
13	380	1.8
13	404	1.5
13	414	1.8
13	362	1.4
13	387	1.9
13	419	0.8
13	322	1.4
13	382	1.2
13	355	1.3
13	406	2.1
13	303	1.5
13	335	2
13	408	0.8
13	377	1.1
13	323	1.6
13	262	1.5
13	374	1.7
13	435	1.4
13	337	2.2
13	426	1.5
13	372	1.3
13	402	1.5
13	339	1.6
13	393	1.6
13	355	1.7
13	378	1.5
13	260	1.5
13	404	1.4
13	392	1.3
13	341	1.1
13	320	1.5
13	357	1.8
13	373	1.7
13	431	1
13	388	1.3
13	353	1.4
13	380	1.3
13	399	1.3
13	383	1.6
13	426	2
13	370	1.9
13	349	1.4
13	436	1.9
13	340	1.2
13	302	1.3
13	418	1.3
13	382	1.7
13	313	2
13	373	1.6
13	423	1.8
13	380	1.5
13	372	1.5
13	312	1.2
13	353	1.5
13	354	1.4
13	354	1.9
13	433	1.3
13	421	1.2
13	355	1.3
13	425	1.8
13	334	1.4
13	321	1.2
13	318	1.4
13	357	1.5
13	346	1.3
13	351	1.5
13	360	1.7
13	431	1.2
13	324	1.9
13	440	2.2
13	355	1.6
13	358	1.7
13	431	1.7
13	402	1.2
13	347	1.8
13	288	1.5
13	320	1.8
13	437	2.1
13	446	1.3
13	377	1.4
13	398	1.6
13	378	1.5
13	426	1.2
13	349	1.1
13	356	1.7
13	396	1.4
13	416	1.5
13	341	1
13	375	1.8
13	307	1.8
13	390	1.8
13	305	1.2
13	362	1.7
13	390	1.4
13	371	1.4
13	391	1.5
13	374	0.9
13	406	1.6
13	386	2
13	330	0.8
13	324	2
13	329	1.3
13	272	1.1
13	375	1.7
13	315	1.3
13	348	1.5
13	397	1.4
13	397	1.6
13	376	1.8
13	401	1.8
13	410	1.1
13	391	1.5
13	311	1.9
14	372	2.1
14	383	2.4
14	330	2.3
14	363	3.1
14	389	2.6
14	344	2.8
14	366	2.4
14	393	2.5
14	352	2.7
14	358	2.8
14	399	2.8
14	349	3
14	335	2.3
14	439	3.1
14	403	2.7
14	378	2.3
14	349	1.8
14	433	1.6
14	450	0.9
14	374	1.4
14	374	2
14	478	1.3
14	404	1.6
14	421	1.7
14	366	0.9
14	421	1.9
14	432	1.8
14	301	1.8
14	350	1.1
14	390	1.3
14	480	1.6
14	405	1.6
14	364	1.6
14	378	1.7
14	373	1.7
14	442	1.1
14	380	1.8
14	412	1.2
14	407	1.6
14	346	1.2
14	281	1.3
14	409	1.2
14	374	1.6
14	328	1.4
14	479	1.1
14	371	1.3
14	377	1.6
14	437	1.5
14	422	1.7
14	412	1.6
14	381	1.8
14	454	1.5
14	337	1.4
14	392	1.6
14	364	1.7
14	368	1.5
14	381	1.3
14	395	1.7
14	356	1.6
14	343	1.1
14	334	1.5
14	406	1.2
14	494	1.4
14	408	1.4
14	335	1.9
14	379	1.4
14	423	1.5
14	351	1.1
14	346	1.6
14	393	1
14	423	1.6
14	334	1.8
14	406	2.1
14	318	1.7
14	344	1.5
14	335	1.7
14	420	1.1
14	417	1.5
14	315	1.6
14	456	1.5
14	430	1.6
14	423	1.6
14	364	1.9
14	417	1.1
14	412	1.5
14	408	1.5
14	282	1.1
14	354	2
14	466	1.6
14	425	1.5
14	400	1.5
14	373	1.4
14	298	1.5
14	375	1
14	369	1.4
14	375	1.5
14	371	1.6
14	371	2.1
14	402	1.2
14	314	1.5
14	328	1.4
14	428	1.8
14	380	1.7
14	366	0.8
14	396	1.3
14	361	1.2
14	388	1.1
14	367	1.4
14	416	1.3
14	358	1.7
14	409	1
14	421	2
14	368	1.4
14	428	1.7
14	380	1.8
14	400	1
14	340	1.6
14	409	1.3
14	324	1.3
14	437	1.6
14	375	1.5
14	395	1.8
14	370	1.2
14	374	2.1
14	331	0.9
14	395	1.5
14	400	1.7
14	409	1.9
14	406	1.7
14	381	1.5
14	365	1.6
15	440	2.9
15	366	3
15	409	2.7
15	345	2.9
15	427	2.4
15	412	2.4
15	459	2.7
15	393	2.4
15	452	2.4
15	448	2.2
15	368	2.2
15	399	2.2
15	375	2.8
15	425	2.4
15	394	2.3
15	401	2.4
15	338	1.4
15	301	1.5
15	355	2.3
15	344	2
15	347	1.3
15	432	2.1
15	402	1.6
15	332	1.4
15	398	1.1
15	419	1.6
15	389	1.5
15	411	1.5
15	479	1.3
15	456	1.6
15	377	1.1
15	407	1.7
15	445	1.7
15	373	1.5
15	417	1.6
15	402	1.8
15	379	1.7
15	377	1.7
15	440	1.3
15	339	1.8
15	404	1.8
15	359	1.7
15	363	1.1
15	400	1.9
15	386	1.2
15	415	1.3
15	456	1.2
15	411	1.2
15	268	1.2
15	409	1.8
15	347	1.6
15	379	1.6
15	384	1.1
15	436	2
15	363	1.2
15	382	1.9
15	425	1.9
15	373	1.5
15	336	1.5
15	358	1.2
15	384	1.4
15	429	1.5
15	388	1.5
15	317	1.3
15	354	1.3
15	409	1.1
15	397	1.4
15	407	1.3
15	397	1.9
15	378	1.4
15	383	1.3
15	256	2
15	360	1.4
15	387	1.8
15	381	1.4
15	343	1.5
15	391	1.6
15	375	1.6
15	345	1.7
15	416	1.4
15	390	1.8
15	390	2
15	424	1.3
15	430	1.4
15	463	1.3
15	417	1.7
15	426	1.5
15	428	1.4
15	343	1.2
15	395	1.8
15	328	1.7
15	356	1.3
15	449	1.4
15	362	1.5
15	458	1.8
15	297	1.6
15	417	1.8
15	401	1.5
15	360	1.5
15	426	1.3
15	392	1.5
15	355	1.6
15	440	1.5
15	413	1.6
15	372	0.9
15	282	1.2
15	348	1.2
15	399	1.5
15	397	1.5
15	368	1.5
15	340	1.4
15	397	1.9
15	413	1.4
15	337	2
15	309	1.6
15	324	1.4
15	399	1.8
15	463	1.8
15	435	1.5
15	402	1.2
15	419	1.7
15	323	1.3
15	365	1.1
15	385	1.7
15	396	0.9
15	383	1.9
15	396	1.9
15	411	1.4
15	331	1.8
15	387	2
16	425	2.9
16	303	2.2
16	397	2.1
16	383	2.6
16	408	2.1
16	427	2.7
16	357	2.9
16	363	2.8
16	389	2.6
16	376	2.2
16	397	2.5
16	368	2.6
16	321	2.2
16	436	3.1
16	347	2.6
16	431	1.5
16	415	1.5
16	412	1.4
16	317	1.1
16	472	1.3
16	448	1.6
16	438	1.5
16	329	1.3
16	376	1.9
16	377	1.9
16	434	1.4
16	408	1.7
16	330	1.6
16	370	1.5
16	373	0.7
16	408	1.9
16	392	2.1
[truncated: 14,845 more rows]
