# Supplementary material for: Optimization of airport check-in service quality focused on operational costs and passengers’ satisfaction
Source: PLoS One. 2021 Aug 5;16(8):e0253586. doi: 10.1371/journal.pone.0253586 (PMC8341503; doi:10.1371/journal.pone.0253586)
Supplement: S1 File — (ZIP) [file pone.0253586.s001.zip › INSTANCES_PONE-D-20-30894R1/passengers_130_19.txt]

id_f arr_t t_serv
0	0	0
1	172	2.1
1	256	2.5
1	208	2.4
1	187	2.2
1	88	2.1
1	157	3
1	147	2.9
1	184	2.7
1	166	2.6
1	195	2.4
1	135	2.8
1	131	2.7
1	116	2.5
1	177	2.7
1	148	3.1
1	144	1.6
1	171	1.5
1	124	1.3
1	172	1.5
1	72	1.1
1	145	1.6
1	186	1.2
1	208	1.5
1	166	1.2
1	153	1
1	196	2
1	147	1.5
1	103	1.6
1	206	1.7
1	221	1.1
1	188	1.9
1	150	1.3
1	134	1.6
1	92	1.8
1	142	1.4
1	150	1.8
1	155	1.5
1	190	1.6
1	119	1.3
1	80	0.9
1	138	1.3
1	201	1.4
1	150	1.9
1	133	1.8
1	219	1.6
1	98	1.3
1	81	1.6
1	203	1.8
1	99	1.6
1	165	1.6
1	167	1.1
1	140	1.7
1	145	1.8
1	213	2
1	169	2
1	178	1.2
1	167	2
1	141	1.2
1	112	0.9
1	129	1.3
1	106	1.6
1	136	1.4
1	156	1.9
1	134	1.6
1	165	1.1
1	135	1.1
1	102	2
1	214	1.6
1	177	1.4
1	97	1.3
1	217	1
1	138	1.4
1	170	1.6
1	163	1.7
1	169	1.5
1	119	1.8
1	158	1.1
1	94	1.9
1	116	1.1
1	108	1.3
1	146	1.4
1	141	0.8
1	144	1.6
1	124	1.6
1	194	1.3
1	91	1.1
1	165	1.2
1	167	1.3
1	117	0.8
1	190	1.9
1	115	1.4
1	174	1.3
1	115	1.4
1	201	1.2
1	136	0.9
1	152	1.4
1	135	1.6
1	60	1.2
1	230	1.3
1	175	1.3
1	122	1.2
1	254	1.4
1	123	1.5
1	139	1.2
1	118	1.3
1	203	2.4
1	179	1.5
1	135	1.6
1	184	1.6
1	143	1.3
1	198	1.4
1	111	0.8
1	182	1.4
1	97	1.1
1	182	1.6
1	106	1.1
1	199	1.3
1	112	1.8
1	178	1.7
1	139	1.4
1	181	1.5
1	126	2.1
1	74	1.8
1	177	1.3
2	155	2.7
2	167	2.6
2	101	3.4
2	151	2.4
2	148	2.4
2	139	2.1
2	243	2.7
2	164	2.6
2	188	2.3
2	215	2.5
2	147	2.4
2	116	2.5
2	182	2.2
2	111	2.5
2	150	2.8
2	194	2.3
2	139	1.3
2	142	1.8
2	164	1.8
2	230	0.9
2	118	1.9
2	142	1.7
2	119	1
2	145	1.9
2	154	1.4
2	187	1.2
2	96	1.4
2	146	1.2
2	188	1.4
2	95	1.4
2	165	1
2	146	1.1
2	130	1.4
2	177	1.8
2	201	1.2
2	206	1.6
2	79	1.1
2	180	1.4
2	167	1.7
2	176	2.1
2	232	1.9
2	178	1.3
2	114	2
2	193	1.4
2	197	1.5
2	159	2
2	201	1.2
2	193	1.3
2	144	1.4
2	87	1.2
2	159	1.1
2	178	1.5
2	143	1.3
2	142	1
2	110	1.2
2	257	1.7
2	65	1
2	120	1.8
2	152	1.5
2	181	1.4
2	181	1.5
2	102	2.2
2	114	1.2
2	98	1.6
2	204	1.3
2	134	0.6
2	197	1
2	149	1.7
2	89	1.3
2	178	1.3
2	163	1.7
2	140	1.5
2	108	1.4
2	97	1.5
2	117	1.6
2	235	1.2
2	186	1.7
2	256	1.8
2	113	1.2
2	135	1.5
2	191	1.8
2	196	1.4
2	113	1.4
2	175	1.4
2	118	1.7
2	186	1.7
2	152	1.6
2	126	1.4
2	140	1.4
2	204	1.4
2	98	2.5
2	102	1.3
2	126	0.7
2	130	2
2	222	1.3
2	131	1.6
2	176	1.9
2	220	2
2	135	1.8
2	143	1.4
2	180	1.9
2	189	1.1
2	178	1.4
2	173	1.3
2	147	1.1
2	158	1.4
2	214	1.6
2	145	1.4
2	168	1.8
2	206	1.4
2	184	1.8
2	235	1.6
2	165	2.1
2	110	1.5
2	194	1.2
2	105	1.7
2	160	1.1
2	177	1.4
2	97	1.1
2	204	1.7
2	95	1.3
2	122	1.9
2	183	1.5
2	140	1.1
2	151	1.5
2	160	1.4
2	173	1.4
2	98	2.4
2	92	1.4
2	189	1.1
2	139	1.2
2	172	1.2
2	79	1.4
3	207	2.5
3	133	2.1
3	232	2.9
3	131	2.7
3	148	3
3	128	2.8
3	185	2.5
3	178	2.5
3	243	2.3
3	152	2.4
3	189	2.8
3	146	3
3	130	2.3
3	200	2.6
3	216	2.4
3	105	1.9
3	230	1.8
3	204	1.4
3	199	1.4
3	166	1.2
3	190	1.5
3	168	1.5
3	138	1.4
3	142	1.5
3	155	1.2
3	136	1.1
3	154	1.7
3	162	1.5
3	291	1.3
3	144	1.6
3	172	1.6
3	150	1.1
3	171	1.8
3	92	1.4
3	105	1.9
3	161	1.2
3	203	0.7
3	143	1.6
3	183	1.6
3	141	1.2
3	172	1.1
3	168	1.6
3	192	1.3
3	156	1.8
3	222	1.2
3	140	1.5
3	159	1.6
3	132	1.9
3	176	1.7
3	228	1.7
3	191	1.5
3	170	2.4
3	151	1.4
3	202	1.3
3	141	1.5
3	140	1.3
3	92	1.8
3	223	1.7
3	169	1.4
3	151	1.2
3	178	1.6
3	170	1.6
3	195	0.9
3	165	1.3
3	113	1.4
3	172	1.5
3	136	1.7
3	108	1.9
3	141	1.6
3	146	1.5
3	180	1.5
3	151	1.6
3	147	1.5
3	87	1.4
3	202	2.1
3	230	1.5
3	116	1.4
3	113	1.6
3	109	1.8
3	258	1.7
3	141	1.7
3	228	1.8
3	150	1.4
3	196	2.1
3	191	1.1
3	185	1.4
3	81	1.8
3	206	1.6
3	141	1.8
3	132	1.8
3	129	2
3	113	1.9
3	152	1.5
3	108	1.5
3	162	1.4
3	219	1.9
3	201	1.4
3	221	1.4
3	102	1.4
3	148	1.9
3	207	1.3
3	140	1.3
3	207	1.2
3	176	1.5
3	78	1.6
3	173	1.8
3	102	1.2
3	175	1.3
3	209	1.7
3	92	1.7
3	133	1.4
3	166	1.1
3	189	1.4
3	206	1.7
3	151	1.6
3	267	1.6
3	193	1.8
3	198	1.5
3	156	1.5
3	181	1.7
3	183	0.9
3	243	1.4
3	151	1.4
3	77	1.7
4	167	2
4	185	2.7
4	179	2.3
4	163	2.8
4	82	2.2
4	128	2.8
4	186	2.6
4	166	2.3
4	211	2.1
4	236	2.2
4	192	2.3
4	244	2.3
4	189	2.8
4	161	1.9
4	173	2.2
4	130	2.2
4	241	1.4
4	219	1.4
4	157	1.2
4	107	1.8
4	211	1.5
4	197	1.3
4	163	2
4	110	1.6
4	223	1.5
4	234	1.6
4	203	1.7
4	126	1.4
4	159	1.1
4	166	1.3
4	251	1.5
4	187	1.6
4	128	1.7
4	199	1.2
4	206	1.4
4	105	1.5
4	267	1.2
4	159	1.5
4	133	1.7
4	139	1.3
4	171	1.6
4	180	1.2
4	211	1.9
4	220	1.5
4	263	1.6
4	190	1.8
4	167	1.2
4	206	1.5
4	194	2.2
4	161	1.4
4	162	1.8
4	240	1
4	156	1.4
4	272	1.6
4	167	1.8
4	138	1.7
4	263	1.1
4	153	1.7
4	212	1.1
4	251	1.8
4	171	1.7
4	183	1.9
4	183	0.6
4	131	1.6
4	231	1.3
4	139	1.7
4	179	1.9
4	152	1.8
4	238	1.8
4	188	1.4
4	189	1.6
4	203	1.4
4	213	1.3
4	188	1.7
4	136	1.7
4	221	0.9
4	121	1.7
4	124	1.1
4	217	1.9
4	190	1.3
4	162	1.6
4	189	2
4	288	2.1
4	167	1.5
4	141	2.1
4	135	1.5
4	218	1.3
4	141	1.5
4	211	1.1
4	214	1.3
4	186	1.7
4	206	1.7
4	233	1.9
4	177	1.5
4	115	1.7
4	173	1.4
4	209	1.1
4	221	1.1
4	181	1.5
4	263	1.4
4	225	1.6
4	118	1.2
4	197	1.9
4	206	2
4	245	1.4
4	92	1.2
4	257	1.2
4	137	1.7
4	176	1.4
4	198	1.7
4	221	1.3
4	158	1.3
4	190	1.5
4	231	1.5
4	195	1.5
4	185	1.7
4	185	1.8
4	200	1.2
4	122	1.6
4	210	1.2
4	243	2
4	144	1.6
4	272	1.4
5	205	2
5	210	2.5
5	220	2
5	285	2.6
5	176	2.5
5	218	2.2
5	223	2.9
5	153	2.5
5	163	2
5	266	2.3
5	139	2.8
5	130	2.2
5	258	2.3
5	211	2.7
5	256	2.6
5	209	2.7
5	208	1.6
5	124	2.2
5	138	1.6
5	159	1.2
5	259	1.8
5	244	0.9
5	201	1.1
5	228	1.9
5	211	1.6
5	134	1.9
5	245	1.7
5	243	1.3
5	182	1.7
5	244	1.6
5	243	1.3
5	276	1.3
5	237	1.5
5	269	1.1
5	248	1.3
5	95	1.8
5	225	1.3
5	190	1.7
5	148	2.1
5	231	1.7
5	235	1.6
5	206	1.3
5	236	1.6
5	215	1.6
5	193	1.3
5	200	1.2
5	211	1.1
5	194	1.6
5	275	1.3
5	178	1.4
5	141	2.1
5	240	1.8
5	239	1.9
5	236	1.8
5	203	1.8
5	244	1.5
5	224	1.3
5	222	1.9
5	199	1.7
5	200	1.8
5	222	1.3
5	178	2.1
5	189	1.1
5	172	1.7
5	150	1.9
5	195	1.5
5	255	1.5
5	151	1.1
5	273	0.9
5	213	1.8
5	320	1.2
5	244	0.9
5	245	1.4
5	207	1.9
5	190	1.8
5	203	1.6
5	218	1.4
5	114	1.3
5	232	1.2
5	263	1.4
5	169	1.4
5	235	1.6
5	228	1.6
5	247	1.5
5	138	1.5
5	176	1.5
5	270	1.7
5	159	1.6
5	199	1.5
5	146	2
5	190	1.7
5	239	1.2
5	185	1.7
5	163	1.6
5	236	1.9
5	245	1.2
5	209	1.6
5	145	0.9
5	216	2.1
5	261	1.2
5	172	1.2
5	133	1.1
5	156	1.8
5	83	1.7
5	158	1.7
5	181	1.7
5	157	2.1
5	192	1.2
5	144	1.2
5	206	1.8
5	181	1.4
5	203	1.5
5	254	2.1
5	262	1.3
5	222	1.2
5	247	1.6
5	231	1.5
5	190	1
5	164	1.5
5	201	1.7
5	206	1.3
5	193	1.7
5	273	1.6
5	213	1.2
5	273	1.4
5	186	1.2
5	200	1
5	215	1.9
5	187	1.7
5	274	1.6
6	153	2.3
6	224	2.4
6	202	2.4
6	221	2.3
6	201	2.3
6	271	2.5
6	193	2.8
6	262	2.6
6	206	2
6	233	2.8
6	161	2.5
6	222	2.5
6	253	2.9
6	259	2.8
6	196	3
6	144	2.8
6	203	1.3
6	251	1.4
6	226	1.6
6	187	1.9
6	147	1.3
6	200	1.2
6	141	1
6	250	1.5
6	216	2
6	186	1.4
6	230	1.3
6	228	1.1
6	227	2
6	166	1.5
6	197	1.3
6	223	1.4
6	184	1.5
6	233	1.7
6	231	1.6
6	206	1.3
6	183	1.3
6	194	1.9
6	292	1.8
6	247	1.3
6	165	2.2
6	148	1.5
6	214	1.3
6	176	1.5
6	265	1
6	241	1.3
6	216	1.3
6	245	1.8
6	187	1.3
6	143	1.3
6	245	2
6	233	1.6
6	153	1.7
6	193	2.4
6	206	1.7
6	219	1
6	208	1.2
6	149	1.2
6	246	1.4
6	189	1.1
6	217	1.7
6	286	1.5
6	178	1.7
6	187	1.7
6	201	1.6
6	228	1.2
6	233	1.8
6	242	1.7
6	299	0.9
6	262	1.6
6	172	2.2
6	219	1.2
6	204	1.4
6	209	1.5
6	181	1.6
6	195	0.9
6	221	1.5
6	209	1.9
6	248	1.4
6	193	1.5
6	204	1.2
6	172	1.5
6	196	1.1
6	189	1.7
6	227	2
6	156	1.4
6	201	1.6
6	216	1.6
6	239	1.4
6	125	1.6
6	171	1
6	280	1.6
6	269	1.1
6	218	2.1
6	251	1.9
6	257	1.5
6	252	1.4
6	218	1.2
6	235	2.1
6	169	1.2
6	211	1.7
6	250	1.6
6	277	1.5
6	274	1.6
6	206	0.7
6	250	1.4
6	195	1.9
6	158	1.9
6	312	1.8
6	254	1.7
6	199	1.7
6	244	1.2
6	145	1.8
6	238	1.6
6	152	1.5
6	149	1.4
6	239	1.9
6	184	1.2
6	253	1.4
6	203	1.3
6	184	1.8
6	246	1.7
6	155	1.4
6	231	1.3
6	243	1.8
6	181	1.4
6	192	1.6
6	211	1.3
7	197	2.3
7	182	2.4
7	279	2
7	273	2.7
7	257	2.6
7	256	2.8
7	284	2.5
7	239	3.2
7	208	2.1
7	251	2
7	244	2.8
7	210	2.4
7	220	2.5
7	257	2.6
7	258	2.5
7	227	2.6
7	219	1.2
7	271	1.8
7	235	1.3
7	207	1.4
7	297	1.5
7	221	1.8
7	195	1.7
7	303	1.6
7	178	1.5
7	275	1
7	262	1.1
7	191	1.3
7	239	1.4
7	273	1.7
7	238	1.3
7	297	0.9
7	180	1.1
7	215	1
7	216	1.6
7	221	1.5
7	260	0.9
7	291	1.4
7	242	1.5
7	259	1.5
7	283	1.8
7	206	1.4
7	260	1.3
7	239	2
7	277	1.7
7	188	1.6
7	253	1.6
7	218	1.3
7	207	1.6
7	174	1.3
7	214	1.5
7	252	1.5
7	187	1.5
7	195	1.6
7	205	1.4
7	216	1.5
7	204	1.9
7	269	1.6
7	230	1.7
7	211	1.7
7	275	1.5
7	170	1.1
7	276	1.6
7	265	1.5
7	240	1.5
7	240	2.1
7	367	2
7	172	0.7
7	266	1.2
7	257	1.6
7	297	1.2
7	208	1.1
7	227	1
7	273	1.3
7	320	1.6
7	222	2
7	240	1.5
7	263	1.6
7	239	1.6
7	233	1.8
7	190	1.9
7	274	1.3
7	215	1.6
7	345	1.2
7	304	1.6
7	248	1.7
7	243	1.6
7	288	1.4
7	288	1.5
7	207	2
7	187	1.4
7	199	1.8
7	201	1.8
7	276	1.8
7	221	1.2
7	288	1
7	241	1.4
7	204	1.7
7	278	1.7
7	218	1.8
7	215	2
7	180	1.3
7	152	1.7
7	227	1.5
7	276	1.5
7	216	1.7
7	207	2.2
7	262	1.7
7	249	1.6
7	270	1.4
7	216	1.3
7	287	1.6
7	213	2.4
7	241	1.2
7	291	1.5
7	136	1
7	282	1.6
7	274	1.4
7	179	1.3
7	276	1.4
7	258	1.3
7	232	1.8
7	253	1.2
7	203	1.7
7	202	1.8
8	257	2.7
8	295	2.3
8	288	2.4
8	285	2.8
8	237	2.5
8	336	2.9
8	211	2.4
8	265	2.4
8	253	2.9
8	309	2.4
8	358	2.2
8	285	2.8
8	204	2.3
8	194	2.9
8	214	2.5
8	247	2
8	298	1.4
8	265	1.3
8	301	1.3
8	189	1.8
8	267	1.3
8	221	1
8	247	1.2
8	305	1.2
8	180	1.3
8	315	1.1
8	265	1.8
8	252	1.6
8	192	1.5
8	222	2.2
8	303	1.5
8	261	1.4
8	217	1.4
8	253	1.6
8	339	2
8	185	1.3
8	313	1.9
8	302	1.5
8	227	1.2
8	314	1.4
8	197	2
8	235	1.7
8	300	2
8	291	2
8	215	1.7
8	284	1.2
8	263	1
8	209	2.1
8	273	1.5
8	265	1.2
8	328	1.7
8	311	2.6
8	276	1.8
8	304	1.4
8	271	1.7
8	219	1.5
8	191	1.7
8	334	1.1
8	280	1.5
8	179	1.4
8	259	1.5
8	205	1.5
8	227	1.2
8	273	1.2
8	285	1.9
8	303	1.5
8	229	1.2
8	199	1.4
8	298	1.6
8	246	1.9
8	275	1.1
8	220	2.2
8	219	1
8	314	1.5
8	257	1.3
8	232	1.7
8	240	1.6
8	175	1.9
8	266	1.7
8	258	1
8	224	1.1
8	245	1.4
8	273	2.1
8	262	1.5
8	222	1.6
8	208	1.5
8	284	2
8	254	1.4
8	337	1.5
8	231	1.5
8	212	1.4
8	309	1.7
8	212	1.6
8	196	1.3
8	285	1.8
8	287	0.9
8	243	1.4
8	247	0.7
8	404	1.7
8	292	2
8	271	1.8
8	220	1.4
8	180	1.5
8	229	1.4
8	235	1.9
8	224	1.7
8	247	1.4
8	276	1.2
8	264	1.2
8	215	1.2
8	224	1.3
8	178	1.7
8	182	1.8
8	250	1.7
8	285	1.7
8	259	1.4
8	212	1.6
8	328	1.5
8	189	1.8
8	241	1.2
8	245	1.7
8	279	1
8	238	1.3
8	238	1.6
8	247	1.4
8	214	1.3
8	202	1.1
8	301	1.4
8	239	1.7
9	229	2.8
9	245	2.7
9	265	2.4
9	243	2.5
9	226	2.5
9	212	2.9
9	241	2.4
9	297	2.6
9	272	2.4
9	270	2.6
9	207	2.1
9	331	2.6
9	258	2.8
9	237	2.9
9	241	2.4
9	207	3.1
9	295	2.2
9	212	1.9
9	188	1
9	274	2
9	259	1.8
9	261	1.7
9	289	1.6
9	266	1.4
9	295	1.6
9	303	1.7
9	245	1.4
9	191	1.7
9	167	1.4
9	191	1.5
9	341	1.8
9	330	1.6
9	298	1.6
9	184	1.6
9	283	1.3
9	288	1.6
9	269	1.6
9	232	1.3
9	286	1.1
9	260	1.1
9	262	1.3
9	201	1.7
9	263	1.8
9	173	1.3
9	189	1.9
9	338	1.5
9	211	1.6
9	262	1.8
9	207	1.2
9	218	1.6
9	237	1.4
9	299	1.5
9	256	1.1
9	260	1.3
9	265	1.9
9	251	1.7
9	173	1.6
9	380	1.4
9	250	1.4
9	241	1.6
9	270	1.5
9	231	1.1
9	247	1.2
9	181	1.7
9	249	1.7
9	247	1.1
9	200	1.1
9	237	1.5
9	229	1.3
9	271	1.2
9	216	1.2
9	320	1.2
9	203	1.1
9	305	1.1
9	256	1.3
9	283	1.3
9	229	2.2
9	278	1.7
9	357	1.6
9	263	1.4
9	233	1.4
9	296	1.4
9	293	2.2
9	272	1.3
9	271	1.9
9	340	1.5
9	245	1.1
9	349	0.7
9	223	2.1
9	322	1.4
9	206	1.9
9	299	1.5
9	275	1.3
9	369	1.6
9	252	1.5
9	243	1.4
9	216	1.2
9	258	1.7
9	332	1.9
9	267	1.1
9	277	1.9
9	292	1.1
9	305	1.8
9	243	1.6
9	238	1.3
9	242	1
9	258	1.5
9	336	1.9
9	283	1
9	248	1.4
9	263	1.8
9	217	1.8
9	310	1.8
9	275	1.6
9	247	0.9
9	294	1.5
9	240	1.1
9	241	1.7
9	273	1.3
9	303	1.3
9	274	1.3
9	326	1.5
9	288	1.3
9	283	1.7
9	225	1.6
9	318	1.3
9	289	1.5
9	213	1.3
9	274	1.6
9	257	1.3
9	259	1.4
9	291	1.7
9	262	1.9
9	310	1
10	279	2.3
10	235	2.4
10	269	2.3
10	220	2.7
10	247	2.4
10	266	2.3
10	315	2.9
10	290	2.6
10	213	3
10	264	2.1
10	310	2
10	276	2.1
10	316	2.9
10	253	2.7
10	250	2.6
10	243	2.8
10	264	1.1
10	242	1.6
10	302	1.6
10	290	2.1
10	256	1.2
10	245	1.7
10	285	2.3
10	266	1.3
10	335	1.5
10	229	1.3
10	220	1.8
10	240	1.8
10	231	1.6
10	274	1.4
10	325	1.8
10	303	1.5
10	281	1.8
10	320	1.6
10	246	1
10	272	1.1
10	308	1.3
10	264	1.3
10	321	1.3
10	205	1.3
10	257	1.9
10	254	1.2
10	261	1.5
10	270	1.3
10	244	1.9
10	249	1.4
10	209	1.1
10	274	1.4
10	269	1.5
10	241	1.9
10	288	1.6
10	205	1.5
10	273	2.5
10	351	1.8
10	236	1.9
10	363	0.9
10	316	1.5
10	271	1.8
10	268	1.8
10	294	1.7
10	324	1.3
10	245	1.6
10	332	1.5
10	291	1.6
10	204	2.1
10	266	1.5
10	319	1.2
10	265	1.4
10	261	1.1
10	251	1.4
10	347	1
10	274	1
10	288	1.5
10	275	1.2
10	313	1.6
10	228	0.8
10	284	1.6
10	234	1.5
10	271	1.6
10	307	1.6
10	303	1.7
10	280	1.7
10	274	1.4
10	199	1.6
10	274	1.9
10	231	1.9
10	333	1.4
10	313	1.9
10	255	1.2
10	194	1.4
10	285	1.9
10	268	1.6
10	284	2.1
10	295	1.7
10	328	1.4
10	222	1.5
10	304	2
10	304	1.2
10	246	1.2
10	206	1.1
10	267	1.6
10	235	1.4
10	258	1
10	320	1.1
10	227	1.1
10	306	1.5
10	311	1.6
10	264	0.9
10	343	1.3
10	302	1.8
10	287	1.5
10	262	1.4
10	313	1.9
10	290	1.5
10	248	1.2
10	248	1.7
10	254	1.7
10	222	1.3
10	295	1.6
10	318	1.6
10	216	1.6
10	295	1
10	247	1.1
10	276	1.7
10	261	1.5
10	300	1.6
10	310	1.2
10	313	1.1
11	337	2.6
11	251	2.1
11	309	2.3
11	346	2.3
11	314	2.4
11	335	2.6
11	308	2.6
11	293	2.4
11	330	2.5
11	315	2.4
11	303	2.3
11	306	2
11	266	2.8
11	324	2.4
11	365	2.9
11	332	2.2
11	336	2.3
11	327	1.1
11	306	1.6
11	240	1.6
11	360	1.5
11	268	1.3
11	355	1.5
11	326	1.1
11	270	1.7
11	288	1.5
11	313	1.8
11	388	1.4
11	273	0.9
11	372	1.9
11	305	1.8
11	346	1.7
11	328	1.4
11	390	1.6
11	283	2.3
11	315	2
11	315	1.5
11	285	1.5
11	356	1.6
11	253	1.6
11	380	1.4
11	297	1
11	280	1.8
11	328	1.8
11	309	2
11	267	1.2
11	252	1.7
11	304	1.7
11	260	1.9
11	346	1.3
11	247	1.1
11	389	1.5
11	337	1.6
11	371	1.5
11	274	1.8
11	272	1.9
11	329	1.7
11	318	1
11	316	1.3
11	320	1.4
11	271	1.4
11	302	1.7
11	286	1.4
11	282	2
11	349	1.3
11	262	1.5
11	381	1.7
11	375	1.4
11	329	1.3
11	304	1.5
11	228	0.8
11	342	1.4
11	281	1.8
11	302	1.7
11	292	1.5
11	341	1.5
11	350	1.2
11	332	1.7
11	344	1.3
11	401	1.8
11	222	1.3
11	365	1.8
11	350	1.5
11	279	1.3
11	348	1.6
11	302	1.3
11	252	1.1
11	303	1.5
11	316	1.4
11	379	1.6
11	316	1.6
11	357	1.6
11	310	1.4
11	340	0.9
11	281	2
11	295	1.5
11	267	1.8
11	359	1.5
11	325	1.7
11	311	1.7
11	284	1.5
11	287	1.9
11	320	1.6
11	292	1.9
11	307	1
11	347	1.6
11	257	1.5
11	309	1.5
11	284	1.5
11	282	1.6
11	260	2
11	288	1.3
11	268	1.9
11	367	1.1
11	321	1.9
11	306	1.7
11	262	1.8
11	369	1.5
11	303	1.9
11	344	1.8
11	326	2
11	316	1.6
11	370	1.4
11	364	1.5
11	312	1.3
11	240	1.2
11	250	1.4
11	358	1.8
11	389	1.8
11	308	2.1
11	333	1.3
11	322	1.4
11	236	1.3
11	327	2
12	298	2.9
12	385	2.3
12	329	2.3
12	399	2.5
12	258	2.6
12	317	2.4
12	386	2.4
12	337	2.8
12	276	3
12	320	2.7
12	374	2.1
12	378	2.7
12	295	2.5
12	353	2.2
12	230	3.3
12	295	2.5
12	258	1.1
12	332	1
12	302	1.3
12	337	1.5
12	279	1.4
12	322	1.3
12	302	1.6
12	297	1.4
12	268	1.4
12	359	1.7
12	346	1.4
12	304	1.3
12	353	2.2
12	332	1.3
12	297	1.3
12	258	1.7
12	301	1.6
12	293	1.5
12	323	1.4
12	296	2.2
12	313	1.5
12	299	1.8
12	336	1.9
12	316	1.8
12	299	1.9
12	321	1.3
12	320	2.1
12	301	1.6
12	272	2
12	308	1.6
12	326	1.4
12	340	1.5
12	366	1.4
12	338	1.7
12	237	2
12	413	1
12	234	1.3
12	319	1.3
12	327	1.2
12	297	0.4
12	326	1.9
12	318	1.6
12	352	1
12	318	1.8
12	386	1.6
12	287	1.3
12	291	1.7
12	309	1
12	288	2.1
12	286	0.9
12	225	1.5
12	375	1.2
12	267	1.6
12	349	1.8
12	318	1.2
12	359	1.8
12	276	1.2
12	331	1.9
12	337	1.6
12	343	2
12	337	1.7
12	354	2
12	340	1.4
12	377	1.2
12	346	1.1
12	287	1.7
12	373	1.7
12	332	1.5
12	345	1.9
12	326	0.8
12	359	1.6
12	325	1.2
12	281	1.3
12	305	1.5
12	292	1.3
12	279	1.9
12	373	1.9
12	352	1.7
12	280	2
12	356	1.7
12	299	1.7
12	386	1.5
12	302	1.5
12	328	1.3
12	336	2
12	324	1
12	268	1.4
12	294	1.7
12	355	2.4
12	295	1.9
12	332	1.2
12	341	1.2
12	334	1.8
12	370	1.3
12	276	1.9
12	329	1.6
12	314	1.4
12	330	1.7
12	263	1.7
12	277	1.5
12	324	1.5
12	310	1.2
12	338	2
12	327	1.8
12	331	1.5
12	403	1.4
12	310	1.4
12	343	1.8
12	324	2
12	259	2
12	288	1.6
12	360	1.4
12	318	1.6
12	304	1.3
12	329	1.3
12	302	1
12	382	1.3
13	409	2.2
13	330	3
13	289	2.4
13	283	2.6
13	362	2.2
13	397	2.8
13	368	3.1
13	343	2.4
13	324	2.8
13	377	2.2
13	395	2.5
13	273	2.3
13	361	2.2
13	388	2.1
13	353	1.8
13	333	1.7
13	273	1.1
13	412	2
13	365	1.6
13	362	1.2
13	304	1.6
13	300	1.4
13	305	1.4
13	308	1.4
13	268	1.3
13	306	1.4
13	298	1.5
13	367	1.6
13	366	1.7
13	318	1.9
13	343	1.8
13	323	1.5
13	274	1.8
13	324	1.4
13	377	1.6
13	373	1.3
13	424	1
13	348	1.3
13	377	1.3
13	344	1.6
13	318	1.5
13	302	1.8
13	306	1.4
13	278	1.5
13	352	2
13	415	2.1
13	371	1.6
13	352	1.3
13	329	1.5
13	302	1.3
13	339	1.3
13	368	1.8
13	308	1.4
13	364	1.2
13	359	1.6
13	358	0.9
13	379	1.9
13	350	1.7
13	308	1.2
13	346	1.6
13	331	1.5
13	370	1.1
13	335	1.7
13	367	1.2
13	343	1.4
13	285	2.1
13	390	1.8
13	323	1.5
13	301	1.4
13	398	1.4
13	357	1.3
13	365	1.4
13	341	1.7
13	347	1.3
13	273	2
13	353	1.8
13	339	1.5
13	348	1.2
13	349	0.8
13	358	2.1
13	309	1.6
13	375	0.8
13	272	1.9
13	328	1
13	380	1.8
13	316	1.8
13	335	1
13	344	1.5
13	248	1.7
13	315	1.3
13	330	1.2
13	285	1.4
13	358	1.4
13	365	2.2
13	364	1.4
13	325	1.3
13	327	1
13	286	1.7
13	300	1.4
13	389	0.8
13	327	1.3
13	296	1.7
13	394	1.4
13	367	1.9
13	349	1.2
13	334	2.2
13	339	1.3
13	344	1.5
13	317	1
13	330	1.1
13	283	1.3
13	295	1.5
13	332	1.7
13	325	1.3
13	357	1.1
13	342	1.5
13	336	1
13	331	1.1
13	287	1.2
13	362	1.6
13	377	1.8
13	402	1.2
13	390	1.2
14	315	2.9
14	374	2.5
14	353	2.4
14	376	2.1
14	299	2.5
14	388	2.2
14	351	3
14	378	2.6
14	330	3
14	427	2.7
14	293	2
14	476	2.8
14	461	2.8
14	388	2.3
14	390	2.8
14	420	2.8
14	345	2.2
14	459	1.4
14	314	1.5
14	402	1.6
14	325	1.5
14	392	1.7
14	364	0.8
14	399	1.4
14	384	1.1
14	332	1.5
14	428	1.5
14	392	1.5
14	402	1.3
14	349	1.3
14	326	2.3
14	321	1.5
14	353	1.7
14	384	1.8
14	360	2
14	428	1.1
14	357	1.8
14	374	1.4
14	357	1.5
14	418	1.4
14	456	1.4
14	367	1.6
14	335	1.8
14	333	1.6
14	441	1.8
14	309	1.7
14	376	1.4
14	354	1.5
14	377	1.2
14	412	1.3
14	391	1.2
14	338	1.9
14	409	0.8
14	328	1.6
14	343	1.6
14	317	1.7
14	414	1.4
14	409	1.6
14	393	1.9
14	374	1.4
14	351	1.6
14	337	1.8
14	319	1.4
14	390	1.3
14	374	1.4
14	383	2
14	345	1.8
14	347	1.8
14	313	1.4
14	354	1.1
14	278	1.1
14	379	1.8
14	368	2
14	368	1.4
14	339	1.1
14	320	1.7
14	393	1.5
14	439	1.3
14	328	1.9
14	299	2.1
14	360	1.5
14	325	1.6
14	254	2.1
14	353	1.5
14	334	1.4
14	387	1.9
14	343	1.7
14	368	1.8
14	381	1.6
14	422	2
14	392	1.4
14	347	1.5
14	371	1.9
14	340	1.8
14	307	1.4
14	390	1.6
14	376	1.5
14	305	1.4
14	389	1.4
14	327	1.1
14	370	1.6
14	377	1.6
14	314	1.4
14	333	1.6
14	362	0.9
14	290	1.5
14	369	1.6
14	313	1.4
14	365	1.1
14	366	1.7
14	349	1.2
14	390	1.5
14	429	1.7
14	400	1.6
14	326	1.5
14	254	1.3
14	383	1.7
14	396	1.6
14	297	1.3
14	330	1
14	368	1.3
14	334	1.5
14	347	1.8
14	349	2
14	330	1.4
14	387	1.3
14	371	1.3
14	388	1.2
14	307	1.6
14	385	2.2
14	330	1.4
14	360	1.5
14	324	1.3
14	364	0.9
14	313	1.5
14	338	1.2
14	480	1.1
15	347	3
15	411	2.9
15	422	2.5
15	336	2.5
15	361	1.9
15	390	2.5
15	386	2.7
15	407	2.7
15	357	2.1
15	401	2.7
15	307	2.7
15	359	2.7
15	375	2.2
15	409	2.1
15	317	2.5
15	456	2.2
15	327	1.7
15	365	1.8
15	414	1.3
15	363	1.7
15	369	2.2
15	449	1.4
15	339	1.4
15	330	1.2
15	369	1.2
15	269	1.9
15	390	1.6
15	323	1.4
15	410	1.6
15	304	1.2
15	257	1.5
15	327	1.2
15	422	2
15	299	1.5
15	417	1.4
15	374	1.6
15	451	1.9
15	382	1.9
15	334	2.1
15	325	1.4
15	337	1.4
15	444	1.1
15	320	1.5
15	429	1.8
15	344	1.2
15	376	1.6
15	339	1.2
15	369	1.5
15	376	1.6
15	385	1.6
15	394	1.4
15	369	1.8
15	395	1.7
15	425	1.4
15	371	1.7
15	338	0.9
15	380	1.2
15	384	1.7
15	422	1.2
15	426	0.6
15	406	1.6
15	395	1.3
15	346	1.9
15	301	1.5
15	358	1.1
15	309	1.9
15	418	1.5
15	406	1.1
15	439	1
15	382	1.5
15	347	1.3
15	397	1.2
15	399	1
15	398	1.8
15	370	1.4
15	403	1.7
15	343	1.8
15	408	1.6
15	424	1.6
15	396	1.5
15	412	0.9
15	370	1.7
15	340	1.3
15	400	1.5
15	387	1.5
15	333	1.4
15	398	1.4
15	439	1.1
15	363	1.8
15	326	1.3
15	436	1.8
15	357	1.4
15	432	1.2
15	405	1.7
15	365	0.8
15	396	1.5
15	317	1.8
15	387	1.3
15	288	1.4
15	363	1.1
15	414	1.3
15	363	1.6
15	418	1.5
15	339	1.6
15	349	1.3
15	389	1.7
15	353	1.8
15	418	1.4
15	392	1.9
15	312	1.7
15	418	1.7
15	400	1.6
15	449	1.7
15	401	1.3
15	440	2
15	350	1.4
15	389	1.4
15	436	2.1
15	378	1.1
15	390	1.3
15	416	1.6
15	432	1.8
15	362	1.2
16	413	2.5
16	427	2.6
16	303	2.2
16	482	2.7
16	486	2.5
16	355	2.9
16	431	1.9
16	389	2.7
16	391	2.4
16	343	2.4
16	412	2.7
16	362	2.5
16	427	2.6
16	375	2.5
16	391	2.5
16	352	2.6
16	417	2.4
16	340	1.7
16	428	1.5
16	433	1.5
16	428	1.4
16	404	1.5
16	464	1.6
16	355	1.5
16	394	1.4
16	366	1.1
16	347	1.4
16	412	1.1
16	412	1.7
16	409	1.2
16	414	1
16	363	1.6
16	298	1.5
16	411	1.4
16	384	1.8
16	327	1.6
16	394	1
16	373	1.5
16	429	1.5
16	379	1.7
16	453	1
16	351	1.4
16	372	1.4
16	368	1.8
16	408	1.5
16	343	1.2
16	324	1.6
16	451	2.1
16	436	1.4
16	390	1
16	401	1.7
16	365	1.2
16	432	1.1
16	422	1.1
16	436	1.4
16	397	1
16	335	1.6
16	382	1.3
16	364	1.5
16	414	1.3
16	326	1.6
16	360	1.9
16	371	1.4
16	372	1.5
16	349	1.7
16	393	1.4
16	407	1.4
16	417	1.1
16	404	1.6
16	411	1.5
[truncated: 14,885 more rows]
