# Supplementary material for: Optimization of airport check-in service quality focused on operational costs and passengers’ satisfaction
Source: PLoS One. 2021 Aug 5;16(8):e0253586. doi: 10.1371/journal.pone.0253586 (PMC8341503; doi:10.1371/journal.pone.0253586)
Supplement: S1 File — (ZIP) [file pone.0253586.s001.zip › INSTANCES_PONE-D-20-30894R1/passengers_130_2.txt]

id_f arr_t t_serv
0	0	0
1	139	2.6
1	165	2
1	161	2.2
1	226	2.7
1	144	2.7
1	185	2.4
1	164	2.1
1	157	2.8
1	118	2.6
1	136	2.3
1	159	2.5
1	136	2.5
1	141	2.8
1	84	2.1
1	124	2.9
1	206	2.6
1	177	1.5
1	84	1.9
1	61	1.6
1	194	1.3
1	143	1.3
1	204	1.9
1	156	1.4
1	130	1.4
1	127	1.4
1	99	1.3
1	113	1.5
1	136	1
1	172	1.4
1	118	1.5
1	145	2.1
1	132	1.8
1	88	1.6
1	196	1.4
1	203	1.7
1	151	1.5
1	123	1.3
1	146	0.9
1	112	1.4
1	109	1.9
1	204	1.6
1	134	1.4
1	126	1.5
1	176	1.1
1	119	0.9
1	148	1.3
1	101	1
1	171	1.5
1	115	1.8
1	216	1.9
1	176	2.1
1	96	1.8
1	116	1.2
1	115	1.4
1	123	1.6
1	103	1.6
1	195	2.1
1	213	1.5
1	191	1.9
1	93	1.7
1	52	1.2
1	80	1.3
1	155	1.5
1	180	1.4
1	58	1.5
1	145	1.2
1	141	1.8
1	172	1.8
1	105	1.1
1	122	1
1	208	1.2
1	188	1.8
1	107	1.3
1	143	1.1
1	175	1.9
1	171	1.2
1	158	1.1
1	196	0.9
1	154	1.8
1	208	2
1	124	1.5
1	145	0.9
1	179	1.7
1	196	1.1
1	99	1.6
1	159	1.9
1	145	1.6
1	142	1.3
1	137	1.7
1	196	1.8
1	119	2
1	162	2
1	165	1.5
1	163	1.8
1	89	1.7
1	124	1.5
1	169	1.3
1	163	1.4
1	155	1.5
1	190	1.7
1	79	1.1
1	138	1.3
1	114	1.7
1	175	1.6
1	145	1.8
1	115	0.6
1	126	1.4
1	143	1.4
1	192	1.4
1	84	1.2
1	108	1.3
1	160	1.5
1	123	1.6
1	96	1.2
1	176	1.5
1	165	1.7
1	132	2
1	169	1.3
1	51	1.4
1	134	1.7
1	185	1.3
1	118	1.4
1	86	1.5
1	221	1.7
1	118	1.5
1	152	1.4
1	105	1.7
2	146	2.2
2	196	2.8
2	234	2.8
2	192	2.6
2	183	2.3
2	145	2.7
2	185	2.2
2	139	2.4
2	162	2.4
2	204	2.6
2	167	2.8
2	208	2.3
2	297	3
2	229	2.7
2	155	2.5
2	135	2.7
2	123	1.3
2	190	1.7
2	123	1.7
2	155	1.5
2	190	2
2	190	1.3
2	190	1.7
2	230	1.9
2	234	1.9
2	93	2
2	192	1.3
2	148	1.5
2	223	0.9
2	168	1.3
2	123	1.1
2	164	1.6
2	201	1.4
2	142	1.4
2	192	1.2
2	196	1.6
2	175	1.4
2	188	2.1
2	128	1.4
2	150	2.3
2	216	1.4
2	169	1.6
2	152	1.9
2	174	1.5
2	124	1.4
2	145	1.3
2	217	1.6
2	225	1.3
2	145	1.3
2	152	1.5
2	143	1.9
2	157	1.2
2	136	1.5
2	200	1.6
2	209	1.4
2	188	1.6
2	118	1.4
2	222	1.8
2	197	1.5
2	201	1.4
2	221	1.4
2	132	1.5
2	164	1.7
2	248	1.4
2	174	1.8
2	241	1.1
2	170	2
2	181	1.4
2	130	1.6
2	206	1.4
2	133	2.1
2	107	1.6
2	190	1.4
2	243	2.1
2	117	1.5
2	223	1.3
2	228	1.5
2	112	1.1
2	130	1.7
2	73	1.4
2	206	1.9
2	182	1.1
2	185	1.8
2	190	1.4
2	153	1.7
2	220	1.7
2	141	1.6
2	211	1.3
2	149	1.7
2	171	1.3
2	169	1.5
2	167	1.5
2	164	1.7
2	119	1.5
2	177	1.8
2	148	1.2
2	201	1.8
2	226	1.5
2	66	1.6
2	143	1.3
2	211	1.4
2	167	1.5
2	218	1.8
2	158	1.9
2	195	1.5
2	196	1.4
2	232	1.6
2	187	1.7
2	91	1.5
2	138	1.6
2	217	1.4
2	135	1
2	208	1.3
2	130	1.4
2	214	2
2	160	1.3
2	167	1.5
2	173	1.7
2	104	1.4
2	146	1.3
2	204	1.6
2	165	1.7
2	207	1.6
2	120	1
2	122	1.5
2	168	1.7
2	133	1.5
3	106	2.5
3	122	2.5
3	195	2.7
3	125	2.8
3	184	2.2
3	213	2.2
3	159	2.1
3	265	2.7
3	174	2.9
3	209	2.4
3	163	2.1
3	197	2.8
3	163	2.5
3	181	2.7
3	126	2.3
3	107	2.8
3	170	1.5
3	184	1.4
3	192	1.9
3	144	1.6
3	200	1.4
3	123	1.6
3	163	1.6
3	192	0.9
3	150	1.7
3	178	1.9
3	157	1.4
3	224	1.8
3	122	1.4
3	190	1.6
3	177	1.4
3	97	1.5
3	196	1.9
3	230	2
3	143	1.7
3	167	1.4
3	163	1.4
3	190	1.1
3	123	1.6
3	137	1.6
3	117	1.7
3	264	1.9
3	213	1.4
3	147	2
3	166	1.2
3	203	1.6
3	202	1.3
3	89	1.8
3	227	1.7
3	210	1.6
3	109	2.1
3	133	2
3	145	1.4
3	166	1.5
3	149	1.7
3	190	1.5
3	158	1.4
3	131	1.7
3	131	1.5
3	224	1.8
3	195	1.6
3	188	2
3	170	1.9
3	252	1.7
3	162	1.3
3	182	1.2
3	147	1.4
3	144	1.9
3	186	1.5
3	150	1.5
3	140	1.3
3	156	1.7
3	123	1.4
3	193	1.4
3	123	1.9
3	129	1.4
3	99	1.4
3	127	1.4
3	198	1.9
3	180	1.7
3	151	1.7
3	225	1.5
3	117	0.7
3	94	1.3
3	210	1.7
3	202	1.4
3	208	1.6
3	184	1.5
3	150	1.5
3	166	1.9
3	174	1.5
3	141	1.9
3	188	1.6
3	147	0.6
3	172	1.5
3	234	1.2
3	169	1.2
3	64	1.8
3	182	1.8
3	145	1.4
3	95	1.6
3	173	1.2
3	177	1.8
3	156	1.4
3	204	1.5
3	143	1.7
3	185	1.3
3	129	1.2
3	146	1.3
3	186	2
3	185	1.6
3	145	2
3	87	1.5
3	165	1.3
3	152	0.9
3	174	1.6
3	216	1.1
3	192	1.2
3	176	1.3
3	189	1.7
3	158	1.2
3	175	1.8
3	184	1.3
3	148	1.5
3	105	1.6
3	151	1.8
3	179	1.1
3	93	1.4
3	127	1.2
3	196	1.7
4	151	2.8
4	127	2.7
4	157	2.2
4	180	2.6
4	238	2.5
4	174	3.4
4	191	2.7
4	215	2.5
4	219	2.7
4	202	2.8
4	170	2.6
4	168	3
4	229	2.3
4	204	2.9
4	160	2.4
4	149	2.7
4	168	1.9
4	189	1.7
4	151	2.1
4	161	1.6
4	112	2
4	181	1.7
4	231	1.2
4	140	1.3
4	123	1.1
4	185	1.5
4	146	1.5
4	262	0.9
4	141	1.6
4	159	2.1
4	201	2.1
4	164	1.2
4	170	1.7
4	180	1.3
4	186	1.2
4	214	1.7
4	73	0.9
4	243	1.2
4	192	1.2
4	241	1.2
4	197	1.5
4	126	1.7
4	163	1.8
4	291	1.7
4	171	1.6
4	167	1.9
4	159	1.6
4	85	2
4	211	1.6
4	195	1.2
4	252	1.2
4	218	1.2
4	127	1
4	210	1.4
4	116	1.9
4	175	1.6
4	170	1.3
4	273	1.8
4	171	1.8
4	158	1.7
4	139	1.1
4	146	1.2
4	161	1.7
4	142	1.1
4	209	1.7
4	217	1.6
4	189	1
4	161	1.8
4	175	1.3
4	237	1.6
4	121	1.8
4	197	1.3
4	95	1.6
4	224	1.5
4	120	1.7
4	189	1.6
4	203	1.4
4	168	0.9
4	190	1.9
4	169	1.4
4	214	2.1
4	199	1.6
4	210	1.4
4	270	2
4	181	1.1
4	187	1.3
4	155	1.8
4	184	1.5
4	132	1.4
4	164	1.5
4	211	1.7
4	189	1.2
4	198	1.3
4	116	1.3
4	211	1.5
4	167	1.2
4	181	1.3
4	119	0.9
4	172	1.1
4	97	1.9
4	188	1.3
4	173	1.3
4	175	1.3
4	158	1
4	160	1.1
4	202	1.4
4	183	1.5
4	194	1
4	141	1
4	196	1.3
4	143	1.4
4	163	1.2
4	88	1.3
4	265	1.6
4	150	1.7
4	203	1.7
4	235	1.6
4	158	2.4
4	151	1.1
4	171	1.5
4	156	1.1
4	112	1.8
4	183	1.8
4	172	1.9
4	179	1.3
4	54	1.3
4	183	1.7
4	275	1.9
5	151	2.5
5	181	2.8
5	249	2.3
5	177	2.6
5	182	2.6
5	188	2.6
5	255	2.2
5	167	2.5
5	239	2.2
5	194	2.3
5	144	2.8
5	172	2.5
5	251	2.5
5	171	2.3
5	202	2.4
5	240	2.6
5	204	2.6
5	139	1.5
5	209	1.4
5	227	2
5	245	1.7
5	159	0.8
5	155	1.3
5	230	1.2
5	211	1.9
5	159	1.3
5	245	1.5
5	231	1.6
5	219	1.3
5	205	1.7
5	188	1.4
5	242	1.9
5	247	1.5
5	173	2.1
5	169	1.8
5	128	1.7
5	197	1.4
5	219	1.1
5	177	1.5
5	174	1.4
5	143	1.8
5	190	1.3
5	223	1.6
5	149	1.3
5	247	1.7
5	142	1.6
5	257	1.5
5	191	1.5
5	245	1.5
5	208	1.3
5	133	0.9
5	151	1.3
5	224	1.8
5	208	1.6
5	162	1.4
5	232	1
5	204	1.5
5	209	1.7
5	160	1.5
5	210	1.4
5	182	1.4
5	119	1.8
5	226	1.7
5	242	1.8
5	221	1.7
5	192	1.8
5	155	1.5
5	217	1.1
5	158	1.7
5	189	1.3
5	211	1.9
5	250	0.7
5	254	1.4
5	222	1.4
5	157	1.3
5	221	1.7
5	207	1.8
5	183	2.2
5	136	1.5
5	232	1
5	229	1.8
5	118	1.6
5	194	1.6
5	171	1.3
5	210	1.8
5	200	1.6
5	195	1.9
5	198	1.4
5	204	1.2
5	194	1.2
5	238	1.6
5	218	1.8
5	220	2.2
5	178	1.2
5	173	1.7
5	202	1.3
5	193	1.7
5	189	1
5	141	0.9
5	148	1.7
5	140	0.9
5	182	2.1
5	198	1.2
5	265	2
5	178	1.4
5	169	1.7
5	140	1.6
5	176	1.1
5	164	1.9
5	173	1.4
5	219	1.6
5	246	2.1
5	202	1.1
5	155	1.4
5	125	1.7
5	241	1.8
5	231	1.6
5	230	1.2
5	260	1.4
5	114	1.3
5	195	1.5
5	165	1.5
5	230	1.7
5	236	1.1
5	185	1.2
5	249	1
5	155	1.3
5	207	1.9
5	264	1.2
5	213	1.5
5	172	1.5
5	173	1.9
5	217	2
5	220	1.7
5	236	1.2
5	247	1.4
5	178	1.1
5	178	1.3
6	139	3
6	258	2.3
6	216	3.2
6	287	2.6
6	213	2.6
6	208	3.1
6	225	2.1
6	201	2.8
6	224	3
6	186	2.2
6	271	1.6
6	196	2.9
6	122	2.7
6	178	2.4
6	211	2.8
6	195	2.4
6	251	1.5
6	178	1.5
6	223	1.5
6	271	1.4
6	187	1.6
6	249	1.6
6	218	1.4
6	210	1.4
6	207	1.8
6	227	1.4
6	202	1.6
6	172	1.2
6	168	1.7
6	126	1
6	218	1.3
6	277	1.9
6	189	1.2
6	207	1.5
6	232	1.8
6	207	1.3
6	236	1.4
6	224	1.8
6	176	1.5
6	148	1.9
6	236	2.2
6	186	1.1
6	238	2
6	179	1.4
6	183	1.5
6	250	1.4
6	241	1.5
6	236	1
6	186	1.4
6	164	1.5
6	213	1.4
6	243	1.4
6	199	1.5
6	221	1.1
6	310	1.5
6	197	1.4
6	220	2.1
6	193	1.5
6	161	1.7
6	192	1.5
6	236	1.7
6	163	1.3
6	179	1.6
6	272	1.4
6	163	1.7
6	161	1.3
6	225	1.6
6	198	2.1
6	208	1.6
6	200	1.2
6	227	1.8
6	243	1.6
6	245	1.5
6	173	1.5
6	302	1.5
6	263	1.7
6	235	1.5
6	314	1.5
6	186	1.4
6	205	1.7
6	308	1.7
6	156	1.2
6	203	1.8
6	252	0.8
6	192	1.5
6	258	1
6	213	0.9
6	209	1.2
6	218	1.4
6	259	2
6	220	1.8
6	180	1.8
6	243	1.3
6	234	0.9
6	110	2.1
6	196	1.7
6	247	1.6
6	135	1.8
6	191	1.4
6	141	1.5
6	229	1.3
6	220	1.5
6	212	1.4
6	210	1.1
6	272	1.4
6	186	1.4
6	233	1.9
6	105	1.6
6	216	1.8
6	183	1.8
6	223	1.5
6	212	1.2
6	218	1.4
6	244	1.2
6	174	1.7
6	225	1.6
6	229	1.5
6	160	1.5
6	198	1.2
6	118	1.1
6	147	2.1
6	212	1.8
6	181	1.5
6	194	1.7
6	174	1.9
6	172	1.8
6	218	1.5
6	191	0.9
6	244	1.4
6	217	1.5
7	212	2.2
7	218	2.2
7	247	2.4
7	198	2.2
7	231	2.9
7	184	2.3
7	278	3
7	261	2.6
7	196	2.6
7	197	2.9
7	277	2.1
7	150	2.3
7	202	2.5
7	191	2.2
7	205	2.3
7	222	2.7
7	183	1.9
7	180	1.6
7	227	1.3
7	200	1.4
7	187	1.1
7	219	1.4
7	247	1.6
7	195	1.3
7	222	1.7
7	253	1.6
7	211	1.4
7	272	1.4
7	183	2
7	189	1
7	269	1.3
7	167	1.4
7	230	2
7	251	1.6
7	196	0.9
7	158	1.6
7	168	1.5
7	198	1.4
7	265	1.5
7	239	0.8
7	223	1.3
7	213	1.5
7	193	1.3
7	223	1.3
7	234	1.8
7	262	1.5
7	286	1.6
7	255	1.4
7	184	1.4
7	170	1.2
7	164	1.7
7	196	1.2
7	208	1.2
7	216	0.8
7	212	1.6
7	278	1.8
7	181	0.7
7	210	1.4
7	215	1.3
7	127	1.8
7	180	1.6
7	228	2.3
7	137	1.8
7	221	0.9
7	210	1.2
7	199	1.6
7	258	1.4
7	239	1.4
7	234	1.8
7	253	1.4
7	225	1.4
7	271	1.6
7	250	1.7
7	193	1
7	247	1.5
7	208	1.9
7	245	1.9
7	234	1.7
7	226	1.2
7	272	1.3
7	251	0.9
7	210	1
7	181	1.1
7	211	2
7	179	1.6
7	210	2
7	166	1.4
7	241	1.4
7	245	1.5
7	233	2.1
7	241	1.5
7	186	1.6
7	196	1.5
7	239	1
7	150	2.3
7	254	1.4
7	211	1.5
7	296	1.6
7	201	1.6
7	216	1.7
7	200	1
7	179	2.2
7	243	1.5
7	208	2.1
7	171	1.2
7	217	1.6
7	228	1.2
7	138	1.9
7	167	1
7	188	1.9
7	191	1.9
7	238	1.6
7	173	1.7
7	219	1.1
7	176	1.3
7	178	1.8
7	242	1.7
7	147	0.9
7	198	1.3
7	164	1.4
7	279	1.5
7	180	1.4
7	178	1.1
7	180	1.6
7	154	1.2
7	163	1.6
8	169	1.9
8	177	2.6
8	151	2.4
8	186	2.3
8	246	1.9
8	227	2.4
8	277	2.2
8	237	2.6
8	252	2.4
8	207	2.4
8	234	2.4
8	209	2.4
8	215	2.3
8	277	2.1
8	215	2.4
8	204	2.7
8	189	1.6
8	171	1.8
8	160	1.9
8	201	1.7
8	247	1.4
8	293	1.6
8	217	1.7
8	189	1.4
8	223	1.4
8	201	0.8
8	210	2.1
8	189	2
8	268	1.7
8	243	1.1
8	312	1.4
8	191	1.3
8	235	1.5
8	247	1.9
8	251	2.1
8	219	1.8
8	235	1.2
8	235	1.3
8	256	1.2
8	218	1.8
8	242	1.5
8	216	1.9
8	242	1.8
8	287	1.9
8	208	2
8	230	1.9
8	242	1.7
8	168	1.1
8	170	1.3
8	275	1.6
8	222	0.8
8	203	1.7
8	223	1.6
8	249	1.5
8	186	1.6
8	210	1.9
8	192	1.3
8	295	1.6
8	152	1.7
8	181	1.6
8	219	1.3
8	246	1.6
8	226	1.2
8	284	1.6
8	189	1.3
8	181	1.9
8	214	1
8	194	1.5
8	206	1.7
8	224	1.7
8	232	1
8	235	1.6
8	187	1.4
8	154	1.6
8	230	1.4
8	233	1.4
8	253	1.5
8	246	1.3
8	271	1.9
8	217	1.2
8	253	1.9
8	205	1.4
8	136	1.8
8	106	1.2
8	232	2.2
8	180	1.5
8	189	1.6
8	161	1.5
8	265	1.5
8	240	1.8
8	233	1.8
8	247	1.7
8	213	1.4
8	252	2
8	177	1.7
8	164	2
8	310	1.9
8	121	1.7
8	170	1.9
8	278	1.4
8	194	1.7
8	242	1.1
8	196	1.4
8	171	1.5
8	254	1.8
8	215	1.7
8	197	1.6
8	243	1.4
8	257	1.1
8	243	2
8	202	0.8
8	143	1.5
8	224	1.2
8	292	1
8	195	1.5
8	270	1.5
8	176	1.2
8	241	1.1
8	242	1.6
8	219	1.3
8	230	0.8
8	228	1.8
8	230	1.6
8	164	1.4
8	237	1.6
8	310	1.3
8	288	1.4
8	269	1.2
8	272	1.5
9	273	2
9	205	2.5
9	205	2.7
9	249	2.3
9	269	2.4
9	223	2.8
9	199	2.4
9	187	2.3
9	224	2.8
9	208	2.5
9	168	2.1
9	238	2.8
9	237	2.8
9	210	2.2
9	233	2.9
9	221	2.9
9	256	1.3
9	263	1.7
9	310	1.5
9	262	1
9	296	1.7
9	249	2
9	230	1.6
9	272	1.7
9	268	1.7
9	257	1.7
9	226	1.5
9	201	1.7
9	246	1.4
9	222	1.5
9	201	1.1
9	271	1.6
9	207	1.4
9	308	1.5
9	226	1.9
9	159	1
9	310	1.7
9	251	1.4
9	186	1.6
9	316	1.2
9	273	1.4
9	256	1.5
9	253	1.5
9	309	1.7
9	232	1.3
9	236	1.2
9	287	1.6
9	233	1.9
9	186	1.4
9	203	1.1
9	208	1.5
9	207	0.8
9	148	1.7
9	181	0.9
9	265	1.9
9	293	1
9	299	1.6
9	252	1.6
9	236	1.5
9	235	1.6
9	240	1.8
9	277	1.6
9	188	1.6
9	246	1
9	275	1.7
9	287	1.3
9	214	1.2
9	207	0.9
9	252	1.7
9	234	1.4
9	182	1.8
9	282	1.3
9	214	1.5
9	243	2
9	205	1.5
9	238	1.5
9	286	1.6
9	203	1.5
9	255	1.1
9	261	1.4
9	255	1.2
9	254	1.5
9	260	1.2
9	240	1.5
9	279	0.8
9	199	1.7
9	240	1.4
9	277	1.2
9	233	1.3
9	191	1.5
9	204	1.7
9	159	0.7
9	230	1.6
9	205	1.7
9	280	1.4
9	259	1.8
9	301	1.2
9	247	1.4
9	212	1.8
9	212	1.4
9	227	1.9
9	253	2.1
9	273	1.3
9	171	1.8
9	210	1.5
9	264	1.1
9	273	1.9
9	253	1
9	244	1.1
9	180	1.7
9	221	1.7
9	159	1.5
9	299	1.8
9	204	1.2
9	223	1.2
9	159	1.5
9	223	1.6
9	211	1.2
9	252	1.1
9	260	1.4
9	283	1.9
9	251	1.6
9	268	1.5
9	259	1
9	212	1.6
9	286	1.9
9	186	1.4
9	196	1
9	269	1.8
9	259	1.2
10	225	2.8
10	242	2.8
10	236	2.4
10	172	2.7
10	202	2.5
10	230	3.3
10	201	2.5
10	259	2.7
10	224	2.4
10	264	3
10	263	2.9
10	246	2.6
10	282	2
10	263	2.3
10	271	2.9
10	254	2.5
10	272	1.2
10	216	1.4
10	294	1.5
10	268	1.3
10	190	1.3
10	265	1.4
10	231	1.9
10	288	1.4
10	234	1.9
10	253	1.6
10	222	1.2
10	288	2.3
10	242	1.6
10	290	1.7
10	266	1.5
10	197	1.6
10	238	1.5
10	233	1.9
10	195	1.4
10	232	1.4
10	204	1.3
10	337	1.2
10	280	1.2
10	221	1.5
10	294	1.6
10	212	1.2
10	215	1.4
10	251	1.2
10	185	1.6
10	282	2.4
10	255	1.5
10	201	1.5
10	195	2
10	276	1
10	252	1.5
10	258	1.3
10	225	1.1
10	219	1.3
10	191	1.4
10	243	1.4
10	200	1.2
10	217	1.4
10	241	1.4
10	191	1.7
10	182	1.3
10	203	1.2
10	232	1.9
10	242	1.9
10	249	1.5
10	202	1.5
10	281	1.6
10	267	1.7
10	165	1.3
10	218	1.8
10	273	1.6
10	271	1.2
10	272	1.6
10	179	1.7
10	258	2
10	229	1.7
10	292	1.6
10	226	1.5
10	199	1.9
10	167	1.9
10	283	1.7
10	241	1.3
10	181	1.6
10	289	1.4
10	280	1.7
10	279	1.3
10	220	1.2
10	289	1.9
10	221	1
10	212	1.2
10	223	1.5
10	259	1.1
10	220	1.6
10	158	1.3
10	208	1.6
10	256	1.2
10	254	1.7
10	228	1.6
10	277	1.9
10	261	1.3
10	171	1.4
10	259	1.6
10	311	1.3
10	306	0.4
10	231	1
10	207	1.7
10	228	1
10	226	0.8
10	240	1.1
10	227	1
10	176	1.3
10	285	1.9
10	247	1.6
10	190	0.9
10	267	1.6
10	228	1.7
10	278	1.7
10	187	1.5
10	227	1.7
10	277	1.4
10	212	1.6
10	263	1.7
10	287	1.4
10	180	1.6
10	212	1.2
10	239	1.8
10	277	2.1
10	188	0.7
10	248	1.2
10	289	1.6
10	220	1.2
10	263	1.4
10	178	1.1
11	234	3
11	280	2.7
11	239	3
11	235	2.9
11	284	2.1
11	296	2.2
11	216	2.1
11	223	2.5
11	363	2.4
11	280	2.7
11	305	2.1
11	277	2.8
11	347	2.8
11	325	2.9
11	250	3.3
11	297	1.6
11	298	1.3
11	304	1.2
11	293	1.3
11	263	1.5
11	300	1.1
11	291	1.8
11	273	1.8
11	295	1.4
11	264	1.3
11	318	1.1
11	245	1.5
11	284	2
11	307	1.6
11	277	1.6
11	238	1.7
11	267	1.2
11	290	1.2
11	204	1.4
11	280	1.9
11	174	0.7
11	281	2.1
11	230	0.9
11	291	1.5
11	340	1.5
11	318	1.3
11	211	1.5
11	298	1.5
11	260	1
11	239	1.7
11	299	1.5
11	294	2.1
11	271	1.8
11	309	1.5
11	217	1.9
11	301	1.3
11	237	1.3
11	226	2.1
11	208	1.5
11	203	1.6
11	281	1.4
11	278	2.3
11	286	1
11	284	1.7
11	355	1.3
11	287	1.4
11	296	1.5
11	230	1.4
11	286	1.6
11	295	1.7
11	238	1.2
11	277	1.7
11	244	1.9
11	245	1.3
11	228	2
11	259	1
11	269	1.3
11	273	1.3
11	238	1.5
11	326	0.7
11	294	1.4
11	249	1.6
11	198	1.6
11	370	1
11	154	1.7
11	227	1.3
11	389	1.5
11	235	1
11	250	1.1
11	182	1.2
11	285	1.9
11	163	1
11	230	1.7
11	237	1.2
11	311	1.5
11	228	0.9
11	261	1.4
11	277	1
11	305	1.5
11	283	1.3
11	252	1.8
11	222	1.4
11	312	1.6
11	246	1.1
11	310	0.8
11	258	1.7
11	288	1.8
11	263	1.1
11	261	1.4
11	278	1.4
11	294	1.6
11	271	1.4
11	235	1.9
11	323	1.5
11	232	1.4
11	314	1.6
11	323	1.7
11	330	2.2
11	272	1.4
11	241	2
11	223	1
11	249	1.4
11	287	1.4
11	277	1.2
11	292	1.5
11	257	1.3
11	283	1.5
11	298	1.3
11	296	1.6
12	340	2.5
12	335	2.2
12	326	2.4
12	266	2.9
12	230	2.1
12	252	2.7
12	233	2.4
12	305	2.4
12	296	2.2
12	252	2.4
12	291	2.5
12	281	1.7
12	336	2.5
12	233	2.6
12	299	2.7
12	249	2.2
12	272	1.6
12	306	1.6
12	277	1.4
12	272	1.3
12	289	1.5
12	307	1.8
12	282	1.4
12	202	1.8
12	297	1.5
12	320	1.6
12	312	1.4
12	255	1.2
12	297	2
12	314	1.2
12	324	1.8
12	316	1.5
12	259	0.9
12	289	1.3
12	305	1.4
12	350	1.3
12	239	1.6
12	226	1.4
12	288	0.9
12	284	1.1
12	379	1.7
12	248	1.4
12	354	1.5
12	335	1.2
12	293	1.5
12	218	1.2
12	229	1.3
12	266	1.4
12	258	1.9
12	265	2
12	320	1.5
12	306	1.6
12	260	1.6
12	201	0.9
12	348	1.6
12	281	1.7
12	296	0.8
12	357	2
12	308	1.3
12	251	1.5
12	298	1.6
12	312	1.6
12	233	1.3
12	308	1.7
12	306	1.1
12	250	1
12	265	1.5
12	299	2.2
12	273	1.7
12	318	1.9
12	228	1.8
12	227	1.4
12	258	1.2
12	284	1.8
12	277	2.1
12	342	1.4
12	218	1.4
12	311	1.7
12	287	1.2
12	261	1.6
12	317	0.9
12	274	2
12	322	1.4
12	316	1.3
12	314	1.8
12	223	1.2
12	338	1.8
12	307	1.1
12	302	1
12	262	2.1
12	199	1.1
12	242	1.2
12	307	1.6
12	280	2.1
12	283	1.4
12	241	1.7
12	263	1.1
12	296	1.4
12	296	2.1
12	328	1.6
12	269	1.8
12	366	2.4
12	288	1.7
12	236	1.6
12	283	1.3
12	254	1.1
12	270	1.1
12	275	1.5
12	377	1.8
12	293	1.5
12	343	2
12	315	1.5
12	339	1.4
12	305	1.6
12	223	1.4
12	299	1.3
12	289	1.4
12	349	1.6
12	302	1.6
12	352	1.4
12	310	1.4
12	317	1.7
12	273	1.4
12	261	1.7
12	349	1.6
12	333	1.4
12	270	1.1
12	266	1.1
13	272	2.2
13	212	2.7
13	270	2.9
13	348	2.9
13	300	2.5
13	321	2.9
13	297	2.6
13	330	2.6
13	357	2.9
13	266	2.9
13	308	2
13	245	2.6
13	342	2.7
13	305	2.6
13	357	2.8
13	277	2.7
13	329	1.8
13	336	1
13	341	1.4
13	198	1.7
13	284	1.7
13	326	1.5
13	318	1.5
13	297	2
13	262	1.5
13	323	1.4
13	258	2
13	254	1.4
13	331	1.6
13	285	1.4
13	366	1.6
13	202	1.1
13	303	1.5
13	317	1.6
13	371	1.3
13	301	1.8
13	324	1.1
13	256	1.2
13	293	1.7
13	279	1.3
13	352	1.1
13	365	1.5
13	347	1
13	243	1.3
13	277	2
13	287	0.8
13	280	0.9
13	332	1.5
13	298	1.4
13	284	2
13	242	1.2
13	311	1.4
13	357	0.9
13	312	1.8
13	320	2.1
13	275	1.3
13	257	1.2
13	266	1.6
13	251	0.8
13	183	1.7
13	321	1.4
13	349	1.8
13	388	1.1
13	327	1.4
13	357	1.8
13	283	1.6
13	254	1.6
13	305	1.6
13	257	1.7
13	250	1.3
13	328	1.7
13	293	1.5
13	324	1.7
13	279	2.1
13	236	1.8
13	309	1.2
13	275	0.9
13	310	1.6
13	254	1.3
13	240	1.5
13	179	1.5
13	293	2.1
13	355	1.1
13	258	1.8
13	297	1.5
13	286	1.1
13	291	1.7
13	316	1.2
13	302	1.7
13	302	2.2
13	257	1.6
13	332	1.3
13	295	1.1
13	324	1.2
13	364	1.7
13	323	1.6
13	394	1.2
13	265	1.6
13	257	1.2
13	257	2.1
13	243	1.1
13	274	1
13	324	1.2
13	268	1.5
13	244	1.8
13	324	1.3
13	298	1.4
13	239	1.2
13	296	1.8
13	297	1.6
13	206	1.8
13	321	1.9
13	326	1.2
13	252	1
13	343	1.3
13	288	1.4
13	348	1.6
13	305	1.5
13	278	1.4
13	316	0.9
13	307	1.9
13	275	1.5
13	282	1
13	279	1.7
13	316	2
13	345	1.9
13	333	1.8
14	231	2.1
14	325	2.3
14	230	2.1
14	280	2.6
14	376	2.5
14	306	2.5
14	297	3
14	279	2.1
14	323	2.4
14	206	3
14	307	2.4
14	303	2.6
14	256	2.7
14	342	2.6
14	246	2.3
14	283	3
14	252	2.4
14	271	1.4
14	373	1.4
14	271	1.5
14	294	1.9
14	331	1.4
14	260	1.3
14	298	1.2
14	302	1
14	261	1.7
14	341	1.1
14	315	1.3
14	250	1.4
14	248	1.6
14	304	1.8
14	248	1.5
14	338	1.2
14	274	1.4
14	313	1.6
14	263	2.2
14	277	1.6
14	295	1.1
14	247	1.3
14	282	1.7
14	371	1.8
14	345	1.6
14	227	1.5
14	298	1.3
14	277	1.6
14	224	1.7
14	354	1.4
14	275	1.4
14	322	1.8
14	288	1.2
14	355	1.3
14	347	1
14	328	1.3
14	339	1.5
14	291	1.3
14	288	1.7
14	213	1.9
14	308	1.1
14	319	0.9
14	354	2
14	252	1.7
14	337	1
14	287	1.5
14	324	1.2
14	302	1.2
14	353	1.3
14	327	1.2
14	342	1.8
14	296	1.7
14	343	1.8
14	356	2.1
14	301	1.5
14	343	1.7
14	300	2.1
14	270	1.8
14	282	1.6
14	436	1.6
14	335	1.3
14	245	1.7
14	235	1.4
14	286	1.5
14	341	1.9
14	291	1.1
14	299	1.4
14	303	1.5
14	319	1.6
14	345	1.9
14	279	1.1
14	270	1.4
14	283	1.5
14	243	1.8
14	263	1.9
14	264	1.2
14	300	1.4
14	315	1.6
14	292	1.3
14	400	1.1
14	355	1.3
14	346	2
14	251	1.5
14	296	1.4
14	226	1.6
14	351	1.6
14	272	1.1
14	284	1.3
14	336	1.7
14	369	1.7
14	320	1.3
14	337	1.1
14	347	2.3
14	363	1.5
14	314	1.8
14	211	1
14	288	1.7
14	348	1
14	230	1.6
14	278	1.8
14	369	1.3
14	302	1.3
14	284	1.5
14	331	1.9
14	372	2
14	288	2.2
14	311	1.4
14	273	1.1
14	293	1.7
14	365	1.3
14	294	1.8
14	355	1
14	316	1.6
14	268	1.5
14	321	1.4
14	305	1.4
14	349	1.3
14	281	1.6
15	258	2.6
15	343	3
15	302	2.6
15	323	2
15	281	2.4
15	360	1.9
15	305	2.3
15	364	2.2
15	306	2.9
15	299	2.9
15	278	1.8
15	251	2.3
15	362	2.7
15	304	2.7
15	302	2.9
15	296	2.4
15	367	2.2
15	274	1.9
15	259	1.7
15	255	1.6
15	344	1.1
15	310	1.3
15	249	1.9
15	333	1.5
15	305	1.9
15	317	1.8
15	398	1.1
15	401	1.4
15	361	1.9
15	363	1.5
15	320	1.5
15	243	1.4
15	321	1.5
15	328	1.2
15	294	1.6
15	376	1.9
15	285	1.9
15	271	0.9
15	385	1.4
15	279	1.4
15	407	1.3
15	346	1.4
15	303	1.4
15	382	1.4
15	350	1.3
15	416	1.7
15	315	1.7
15	273	1.3
15	292	1.4
15	346	1.6
15	360	1.7
15	362	1.7
15	309	2
15	352	1.6
15	334	1.3
15	357	1.7
15	270	1.2
15	323	1.8
15	338	1.3
15	337	1.3
15	315	1.2
15	348	1.8
15	293	1.1
15	360	1.5
15	320	1.6
15	365	1.7
15	383	1.4
15	331	1.3
15	357	0.9
15	282	1.6
15	338	1.1
15	355	1.6
15	358	0.9
15	348	1.2
15	328	1.6
15	359	1.2
15	350	1.6
15	348	1.7
15	280	1.6
15	350	1.3
15	311	1.5
15	345	1.6
15	370	1.4
15	319	1.2
15	358	1.9
15	234	1.5
15	301	1.8
15	307	1.6
15	337	1.5
15	392	1.6
15	386	1.1
15	335	1.6
15	365	1.3
15	371	1
15	272	1.3
15	345	1.9
15	320	1.4
15	295	1.4
15	319	1.4
15	324	1.1
15	302	1.6
15	320	1.8
15	359	1.4
15	338	1.7
15	286	1.7
15	315	2
15	319	1.6
15	366	1.8
15	295	1.2
15	333	1.5
15	345	1.5
15	276	1.1
15	233	1.3
15	326	1.6
15	334	1.6
15	315	1.9
15	304	1.4
15	339	0.8
15	325	1.5
15	250	1.3
15	306	0.8
15	309	1.6
15	354	1.8
15	329	1.3
15	305	1.3
15	352	1.1
15	259	1.5
15	285	1.4
15	306	1.3
15	311	1.9
15	300	1.7
15	269	1.1
15	279	1.7
15	300	1.6
15	307	1.1
16	410	2.4
16	309	3.2
16	386	3
16	324	2.6
16	371	2.2
16	407	2.4
16	302	2.4
16	343	2.2
16	318	2.9
16	339	2.6
16	300	2.8
16	287	2.4
16	354	2.1
16	380	2.6
16	356	2.3
16	329	2.3
16	312	2.4
16	319	1.7
16	335	1.4
16	303	1.7
16	341	1.2
16	298	1.6
16	327	1.2
16	291	1.5
16	348	1.3
16	309	1.2
16	454	2
16	274	1.8
16	317	1.8
16	312	1.7
16	292	1.7
16	325	1.1
16	403	1.9
16	338	1.3
16	304	1.5
16	325	1.3
16	379	1.7
16	345	1.6
16	468	0.8
16	289	1.6
16	404	1.7
16	358	2.1
16	340	1.4
16	319	1.1
16	316	1.2
16	367	1.1
16	285	1.6
16	353	1.7
16	360	1.4
16	361	1.7
16	347	1.5
[truncated: 14,924 more rows]
