# Supplementary material for: Optimization of airport check-in service quality focused on operational costs and passengers’ satisfaction
Source: PLoS One. 2021 Aug 5;16(8):e0253586. doi: 10.1371/journal.pone.0253586 (PMC8341503; doi:10.1371/journal.pone.0253586)
Supplement: S1 File — (ZIP) [file pone.0253586.s001.zip › INSTANCES_PONE-D-20-30894R1/passengers_130_20.txt]

id_f arr_t t_serv
0	0	0
1	184	2.5
1	111	2.7
1	200	2.7
1	188	2
1	170	2.6
1	196	2.5
1	169	1.6
1	137	2.7
1	138	2.8
1	186	2.6
1	182	3.1
1	148	2.4
1	162	2.8
1	105	1.9
1	131	2.3
1	157	2.7
1	217	1.1
1	255	1.4
1	160	1.3
1	178	1.3
1	236	1.6
1	81	1.3
1	186	1.7
1	95	1.7
1	212	1.6
1	171	1.5
1	179	1
1	153	1.2
1	174	1.1
1	234	1.6
1	234	1.7
1	155	1.3
1	144	1.6
1	169	2
1	223	1.9
1	179	1.6
1	109	1.3
1	149	1.3
1	179	1.8
1	146	1.6
1	86	1.4
1	106	1.6
1	192	1.8
1	154	1.4
1	235	1.9
1	197	1.4
1	232	1.6
1	194	1
1	177	1.6
1	178	1.4
1	163	1.4
1	151	1.7
1	160	1.2
1	58	1.8
1	95	1.8
1	145	1.4
1	137	1.6
1	139	1.3
1	165	1.6
1	107	1.2
1	182	1.1
1	187	1
1	187	1.7
1	198	1.9
1	147	1.6
1	135	1.6
1	183	1.6
1	194	1.6
1	144	1.5
1	187	1.8
1	179	1.5
1	91	1.1
1	144	1.3
1	98	1.3
1	116	1.4
1	109	1
1	55	1.8
1	176	1.4
1	144	1
1	131	1.6
1	208	1.5
1	134	1.3
1	155	1.8
1	155	1.3
1	125	1.8
1	135	1.8
1	187	1.7
1	173	1.8
1	190	0.7
1	246	1.5
1	175	1.6
1	166	1
1	211	1.2
1	153	1.4
1	171	1.4
1	239	1.6
1	163	1.3
1	217	1.5
1	198	0.8
1	140	1
1	138	1.7
1	265	1.5
1	142	1.3
1	147	1.3
1	206	1.9
1	118	1.9
1	145	1.3
1	124	1.6
1	174	2
1	137	1.1
1	210	1.8
1	158	1.6
1	111	1.7
1	150	1.4
1	99	1.5
1	162	1.5
1	174	1.2
1	161	1.7
1	162	1.6
1	209	1.1
1	214	1.8
1	158	2
1	175	1.3
1	108	1.5
1	84	1.7
2	201	2.8
2	156	2.7
2	134	2.3
2	178	2.1
2	190	2.4
2	197	2.2
2	161	2.7
2	119	2.2
2	143	2.5
2	142	2.6
2	104	2.7
2	148	1.9
2	163	2.6
2	146	2.7
2	139	2.4
2	133	2.3
2	152	1.8
2	135	1.5
2	67	1.8
2	168	2.3
2	201	1
2	167	1.8
2	217	1.3
2	134	1.3
2	159	1.6
2	184	1.9
2	153	1.1
2	230	1.3
2	153	1.7
2	178	1.5
2	174	1.2
2	160	2
2	181	1.5
2	188	1.6
2	161	1.4
2	93	2.2
2	228	1.8
2	229	1.5
2	147	0.7
2	190	1.6
2	173	1.6
2	150	2.1
2	184	1.5
2	165	1.3
2	70	1.6
2	118	2.1
2	200	1.4
2	199	1.4
2	154	1.9
2	212	1.4
2	143	1.5
2	177	1.5
2	117	2
2	159	1.4
2	203	1.2
2	185	1.9
2	103	1.2
2	219	1.9
2	153	1.3
2	189	1.8
2	180	1.3
2	125	1.7
2	183	1.9
2	154	1.5
2	174	1.7
2	167	1.7
2	193	1.2
2	201	1.7
2	131	0.8
2	164	1.2
2	255	1.4
2	140	1.1
2	169	1.4
2	261	1.8
2	177	1.7
2	173	2.1
2	155	1.2
2	173	1.2
2	194	1.6
2	140	1.6
2	158	1.9
2	202	1.6
2	158	2.2
2	144	1.2
2	244	1.4
2	129	1.2
2	154	1.1
2	160	1.2
2	214	1.5
2	182	1.7
2	133	1.4
2	159	1.1
2	168	1.4
2	205	1.5
2	172	2
2	167	1.6
2	172	1.5
2	137	1.2
2	222	1.5
2	187	1.3
2	155	1.8
2	102	1.7
2	238	1.7
2	176	1.9
2	122	1.7
2	131	1.6
2	210	1.1
2	159	1.3
2	212	1.9
2	197	1.7
2	87	1.5
2	304	1.6
2	166	1.8
2	166	1.8
2	156	1.8
2	146	1.6
2	195	1.9
2	150	1.7
2	173	1.4
2	163	1.6
2	199	1.7
2	200	0.9
2	84	1.3
2	222	1.8
2	196	1.4
2	171	1.4
2	159	1.6
2	109	1.6
2	190	2
2	137	1.1
3	142	2.6
3	142	3
3	156	2.8
3	233	2.4
3	144	2.7
3	145	2.4
3	206	2.8
3	99	2.1
3	182	2.5
3	165	2.1
3	138	2.4
3	146	2.6
3	177	2
3	156	2.7
3	192	2.3
3	170	2.8
3	128	2.7
3	206	1.9
3	158	1.6
3	204	1.4
3	214	0.7
3	147	1.7
3	167	1.9
3	139	1.8
3	219	1.7
3	183	1.5
3	149	1.7
3	186	1.4
3	189	2.1
3	182	1.5
3	192	1.4
3	203	1.5
3	112	1.1
3	197	1.6
3	232	1.3
3	188	1.5
3	233	1.9
3	106	1.9
3	113	1.7
3	152	0.8
3	196	1.6
3	259	1.2
3	198	1.5
3	41	1
3	187	1.6
3	180	1.6
3	204	1.9
3	66	0.9
3	138	1.2
3	224	1.1
3	193	1.4
3	150	1.8
3	182	1.4
3	130	1.4
3	179	1.3
3	161	1.6
3	168	1.1
3	211	1.9
3	206	1.5
3	114	1.9
3	137	1.2
3	183	2.1
3	127	2.1
3	140	1.6
3	195	1.3
3	189	1.7
3	305	2.1
3	155	1.5
3	257	1.2
3	122	1
3	178	1.4
3	145	2
3	199	1.3
3	143	1.7
3	166	0.8
3	151	1.7
3	183	1.8
3	214	1.9
3	168	1.4
3	176	2.1
3	178	1.5
3	185	1.6
3	135	1.9
3	173	1.6
3	130	1.6
3	149	1.2
3	199	1.6
3	184	1.6
3	149	1.4
3	187	1.6
3	122	2.4
3	206	1.2
3	167	1.8
3	141	1.5
3	177	1.8
3	131	1.3
3	208	1.5
3	159	1.1
3	156	1.7
3	167	1.7
3	171	1.7
3	184	1.4
3	230	0.7
3	165	1.7
3	169	1.5
3	127	1.5
3	247	1.4
3	136	1.3
3	246	1.7
3	131	1.6
3	197	1.3
3	179	0.9
3	132	1.3
3	137	1.4
3	167	1.5
3	233	1.6
3	211	0.9
3	180	1.5
3	161	1.6
3	149	1.7
3	183	1.8
3	201	1.7
3	192	1.3
3	207	1.1
3	200	1.4
3	126	1.1
3	175	0.9
3	147	1.7
3	165	1.8
3	147	1.6
3	165	1.1
3	135	1
3	166	1.5
3	203	1.4
3	234	1.7
3	144	2.1
4	212	2.5
4	151	2.9
4	189	2.1
4	248	2.6
4	259	2.7
4	139	2.3
4	93	2.7
4	203	2.6
4	128	3.1
4	208	2.1
4	146	2.6
4	208	2.5
4	127	2.5
4	94	2
4	157	2.4
4	286	2.6
4	214	1.6
4	127	1.5
4	194	1.3
4	164	1.5
4	200	1.7
4	160	1.2
4	181	1.8
4	136	1.5
4	176	1.9
4	181	1.3
4	155	1.9
4	201	1.1
4	255	1.2
4	181	1.5
4	182	2
4	210	1.1
4	238	1.1
4	126	1.5
4	185	1.6
4	155	1.9
4	240	1.7
4	188	1.5
4	126	2.2
4	151	1.5
4	194	2.2
4	174	1.8
4	211	1.6
4	111	1.6
4	216	1.3
4	205	1.7
4	223	1.9
4	134	1.4
4	144	1.8
4	147	1.9
4	208	1.4
4	188	1.3
4	160	1.3
4	159	1.3
4	136	1.9
4	123	1.7
4	197	1.8
4	98	1.4
4	236	0.9
4	229	1.7
4	118	1
4	125	1.4
4	146	1.6
4	143	2
4	238	1.3
4	184	1.6
4	156	1.8
4	155	1.6
4	152	1.3
4	252	1.8
4	170	1.3
4	272	1.6
4	162	1.3
4	151	2.1
4	112	1.1
4	248	1.6
4	131	1.2
4	142	2
4	137	1.3
4	151	1.3
4	230	1.5
4	225	1.3
4	236	1.9
4	146	1
4	146	1.5
4	162	1.5
4	135	1.8
4	193	1.6
4	220	1.5
4	249	1.2
4	185	1.4
4	203	1.3
4	258	2.1
4	233	1.9
4	167	1.9
4	211	1.1
4	198	2.1
4	200	1.3
4	175	1.2
4	207	1.5
4	182	1.2
4	205	1.5
4	148	1.3
4	171	1
4	257	1.1
4	243	1.2
4	240	1.8
4	107	1.3
4	233	1.9
4	105	1.5
4	177	1.5
4	169	1.9
4	146	1.5
4	202	1.3
4	214	1.2
4	122	1.3
4	159	0.9
4	173	1.6
4	172	1.3
4	147	1.3
4	173	1.3
4	175	1.7
4	132	1.7
4	218	1.2
4	196	1.7
4	212	1.5
5	226	1.9
5	197	2.9
5	263	2.6
5	229	3
5	200	2.5
5	275	2.7
5	271	2.6
5	209	2.5
5	252	2.7
5	227	2.6
5	187	2.4
5	274	2
5	272	2.6
5	330	2.6
5	258	2.5
5	240	2.3
5	260	1.3
5	226	1.9
5	200	1.8
5	253	1.1
5	159	1.6
5	250	1.8
5	190	2.1
5	223	1.7
5	275	1.7
5	285	1.5
5	293	1.4
5	274	1.8
5	261	1.4
5	231	1.7
5	277	1.4
5	261	1.5
5	254	1.7
5	262	1.5
5	220	1.5
5	182	1.2
5	262	1.7
5	237	1.7
5	290	1.4
5	209	1.3
5	239	1.6
5	252	1.6
5	283	1.7
5	262	1.1
5	317	1.5
5	270	2
5	272	1.8
5	271	1.1
5	355	0.4
5	263	1.5
5	262	1.3
5	188	2.2
5	259	0.8
5	249	0.8
5	299	1.8
5	328	1.5
5	254	1.7
5	274	1.2
5	284	1.5
5	323	2.3
5	296	1.5
5	246	1.8
5	188	1.2
5	214	1.7
5	241	1.8
5	267	1.3
5	252	1.6
5	287	1.8
5	175	1.3
5	308	1.6
5	244	1.7
5	266	1.8
5	251	1.2
5	272	1.5
5	267	1.3
5	286	1.1
5	252	1.3
5	216	1.6
5	320	1.3
5	218	1.3
5	277	1.1
5	356	1.2
5	242	1.3
5	231	1.3
5	240	2.2
5	262	1.3
5	221	1.7
5	276	1.5
5	246	1.7
5	274	1.4
5	183	1.7
5	268	1.8
5	281	1.3
5	272	1.3
5	288	0.8
5	281	1.2
5	309	1.5
5	295	1.4
5	321	1.1
5	237	1.3
5	260	1.6
5	267	2.4
5	238	1.1
5	262	1.6
5	272	2
5	226	1.5
5	226	1.3
5	203	1.7
5	372	1.6
5	271	2
5	274	1.8
5	291	0.9
5	262	1.8
5	267	1.8
5	217	1.5
5	176	1.5
5	200	1.7
5	291	1.6
5	223	1.3
5	202	1.3
5	240	1.6
5	212	1.5
5	300	1.4
5	193	1.3
5	209	1.8
5	195	1.2
5	269	0.9
5	300	1.3
5	330	1.8
5	268	2
6	279	2.5
6	294	3
6	239	3
6	272	2.4
6	275	2.6
6	246	2.4
6	268	1.9
6	289	2.7
6	241	2.5
6	278	2.1
6	230	2.3
6	333	2.5
6	135	2.6
6	240	1.9
6	308	2.3
6	225	2.5
6	331	2.2
6	342	1.1
6	263	1.6
6	187	1
6	271	1.5
6	241	0.9
6	327	1.8
6	124	1.7
6	300	1.4
6	214	1.5
6	293	0.9
6	289	1.6
6	246	1.3
6	207	1.4
6	228	0.6
6	236	1.4
6	215	2
6	275	1.7
6	225	1.2
6	277	1.5
6	222	1.4
6	245	1.7
6	190	1.3
6	290	1.1
6	258	1.5
6	213	1.1
6	287	1.3
6	279	1.8
6	267	1.7
6	231	1.5
6	257	1.5
6	218	1.6
6	234	1.5
6	343	1.3
6	204	1.6
6	232	1.8
6	301	1.6
6	230	1.3
6	258	1.8
6	255	1.9
6	270	1.9
6	287	1.9
6	280	1.6
6	251	1.6
6	232	1.8
6	273	1.3
6	275	0.8
6	306	1.7
6	276	1.9
6	224	1.5
6	251	1.7
6	282	1.7
6	301	1.6
6	257	1.6
6	292	1.5
6	224	1.8
6	229	1.3
6	237	1.5
6	255	1.3
6	359	1.9
6	298	1.4
6	218	1.3
6	257	1.6
6	217	1.9
6	282	1.5
6	159	1.3
6	305	1.4
6	244	1.4
6	216	1.5
6	283	1.2
6	300	1.1
6	250	1.7
6	258	1.4
6	293	1.7
6	311	1.2
6	262	1.3
6	255	1.3
6	267	1.9
6	203	1.4
6	269	1.6
6	295	1.9
6	195	1.5
6	262	1.1
6	319	1.8
6	310	1.3
6	198	1.2
6	233	1.5
6	286	1.5
6	292	1.5
6	240	1.5
6	271	2.3
6	256	1.9
6	273	1.6
6	263	1.6
6	306	1.2
6	237	1.4
6	255	1.4
6	247	1.2
6	330	1.2
6	231	1.6
6	247	1.2
6	217	1.6
6	301	1.8
6	199	1.3
6	228	1.5
6	234	1.5
6	184	1.6
6	276	1.3
6	218	1.1
6	227	1.6
6	185	1.8
6	275	0.8
6	280	1.6
6	271	2.1
6	253	1.5
6	216	1.4
6	242	1.4
6	262	1.9
6	296	1.9
6	203	1.2
6	211	2
6	203	1.2
7	334	2.2
7	229	2.9
7	293	2.5
7	294	2.9
7	288	2.7
7	318	2.3
7	324	2.3
7	295	2.2
7	270	2.8
7	275	2.9
7	293	3
7	220	2.9
7	341	2.1
7	328	2.6
7	283	2.5
7	267	2.8
7	313	1.5
7	289	2.1
7	252	1.5
7	244	1.8
7	339	1.5
7	275	2.1
7	235	1.8
7	251	1.6
7	353	1.7
7	320	1.6
7	270	1.8
7	240	1.8
7	355	1.5
7	266	1.3
7	358	1.2
7	341	1.4
7	246	1.1
7	224	1
7	304	1.4
7	266	1.3
7	267	1.4
7	322	1.3
7	245	1.2
7	340	2.3
7	261	1.6
7	254	1.4
7	221	1.4
7	248	2
7	306	1.6
7	268	1.4
7	227	1.1
7	268	1.5
7	299	1.4
7	300	1.4
7	381	1.3
7	331	1.9
7	298	1.8
7	205	1.3
7	255	1.1
7	265	1.3
7	193	1.8
7	285	2
7	315	1.7
7	214	1.5
7	247	1.3
7	234	1.6
7	344	1.2
7	280	1.2
7	287	1.6
7	258	1.3
7	355	1.8
7	253	1.9
7	286	1.3
7	260	1.2
7	218	1.3
7	233	1.7
7	276	1.6
7	310	1.5
7	310	1.1
7	248	2
7	298	1.3
7	280	1.2
7	280	1.8
7	297	2.1
7	289	1.4
7	270	1.4
7	217	1.8
7	311	1.7
7	395	1.2
7	279	1.2
7	319	1.6
7	248	1.3
7	361	1.1
7	293	1.3
7	331	1.5
7	301	1.1
7	299	1.2
7	267	1.5
7	220	1.8
7	284	1.9
7	254	1.3
7	321	1.8
7	312	1.9
7	249	0.9
7	336	1.2
7	348	1.3
7	357	1.1
7	303	1.6
7	221	1.8
7	318	1.5
7	325	2
7	278	1.4
7	226	1.7
7	268	1.4
7	289	1.3
7	298	1.2
7	285	1.7
7	330	2
7	278	1.4
7	282	1.2
7	321	1
7	223	1.5
7	281	1.5
7	214	1.8
7	303	1.5
7	183	1.6
7	304	0.9
7	303	1
7	295	1.6
7	325	0.7
7	306	1.8
7	280	1.4
7	253	1.3
7	306	2.1
8	208	2.6
8	400	1.8
8	257	2.4
8	207	2.1
8	313	2.2
8	289	2.6
8	260	2.5
8	288	2.2
8	249	2.5
8	297	2.6
8	276	2.4
8	390	2.6
8	167	2.5
8	268	2.3
8	329	2.8
8	288	2.7
8	304	2.1
8	265	1.7
8	384	1.9
8	307	1.7
8	288	1.1
8	375	1.8
8	276	1.9
8	253	1.9
8	250	1.2
8	349	1
8	250	1.3
8	357	1.6
8	253	1.3
8	314	0.9
8	289	1.5
8	330	2
8	272	1.7
8	276	1.5
8	319	1.1
8	216	1.5
8	316	0.8
8	363	1.7
8	308	1.6
8	238	1.4
8	249	1.3
8	269	1.5
8	243	1.5
8	318	1.5
8	220	1.7
8	276	1.6
8	302	1.8
8	243	1.2
8	300	2.2
8	328	1.7
8	227	1.3
8	309	1.8
8	399	1.8
8	314	1.1
8	288	1.9
8	338	1.6
8	297	1.5
8	263	1.5
8	257	1.6
8	254	1.4
8	339	1.6
8	234	2
8	344	1.3
8	388	1.1
8	291	2.1
8	227	1.1
8	214	1.8
8	291	1.2
8	274	1.2
8	296	1.8
8	276	1.9
8	315	0.7
8	240	1.6
8	321	1.7
8	297	1.8
8	278	1.6
8	302	1.4
8	280	1.2
8	248	1
8	277	1.5
8	290	2.3
8	287	1.7
8	288	1.6
8	349	1.7
8	280	1.3
8	298	1.8
8	323	1.4
8	267	2.1
8	219	0.9
8	249	1.8
8	330	1.6
8	289	1.5
8	288	1.9
8	253	1.5
8	303	2.2
8	337	1
8	410	1.2
8	341	1.4
8	262	1.6
8	247	1.7
8	281	1.2
8	264	1.4
8	240	1.1
8	223	1.1
8	275	1.6
8	231	1.4
8	299	1.4
8	313	1.2
8	309	1.8
8	366	1.7
8	280	1.4
8	233	0.9
8	301	1.3
8	365	1.6
8	312	1.6
8	277	1.9
8	267	1.6
8	327	1.7
8	323	1.4
8	293	1.2
8	252	1.5
8	265	1.4
8	339	1.1
8	258	1.7
8	273	1.4
8	333	1.9
8	215	1.8
8	267	1.5
9	275	2.2
9	235	2.6
9	245	2.2
9	307	2.4
9	197	2.6
9	354	2.3
9	277	2.2
9	284	3.2
9	297	2.5
9	287	2.6
9	222	2.7
9	209	2.7
9	254	2.8
9	270	2.2
9	265	3.2
9	242	2.1
9	283	1.5
9	328	1.1
9	279	1.6
9	287	1
9	299	1
9	291	1.4
9	345	1.6
9	270	1.2
9	298	1
9	311	1.6
9	264	2
9	335	1.4
9	360	2
9	281	1.9
9	285	1.1
9	310	1.3
9	270	1.7
9	284	1.6
9	210	1.6
9	333	1.4
9	282	1.5
9	284	1.6
9	291	2.1
9	285	1.6
9	214	1.6
9	238	1.3
9	270	1.6
9	263	1.2
9	194	1.6
9	294	1.8
9	271	1.7
9	257	1.5
9	254	1.4
9	299	1.5
9	329	1.2
9	289	1.5
9	301	1.8
9	302	1.7
9	322	1.8
9	285	1.9
9	252	1.6
9	324	1.8
9	283	1.2
9	199	1.1
9	272	1.4
9	276	2.1
9	321	1.6
9	261	1.2
9	311	0.8
9	260	1.7
9	282	1.2
9	286	0.7
9	264	1.6
9	248	1.6
9	352	1.3
9	372	1.8
9	302	1.4
9	264	1.4
9	311	1.8
9	329	1.6
9	250	1
9	309	1.2
9	325	1.6
9	328	1.3
9	355	0.9
9	298	1.4
9	262	2.4
9	360	1.2
9	283	1.1
9	384	1.3
9	306	1.1
9	305	1.3
9	338	1.5
9	292	1.2
9	263	2
9	291	1.3
9	315	1.1
9	240	1.6
9	327	1.5
9	282	1.1
9	295	0.8
9	263	1.3
9	332	2
9	261	2
9	337	1.3
9	298	1.2
9	241	1.7
9	241	1.8
9	261	1
9	237	1
9	287	0.9
9	259	1.7
9	292	1.6
9	282	1.8
9	321	1.3
9	245	1.4
9	245	1.2
9	330	0.9
9	248	1.3
9	258	1.3
9	325	1.3
9	307	1.5
9	271	1.7
9	285	1.5
9	295	1.1
9	315	1.5
9	330	1.1
9	270	2
9	245	1.4
10	220	2.4
10	275	2.9
10	229	2.7
10	285	2.7
10	354	2.2
10	297	2.4
10	362	2.6
10	313	2.3
10	326	2.5
10	296	2.8
10	319	1.8
10	266	2
10	306	2.5
10	307	2.6
10	232	2.6
10	308	1.9
10	291	1.7
10	300	1.3
10	293	1.2
10	262	1
10	297	1.5
10	292	1.2
10	330	1
10	299	1.5
10	240	1.5
10	318	1.5
10	332	1.3
10	293	0.8
10	272	1.5
10	315	2
10	313	1.7
10	263	1.5
10	324	1.2
10	269	1.1
10	208	1.8
10	326	1.4
10	270	1.2
10	275	1.3
10	288	1.8
10	287	1.4
10	325	1.6
10	296	1.6
10	264	1.4
10	290	1.1
10	250	1.7
10	317	1
10	296	1.9
10	291	1.6
10	278	1.1
10	258	2
10	294	1.6
10	269	1.9
10	383	1.7
10	296	1.7
10	331	1.4
10	288	0.9
10	305	1.6
10	175	1.6
10	258	1.5
10	307	1.4
10	321	1.5
10	277	1.7
10	334	1
10	268	1.8
10	345	1.7
10	318	1
10	280	2
10	298	1.7
10	317	1.7
10	296	1.4
10	327	1.3
10	259	1.8
10	283	1.4
10	260	0.7
10	341	1.5
10	280	1.3
10	222	1.7
10	255	1.8
10	262	1.3
10	276	1.5
10	260	1.2
10	319	1.5
10	258	1.1
10	244	1.7
10	284	1.3
10	217	1.8
10	268	1.7
10	292	1.5
10	253	1.7
10	268	1.7
10	215	1.6
10	281	1.7
10	266	1.9
10	302	1.3
10	230	1.6
10	273	1.7
10	294	0.9
10	285	1.3
10	375	1.5
10	262	1.1
10	242	1.2
10	291	1.2
10	309	1.3
10	333	1.2
10	279	1.2
10	273	1.3
10	409	1.8
10	268	2.2
10	337	1.3
10	326	1.5
10	336	1.7
10	258	1.1
10	390	1.2
10	285	0.8
10	270	1
10	299	2
10	266	1.3
10	277	1.6
10	303	1.2
10	301	1.3
10	338	1.2
10	276	1.6
10	278	1.2
10	354	1.6
11	413	2.6
11	252	2.2
11	334	2.7
11	448	2.3
11	353	2.5
11	411	2.6
11	387	2
11	417	2.8
11	330	2.7
11	305	2.8
11	293	2.3
11	323	2.4
11	257	2.6
11	259	2.7
11	344	2.7
11	299	2.7
11	292	1.5
11	331	1.9
11	333	1.7
11	290	1
11	231	1.3
11	331	1.4
11	295	1.3
11	301	1.7
11	304	1.5
11	326	1.9
11	355	2.1
11	242	1
11	297	1.6
11	247	1.5
11	282	1.4
11	314	1.5
11	272	1.6
11	368	2
11	376	1.9
11	243	1.5
11	296	2.1
11	376	1.1
11	394	1.3
11	303	2
11	322	1.9
11	375	1.6
11	328	1.4
11	387	1.4
11	353	1.3
11	284	1.4
11	321	1.7
11	338	1.6
11	306	1.1
11	334	1.9
11	310	1.4
11	319	1.5
11	361	1.9
11	288	1.4
11	309	1.5
11	409	1.8
11	352	1.7
11	384	2.1
11	328	1.7
11	270	1.3
11	262	1.3
11	307	1.3
11	326	0.9
11	321	1.6
11	278	1.3
11	309	1.5
11	302	2.1
11	299	1.3
11	358	2.2
11	352	1.3
11	263	1.6
11	315	2.3
11	256	1.2
11	298	1.5
11	363	1.3
11	329	1.3
11	356	1.8
11	337	1.3
11	298	1.1
11	291	1.8
11	262	1.5
11	209	0.9
11	295	1.5
11	343	1
11	280	1.4
11	307	1.6
11	342	1.2
11	303	1
11	334	1.8
11	339	1.7
11	333	1.3
11	429	1.7
11	331	2
11	342	1.3
11	357	2
11	302	1.3
11	267	0.7
11	339	1.2
11	370	1.6
11	359	1.5
11	379	2.2
11	294	2
11	317	1.2
11	252	1.5
11	331	1.3
11	310	1.5
11	282	1.6
11	320	1.2
11	307	1.5
11	251	1.7
11	389	1.3
11	355	2
11	266	1.8
11	371	1.7
11	322	1.6
11	344	1.5
11	368	1.5
11	291	1.6
11	319	1.5
11	290	1.5
11	319	1.6
11	367	1.6
11	348	1.3
11	308	1.3
11	328	1.3
11	325	1.4
11	315	1.5
11	320	1.1
11	273	1.3
11	346	1.7
11	352	1.4
12	358	2.3
12	262	2.4
12	337	2.7
12	328	2.2
12	396	2.5
12	369	2.2
12	367	2.5
12	334	2.2
12	362	2.1
12	386	2.6
12	391	2.3
12	367	2.2
12	378	2.8
12	342	1.8
12	384	2.7
12	341	2.3
12	292	1.5
12	386	1.6
12	348	1.6
12	361	1.4
12	340	1
12	367	1.7
12	338	1.1
12	344	1.1
12	344	1
12	337	1.4
12	301	1.4
12	385	1.3
12	356	1.5
12	407	1.5
12	378	1.6
12	411	1.5
12	354	1.4
12	398	1.3
12	338	2
12	364	1
12	382	1.7
12	340	1.6
12	327	1.8
12	376	1.4
12	297	1.6
12	310	1.8
12	329	1.7
12	310	1.4
12	392	1.8
12	375	1.9
12	325	1.8
12	443	0.8
12	321	1.7
12	361	1.7
12	335	1.2
12	392	1.6
12	398	1.8
12	336	1.6
12	394	1
12	406	1.7
12	324	1.4
12	380	1.7
12	354	1.7
12	362	1.5
12	333	1.4
12	389	2.4
12	349	1.2
12	388	1.3
12	342	1.1
12	377	1.4
12	386	1.4
12	426	1.3
12	315	2
12	395	1.7
12	308	1.4
12	345	1.7
12	371	1.5
12	350	1.4
12	352	1.8
12	448	1.8
12	318	1.1
12	398	2.2
12	373	2
12	349	1.2
12	370	1.4
12	399	1.8
12	327	1.1
12	310	1.6
12	293	1
12	331	1.3
12	317	1.1
12	312	1.8
12	354	1.5
12	288	1.6
12	265	1.4
12	310	0.9
12	345	1.5
12	381	1.3
12	385	1.4
12	414	1.5
12	382	1.7
12	303	0.7
12	327	1.1
12	398	1.6
12	322	1.5
12	302	1.4
12	406	1
12	341	2
12	385	1.5
12	319	1.3
12	270	1.7
12	365	1.9
12	334	1.2
12	319	1.3
12	362	1.1
12	268	1.5
12	378	1.2
12	366	1.4
12	385	1.6
12	341	1.3
12	355	1.3
12	352	1.3
12	346	1.6
12	360	1.8
12	368	2.1
12	339	1.2
12	444	1.1
12	348	1
12	358	1.3
12	316	1.5
13	343	2.1
13	328	1.8
13	299	2.6
13	376	2.4
13	393	1.9
13	346	2.1
13	344	2.5
13	380	1.7
13	395	2.8
13	336	2.9
13	325	2.6
13	299	2.7
13	441	2.3
13	376	2.7
13	324	2.3
13	368	2.8
13	411	1.3
13	371	1.1
13	353	1.9
13	370	1.6
13	336	1.3
13	319	2
13	330	1.4
13	351	1.6
13	342	1.9
13	341	1.6
13	269	1.4
13	390	1.8
13	350	1.3
13	374	1.8
13	406	1.8
13	388	1.9
13	336	1.5
13	350	1.5
13	361	1.6
13	372	1.6
13	276	1.2
13	375	0.9
13	447	1.3
13	311	1.4
13	378	1.4
13	381	1.7
13	386	1.5
13	388	1.8
13	397	1.9
13	293	2
13	398	1.3
13	394	1.1
13	336	1.2
13	314	2
13	419	1.5
13	344	1
13	338	1
13	337	1.1
13	412	1.2
13	350	1.6
13	372	1
13	383	2.2
13	408	0.8
13	322	1.5
13	393	1.3
13	314	0.7
13	347	1.6
13	406	1.2
13	333	1.6
13	392	1.7
13	332	1.4
13	367	1.8
13	426	1.7
13	432	1
13	432	1.6
13	402	1.2
13	348	1.6
13	325	1.4
13	375	1.5
13	346	1.5
13	339	1.1
13	367	1.6
13	315	2
13	382	1.4
13	404	1.4
13	396	1.4
13	316	1.5
13	411	1.6
13	340	1
13	336	1.4
13	415	1.4
13	414	1.6
13	396	1.1
13	385	1.4
13	292	1.4
13	414	1.7
13	375	1.3
13	357	1.4
13	350	1.9
13	376	1.8
13	261	1.6
13	428	1.7
13	391	1.4
13	381	1.3
13	386	1
13	389	1.2
13	393	1.8
13	359	1.9
13	391	1.4
13	308	1.3
13	400	1.7
13	364	1.4
13	351	1.2
13	343	0.9
13	417	1.5
13	473	1.5
13	398	2
13	376	1.4
13	371	1.4
13	376	1.9
13	335	1.8
13	317	2.1
13	410	1.3
13	301	2
13	330	1.5
13	228	1.8
13	359	1.6
13	386	1.1
13	363	2.1
13	356	1.5
14	362	2.5
14	329	3
14	357	2.6
14	437	2.6
14	349	2.6
14	288	2.8
14	359	1.9
14	294	2.5
14	297	2.9
14	341	2.6
14	385	2.6
14	314	2.4
14	305	2.4
14	383	2.3
14	365	2.2
14	421	2.3
14	329	2.1
14	315	1.9
14	331	1.8
14	318	1.7
14	371	1.7
14	335	1.4
14	344	1.9
14	388	1
14	380	1.6
14	401	1.3
14	378	1.8
14	368	1.4
14	436	1.9
14	355	1.7
14	327	1.6
14	407	2
14	348	1.7
14	410	1
14	429	1
14	394	1.4
14	299	1.2
14	352	1.5
14	342	1.6
14	351	2.3
14	373	1.8
14	369	1.3
14	322	1.5
14	356	1.7
14	384	1.7
14	344	1.8
14	349	1
14	323	1.7
14	352	1.3
14	346	1.7
14	414	1.9
14	465	1.1
14	352	1.5
14	371	1.6
14	402	1.6
14	330	1.6
14	345	1.2
14	373	1.1
14	441	1.5
14	385	1
14	285	1.7
14	283	2.4
14	398	0.9
14	386	1.6
14	377	0.9
14	364	1.3
14	394	1.9
14	390	2
14	371	1.6
14	342	1.4
14	383	1.8
14	335	1.4
14	441	1.4
14	252	1.5
14	337	2
14	328	1.9
14	384	0.6
14	274	1.4
14	389	1.7
14	380	1
14	365	1.6
14	318	1.8
14	361	1.4
14	387	1.9
14	453	1.4
14	380	1.5
14	302	1.6
14	339	1.4
14	351	1.9
14	345	1.8
14	344	1.6
14	350	1.2
14	390	1.7
14	279	1.8
14	331	1.6
14	420	1
14	415	1.1
14	447	1.2
14	371	1.6
14	385	1.6
14	353	1.9
14	415	1.4
14	380	1.4
14	416	1.3
14	346	1.7
14	356	1.5
14	249	1.8
14	387	1.4
14	396	1.2
14	396	1.8
14	324	1.2
14	362	1
14	388	1.6
14	372	1.7
14	402	1
14	322	1.2
14	373	1.7
14	337	1.9
14	375	1.1
14	369	1.9
14	378	1.6
14	298	1.1
14	384	1.5
14	380	1.5
14	322	1.4
15	380	2.3
15	384	2.3
15	414	2.7
15	370	2.9
15	375	2.4
15	381	2.6
15	397	1.8
15	373	2.9
15	426	2.1
15	421	3
15	279	2.5
15	362	2.1
15	369	3.1
15	404	2.4
15	407	2.5
15	416	1.6
15	457	1.4
15	422	1.2
15	369	2.1
15	362	1.4
15	281	1.6
15	326	1.2
15	357	2
15	273	1.6
15	439	1.4
15	342	1.8
15	338	1.2
15	389	1.4
15	366	1.7
15	249	0.9
15	329	1.1
15	310	1.8
15	421	1.6
15	349	1.3
15	392	1.2
15	399	1.2
15	331	1.6
15	421	1.5
15	345	1
15	360	1.2
15	323	1.5
15	422	1.5
15	384	1.5
15	320	1.1
15	336	1.3
15	346	1.5
15	296	0.9
15	289	1.9
15	397	0.8
15	360	1.5
15	368	1.4
15	375	1.5
15	340	1.5
15	351	1.4
15	376	1.6
15	294	1.4
15	339	1.6
15	463	1.5
15	452	1.6
15	397	1.6
15	375	1.7
15	413	1.3
15	387	1.8
15	327	1.9
15	368	1.6
15	394	1.7
15	318	1
15	420	1.3
15	318	1.3
15	329	1.2
15	362	1.7
15	322	1
15	426	1.2
15	342	1.2
15	370	1.8
15	448	1.6
15	389	1.8
15	380	1.7
15	371	1.9
15	370	1.5
15	416	1.5
15	404	1.6
15	360	1.7
15	400	1.7
15	334	1.4
15	352	1.2
15	329	1.1
15	347	1.4
15	309	1.8
15	460	1.4
15	421	1.6
15	311	1.5
15	428	1.2
15	290	1.2
15	437	1.4
15	402	1.9
15	276	1.3
15	441	1.6
15	454	1.9
15	325	1.3
15	305	1.6
15	357	1.6
15	354	1.6
15	342	1.7
15	397	1.6
15	337	1.3
15	393	1.2
15	327	1.7
15	420	1.9
15	326	1.5
15	450	1.8
15	313	1.7
15	404	1.3
15	414	1.4
15	412	1.2
15	361	1.8
15	340	1.4
15	378	1.5
15	389	1.3
15	485	1.5
15	344	1.6
15	301	1.5
15	394	1.9
15	329	1.4
16	454	2.5
16	367	2.5
16	339	2.8
16	353	2.4
16	417	2.2
16	336	2.9
16	408	2.3
16	420	2.6
16	393	2.7
16	379	1.9
16	391	2.5
16	430	2.7
16	387	2.3
16	415	2.1
16	367	2.2
16	354	2.2
16	306	2.6
16	403	1.8
16	334	1.6
16	444	1.6
16	383	1.9
16	366	1.3
16	379	1.7
16	430	1.4
16	325	1.5
16	392	1.4
16	425	1.5
16	345	1
16	363	1.7
16	349	1.1
16	381	1.1
16	428	1.6
16	428	1.7
16	345	1.6
16	382	1
16	435	1.5
16	359	1.9
16	422	1.5
16	372	1.4
16	409	1.7
16	414	1.3
16	368	1.8
16	374	1.3
16	406	1.6
16	350	1.5
16	447	1.2
16	408	1.4
16	390	1.5
16	302	1.5
16	363	1.6
16	366	1.3
16	378	1.2
16	361	1
16	404	1.5
16	367	1.6
16	402	1.4
16	386	1.8
16	416	1.1
16	343	1.1
16	342	1.6
16	447	2
16	454	1.4
16	402	1.2
16	332	1.8
16	441	1.4
16	385	1.2
16	367	1.6
16	408	1.6
16	346	1.9
16	351	1.2
16	367	1.7
16	400	2.1
16	448	1.9
16	331	1.4
[truncated: 14,827 more rows]
