# Supplementary material for: Optimization of airport check-in service quality focused on operational costs and passengers’ satisfaction
Source: PLoS One. 2021 Aug 5;16(8):e0253586. doi: 10.1371/journal.pone.0253586 (PMC8341503; doi:10.1371/journal.pone.0253586)
Supplement: S1 File — (ZIP) [file pone.0253586.s001.zip › INSTANCES_PONE-D-20-30894R1/passengers_130_3.txt]

id_f arr_t t_serv
0	0	0
1	135	2.6
1	133	3
1	127	2.5
1	128	2.3
1	90	2.1
1	137	3
1	211	2.3
1	194	2.1
1	196	3.1
1	106	3
1	145	2.3
1	194	2.3
1	179	2.1
1	142	2.5
1	155	2.7
1	141	2.8
1	95	1.3
1	165	1.4
1	143	1.6
1	121	2.1
1	167	1.7
1	149	1.2
1	141	1.7
1	60	1.5
1	201	1.4
1	191	1.4
1	131	1.6
1	105	1.3
1	167	1.2
1	158	1.1
1	151	0.8
1	177	1.3
1	61	1.8
1	171	1.8
1	90	1
1	156	0.9
1	197	1.5
1	165	1.4
1	117	1.3
1	202	1.3
1	224	1.3
1	213	1.6
1	146	1.6
1	107	2.1
1	185	1.2
1	191	1.6
1	217	1.8
1	198	2.1
1	121	1.9
1	140	1.3
1	236	1.7
1	141	1.8
1	165	1.3
1	141	0.9
1	231	1.5
1	239	1.3
1	100	1.4
1	159	1.6
1	144	2.2
1	149	0.9
1	125	0.8
1	199	1.5
1	135	0.9
1	74	1.4
1	130	1
1	199	1.5
1	151	1.4
1	164	1.4
1	150	1.3
1	157	1.3
1	174	1.1
1	184	1.7
1	187	1.6
1	149	1.5
1	102	1.7
1	132	1.7
1	130	1.3
1	143	1.6
1	179	1.6
1	138	1.7
1	124	1.6
1	154	1.5
1	171	1.5
1	170	1.5
1	109	1.6
1	146	1.8
1	176	1.6
1	78	1.4
1	205	1.5
1	136	1.8
1	214	1.5
1	126	1.2
1	136	0.6
1	171	1.1
1	162	1.6
1	134	1.2
1	104	1.8
1	132	1.9
1	175	1.9
1	190	2.1
1	151	1.2
1	128	1.5
1	95	1.5
1	98	1.4
1	222	1.3
1	181	1.3
1	127	1.6
1	129	1.5
1	116	1.3
1	59	1.5
1	209	1.3
1	163	1.6
1	198	0.9
1	199	1.1
1	160	1.9
1	117	1.3
1	121	0.7
1	79	0.9
1	155	1.2
1	132	0.9
1	180	0.9
1	155	1
1	297	1.6
1	106	1.6
1	162	1.5
1	128	1.4
1	129	1.7
1	142	1.3
2	160	2.8
2	165	2.3
2	161	2.4
2	222	2.1
2	95	2.6
2	136	2.2
2	168	2.2
2	185	2.7
2	139	2.8
2	212	2.3
2	218	2.7
2	225	2.4
2	128	2.6
2	143	2.1
2	138	2.9
2	182	2.3
2	155	1.7
2	222	1
2	161	1.9
2	209	1.5
2	142	1.6
2	236	1
2	126	1.2
2	185	1.6
2	183	1.7
2	131	1.9
2	201	1.4
2	241	1.3
2	139	1.1
2	142	1.3
2	179	1.8
2	186	1.4
2	166	1
2	213	1.2
2	220	1.2
2	186	1
2	118	1
2	192	2.4
2	195	1
2	65	1.9
2	220	1.2
2	205	1.9
2	108	1.8
2	139	1.6
2	203	1
2	148	1.3
2	197	1.6
2	164	1.8
2	167	1.3
2	185	1.3
2	241	1.7
2	205	0.9
2	191	1.9
2	195	1.7
2	227	2.1
2	205	1.6
2	140	1.7
2	173	1.4
2	167	1.6
2	199	1
2	197	0.6
2	119	1.5
2	96	1.6
2	149	1.8
2	155	1.1
2	237	1.6
2	134	1.6
2	181	1.4
2	221	1.9
2	115	1.1
2	224	1.5
2	135	1.5
2	221	1.7
2	187	1.5
2	164	1.5
2	184	1.3
2	185	1.7
2	202	1.4
2	261	1.5
2	223	1.8
2	86	1.8
2	126	1.8
2	204	1.3
2	192	1.8
2	199	1.3
2	129	1.8
2	137	0.8
2	219	1.6
2	213	0.9
2	183	1.5
2	83	1.3
2	221	1.7
2	179	0.7
2	150	0.8
2	211	1.9
2	219	2
2	148	1.6
2	207	1.3
2	230	1.4
2	144	1.6
2	163	1.4
2	129	1.1
2	246	1.6
2	190	1.3
2	267	1.6
2	167	2
2	196	1.2
2	247	1.7
2	138	2.1
2	208	1.3
2	222	1.6
2	186	1.1
2	166	2.3
2	200	1.5
2	150	1.3
2	150	1.3
2	204	1.6
2	214	1.9
2	192	1.3
2	153	0.9
2	222	1
2	146	1.6
2	163	1.4
2	116	1.8
2	168	1.4
2	174	1.4
2	174	1.9
2	181	1.4
2	155	1.2
2	196	1.1
2	174	1.8
2	127	1.8
2	155	1.1
3	144	2.9
3	205	2.4
3	223	1.8
3	201	2.7
3	181	2.6
3	180	2.3
3	113	2.3
3	172	2.5
3	223	2.1
3	176	2
3	157	2.3
3	227	2.2
3	206	2.3
3	209	2.9
3	235	2.5
3	142	1.9
3	149	1.7
3	195	1.3
3	243	2.2
3	138	0.9
3	193	1.7
3	189	2.1
3	240	2
3	162	1.4
3	183	1.9
3	210	2.3
3	220	2
3	163	1.3
3	294	1.3
3	257	1.6
3	204	1.3
3	176	1.1
3	163	1.8
3	105	1.4
3	194	2.1
3	165	1.5
3	209	2.1
3	175	1.9
3	208	1.7
3	171	1.5
3	116	1.6
3	210	1.8
3	119	1.1
3	172	1.3
3	172	0.9
3	173	1.4
3	174	1.3
3	178	1.1
3	221	2
3	300	1.2
3	225	1.4
3	250	1.5
3	259	1.4
3	184	1.3
3	206	2
3	148	1.1
3	209	1.7
3	260	1.1
3	185	1.2
3	193	1.6
3	149	1.3
3	199	2
3	214	0.8
3	174	1.3
3	190	1.3
3	206	0.5
3	177	1.8
3	209	1.8
3	215	1.8
3	229	1.6
3	230	1.4
3	115	1
3	162	1.1
3	162	1.6
3	217	1.4
3	165	0.6
3	246	1.7
3	144	1.5
3	229	1.1
3	233	1.8
3	230	1.5
3	236	1.7
3	136	1.2
3	137	1.6
3	217	2.5
3	176	1.8
3	176	1.3
3	156	1.9
3	236	1.1
3	189	1.4
3	291	0.8
3	203	1.7
3	163	1.5
3	170	1.5
3	126	1.4
3	207	1.5
3	175	1.8
3	170	1.6
3	212	2
3	186	1.4
3	211	1.7
3	253	2.1
3	167	2
3	179	1.4
3	186	1.1
3	244	1
3	124	1.1
3	263	1.4
3	143	1.9
3	204	1.5
3	237	1.3
3	166	1.6
3	185	1.3
3	192	2
3	131	1.6
3	90	1.6
3	149	1.4
3	218	2
3	312	1
3	224	1.4
3	218	1.7
3	195	1.8
3	132	1
3	192	1.6
3	229	1.7
4	267	2.1
4	128	2.4
4	194	2.6
4	203	2.4
4	232	2.1
4	168	2.1
4	214	2.6
4	197	2.8
4	148	2.5
4	228	2.6
4	190	2.3
4	226	2.4
4	127	2.6
4	152	2.7
4	144	2.3
4	131	2.8
4	233	2.3
4	197	2
4	226	1.2
4	182	1.4
4	232	1.3
4	253	1.6
4	207	1.6
4	248	1.1
4	202	1.2
4	224	1
4	197	2
4	138	2.1
4	235	1.5
4	184	1.1
4	166	1.5
4	302	1.7
4	215	0.7
4	254	1.5
4	222	1.4
4	189	0.9
4	179	1.2
4	160	1
4	212	1.6
4	245	1.5
4	233	2
4	222	0.8
4	215	2
4	158	1.7
4	118	1.9
4	183	1.9
4	122	1.7
4	252	1.8
4	185	1.4
4	175	1.3
4	166	1.5
4	211	1.4
4	193	1.3
4	176	1.1
4	239	1.7
4	219	1.2
4	277	1.4
4	197	1.4
4	242	2.2
4	182	1.1
4	198	1
4	175	1
4	216	1.4
4	150	1.4
4	219	1.3
4	210	1.4
4	185	1.8
4	157	1
4	220	1.4
4	282	1.1
4	215	1.8
4	189	1.9
4	142	1.2
4	213	0.9
4	166	1.6
4	204	1.6
4	235	1.8
4	131	1.7
4	186	1.1
4	233	1.8
4	180	1.9
4	189	1.2
4	217	1.1
4	186	1.8
4	255	0.9
4	192	1.5
4	148	1.2
4	201	1.8
4	278	1.5
4	273	1.4
4	150	1.3
4	186	1.6
4	224	1.1
4	133	1.3
4	112	1.5
4	247	1.8
4	230	1.3
4	205	1.6
4	217	1.4
4	194	1.3
4	234	1.7
4	150	1.6
4	221	1.4
4	180	1.5
4	147	1.2
4	137	1.1
4	157	2
4	191	1.7
4	166	1.3
4	255	2
4	204	1.3
4	262	2.6
4	194	1.9
4	181	2.3
4	261	1.3
4	259	1.3
4	174	1.3
4	269	1.6
4	168	1.4
4	184	1.5
4	145	1.9
4	250	1.3
4	263	1
4	205	1.8
4	261	1.4
4	176	1.2
4	187	1.7
4	250	1.6
4	223	1.2
4	233	1.3
4	203	1.3
4	248	1.2
4	252	1.2
4	302	1.3
4	250	1.1
4	220	1.8
4	218	1.2
5	214	2.3
5	208	2.2
5	218	2.6
5	216	3.4
5	230	3
5	212	2.9
5	208	2.5
5	173	2.8
5	208	2.1
5	135	2.1
5	163	2.3
5	165	2.7
5	193	2.9
5	215	2.7
5	204	3.2
5	219	2.7
5	172	1.4
5	281	1.5
5	263	2.3
5	230	1
5	217	1.4
5	268	1.4
5	195	1.1
5	196	1.5
5	228	1.9
5	208	1.6
5	221	1.6
5	192	1.7
5	177	1.7
5	211	1.5
5	104	1.8
5	231	1.2
5	188	1.4
5	202	1.8
5	160	0.8
5	209	1.2
5	218	0.9
5	181	1.4
5	198	1.3
5	223	1.6
5	239	1.3
5	223	1.7
5	119	1.8
5	179	1.4
5	148	1.2
5	179	1.3
5	209	1.3
5	167	1.8
5	254	1.3
5	181	1.4
5	286	1.9
5	255	2.1
5	207	0.9
5	190	1.1
5	221	1.6
5	154	1.7
5	206	1.2
5	249	1.5
5	183	1.6
5	212	1.5
5	248	1.4
5	251	1.7
5	220	1.3
5	257	1.5
5	240	2
5	275	1.5
5	191	1.7
5	173	1.8
5	264	1.3
5	207	1.6
5	239	1.7
5	183	2
5	139	1.6
5	212	1.9
5	218	1.6
5	283	1.5
5	200	1.5
5	190	1.8
5	227	1.5
5	206	1.2
5	202	1.4
5	189	1.3
5	266	1.1
5	190	1.3
5	218	1.2
5	222	1.7
5	228	1.2
5	249	1.4
5	228	1.4
5	272	1.7
5	263	1.9
5	242	1.6
5	269	1.3
5	158	1.3
5	266	1.8
5	222	1.5
5	166	1.4
5	170	1.6
5	156	1.9
5	221	1.8
5	175	1.7
5	208	0.8
5	243	1.4
5	193	1.1
5	223	1.4
5	174	1.5
5	222	1.7
5	157	1.9
5	188	1.9
5	246	1.9
5	241	1.3
5	164	1.3
5	234	1.4
5	162	1.8
5	235	1.3
5	266	1.6
5	189	1.4
5	185	1.4
5	278	1.6
5	209	1.6
5	189	1.8
5	190	1.8
5	199	1
5	199	1.5
5	247	1
5	210	1.3
5	178	1.5
5	235	1.7
5	193	1.9
5	227	1.6
6	211	3
6	209	2.4
6	191	2.1
6	244	2.2
6	183	2.9
6	202	2.4
6	234	2.6
6	235	2.6
6	308	1.8
6	219	2.2
6	269	2.9
6	242	2.8
6	278	2.8
6	268	2.7
6	222	2.3
6	189	3.1
6	261	2
6	295	1.4
6	260	1.7
6	276	1.8
6	255	1.5
6	182	1.6
6	183	1.7
6	301	1.1
6	221	1.6
6	225	1.3
6	276	1.3
6	132	1.8
6	202	1.8
6	274	1.4
6	251	1.4
6	233	1.2
6	324	1.3
6	140	2.2
6	188	1.3
6	208	1.2
6	218	2.2
6	137	1.1
6	195	1.3
6	198	1.1
6	276	1.6
6	274	2
6	247	2.4
6	166	1.5
6	192	1.7
6	291	1.6
6	254	1.4
6	274	1.7
6	234	1.4
6	300	1.7
6	251	1.3
6	219	2
6	217	1.3
6	211	1.2
6	256	0.9
6	207	1.3
6	270	1.4
6	305	1.6
6	316	1.1
6	239	1.3
6	247	1.7
6	209	1.7
6	190	1.6
6	213	1.8
6	197	1.7
6	252	1.2
6	292	1.3
6	184	1.2
6	220	1.5
6	269	1.3
6	248	1.7
6	248	1.4
6	206	2
6	142	1.7
6	238	2.1
6	216	1
6	210	1.6
6	224	1.9
6	270	1.4
6	182	1.9
6	187	1.8
6	178	1.8
6	207	1.6
6	179	1.9
6	203	1.4
6	231	1.3
6	277	1.4
6	207	1.8
6	230	1.4
6	216	1.2
6	173	1.8
6	235	1.4
6	258	1.4
6	186	1.4
6	256	1.9
6	290	2.1
6	247	1.7
6	259	1.5
6	250	1.7
6	181	1.6
6	217	1.6
6	242	1.7
6	226	1.8
6	252	1.9
6	294	1.9
6	277	1.1
6	250	1.9
6	198	1.6
6	191	1.4
6	270	1.3
6	177	1.9
6	243	1.9
6	262	1.2
6	156	1.7
6	240	1.6
6	214	1.3
6	257	1.4
6	238	0.9
6	304	1.7
6	246	1.7
6	215	1.8
6	154	1.8
6	273	1.5
6	228	1.3
6	254	1.3
6	278	1.2
6	181	1.7
6	226	1.7
6	308	1.3
7	256	2.6
7	271	2.7
7	262	2.2
7	282	2.2
7	290	2.4
7	230	2.8
7	263	3.4
7	270	2.4
7	265	2.4
7	221	2.5
7	253	2.5
7	263	2.3
7	244	2.5
7	233	2.5
7	336	2.6
7	232	2.7
7	253	2.6
7	211	1.1
7	161	1.6
7	222	1.1
7	244	1.9
7	214	1.8
7	208	1.5
7	172	1.7
7	260	1.9
7	273	1.9
7	272	1.7
7	142	2
7	264	1.6
7	229	1.4
7	296	1.3
7	207	1.6
7	219	1.4
7	246	1.7
7	266	1.6
7	263	1.7
7	276	1.4
7	215	1.7
7	266	1.7
7	251	1.5
7	273	1.5
7	227	1.8
7	271	1.8
7	272	1.4
7	159	1.9
7	235	1.7
7	240	1.7
7	193	1.3
7	170	1.8
7	338	1.5
7	333	1.8
7	174	1.7
7	272	1.6
7	220	1.6
7	252	1.2
7	249	1.5
7	332	1.9
7	255	1.9
7	248	1.2
7	279	1.5
7	231	1.5
7	246	1.5
7	269	1.1
7	247	1.8
7	257	1.5
7	294	1.7
7	178	1.1
7	221	1.6
7	268	1
7	255	1.9
7	263	1.7
7	251	1.3
7	220	1.9
7	228	2
7	286	1.8
7	296	1.2
7	237	1.9
7	300	1.4
7	325	1.5
7	254	2.1
7	212	1.6
7	241	1.5
7	223	2.1
7	258	1.9
7	216	1.5
7	261	1.8
7	279	1.5
7	190	1.5
7	299	1.8
7	221	1.6
7	195	1.3
7	251	1.9
7	231	1.3
7	315	1.4
7	233	1.5
7	185	1.3
7	237	1.7
7	268	1.6
7	273	1.8
7	278	1.2
7	217	2.1
7	228	1.6
7	266	1.5
7	226	1.8
7	231	1.4
7	234	1.4
7	265	1.9
7	217	1.2
7	284	1.1
7	218	1.8
7	237	1.6
7	197	1.3
7	191	2
7	214	1.6
7	250	1.2
7	288	1.4
7	264	1.6
7	259	1.1
7	234	1.8
7	264	1.3
7	293	2.1
7	218	1.5
7	238	1.4
7	228	1.8
7	212	1.5
7	281	1.7
7	244	1.3
7	221	1.5
7	291	1.8
7	220	1.4
7	236	1.1
7	312	1.9
7	259	1.8
7	253	1.6
8	274	2.7
8	260	2.3
8	192	2.4
8	292	2.5
8	312	2.7
8	233	2.6
8	211	2.3
8	240	1.8
8	236	2.2
8	186	2.7
8	251	2.6
8	273	2.2
8	191	2.7
8	274	2.7
8	221	2.4
8	197	2.5
8	274	1.1
8	259	1.2
8	304	1.6
8	273	1.5
8	288	1.4
8	251	1.3
8	246	1
8	287	1.9
8	273	1.4
8	233	1.6
8	273	1.8
8	233	1.5
8	202	1.8
8	310	1.3
8	270	1.6
8	308	1.5
8	273	2.2
8	188	1.5
8	261	1.7
8	349	1.2
8	212	1.2
8	291	1.7
8	286	1.4
8	195	1.4
8	211	1.5
8	232	0.9
8	208	1.9
8	203	1.8
8	202	1.7
8	171	1.7
8	310	1.4
8	294	1.5
8	275	1.3
8	228	1.9
8	260	1.8
8	215	1.8
8	166	1.9
8	223	2
8	242	1.1
8	234	1.2
8	213	1.4
8	237	1.2
8	239	2.1
8	273	1.4
8	294	1
8	289	1.6
8	266	1.6
8	225	1.6
8	272	1.3
8	254	1.3
8	295	1.2
8	228	1.7
8	220	1.6
8	320	1.7
8	297	1.6
8	257	1.9
8	155	1.5
8	298	1.7
8	265	1.4
8	213	1.4
8	307	1.6
8	200	1.7
8	273	1.5
8	338	1.5
8	305	1.7
8	355	1.3
8	226	1.1
8	331	1.5
8	193	1.7
8	190	1.9
8	286	1.8
8	280	2.2
8	231	1.2
8	305	1.4
8	284	1.2
8	257	1.5
8	293	1.6
8	232	1.4
8	260	1.8
8	201	1.6
8	309	1.5
8	270	1.5
8	279	0.7
8	237	1.7
8	307	0.7
8	328	1.8
8	266	1.7
8	301	1.8
8	236	2
8	326	1.1
8	292	1.6
8	315	1.1
8	237	1.8
8	245	1
8	182	1.8
8	256	1.7
8	277	1.7
8	249	1.7
8	295	1.3
8	277	1.6
8	205	1.4
8	232	1.3
8	172	1.5
8	296	1.2
8	328	1
8	282	1.3
8	297	1.4
8	245	1.1
8	253	1.6
8	290	1.6
8	279	1.4
8	264	0.8
8	297	1.9
9	275	2.8
9	279	2.7
9	271	2.4
9	232	2.8
9	298	2.7
9	286	2.7
9	260	2.4
9	302	2.1
9	268	1.8
9	202	2.3
9	277	2.9
9	284	2.4
9	320	2.6
9	260	2.4
9	289	2.4
9	260	2.8
9	248	2.1
9	220	1.3
9	225	1.7
9	308	1.6
9	290	1.4
9	222	2
9	260	1.7
9	219	1.5
9	266	1.4
9	282	1
9	286	1.5
9	268	1.5
9	282	1.4
9	223	1.6
9	302	1.2
9	268	1.6
9	241	1.6
9	329	1.7
9	208	1.7
9	297	1.9
9	282	1.7
9	269	1.5
9	235	1.9
9	273	1.1
9	261	1.4
9	245	1.2
9	320	1.4
9	251	1.4
9	279	1.6
9	291	1
9	286	1.7
9	306	1.2
9	269	1.8
9	301	0.9
9	331	1.6
9	260	1.8
9	272	1.9
9	231	1.3
9	261	1.8
9	279	1.5
9	278	1.5
9	300	2
9	172	1.3
9	222	1.2
9	224	1.5
9	317	1.4
9	217	0.9
9	277	1.2
9	284	1
9	203	1.8
9	295	1.6
9	328	1.6
9	250	1.7
9	281	0.8
9	248	1.5
9	295	1.4
9	218	1.3
9	339	1.9
9	217	1.3
9	255	0.8
9	245	1.6
9	286	1.4
9	303	1.6
9	237	1.7
9	331	1.6
9	280	1.7
9	252	0.6
9	264	1.5
9	224	1.8
9	229	1.8
9	222	1.9
9	253	1.4
9	251	1.6
9	288	1.6
9	224	1.2
9	275	1.7
9	312	0.8
9	285	1.4
9	284	1.2
9	312	1.4
9	277	1.6
9	252	1.2
9	244	1.6
9	294	1.5
9	329	1.3
9	290	1.6
9	222	1.8
9	245	1.1
9	254	1.6
9	327	1.2
9	263	1.5
9	310	1.1
9	277	1.5
9	368	1.4
9	235	1.2
9	224	1.2
9	298	1.1
9	267	1.2
9	253	1.4
9	180	1
9	221	1.5
9	191	1.9
9	311	2.4
9	300	1.6
9	293	1.7
9	284	1.2
9	250	1.4
9	276	1.8
9	281	1.4
9	274	1.7
9	263	2
9	285	1.4
9	289	1.2
9	290	1.3
9	234	1.3
9	252	1.4
9	338	1.5
10	272	2.4
10	222	2.2
10	232	2.1
10	285	2.4
10	270	2.5
10	233	2.6
10	280	2.1
10	254	2.7
10	278	2.1
10	319	1.9
10	302	3.3
10	276	2.3
10	210	2.8
10	254	2.5
10	269	2
10	328	1.9
10	285	1.6
10	316	2.1
10	286	1.5
10	228	1.5
10	297	0.9
10	255	1.5
10	290	1.9
10	256	1.9
10	317	1.5
10	337	1.7
10	247	1.5
10	309	1.3
10	317	1.4
10	287	1.3
10	251	1.6
10	275	1.6
10	197	1.9
10	281	1.4
10	266	1.7
10	237	1.6
10	193	1.4
10	287	1.6
10	246	1.4
10	262	1.7
10	209	1.7
10	298	1.9
10	209	1.4
10	243	1.4
10	255	1.9
10	181	1.6
10	246	1.5
10	198	1.5
10	214	1.4
10	199	1.2
10	326	1.7
10	253	1.6
10	275	1.8
10	191	1.4
10	309	1.3
10	211	1.4
10	259	1.3
10	229	1.6
10	266	1.9
10	314	1.6
10	274	1.4
10	277	1.6
10	192	1
10	265	1.6
10	277	1.8
10	319	1.2
10	225	1.2
10	270	1.3
10	226	1.2
10	308	1.4
10	289	1.3
10	265	2
10	339	1.3
10	228	1.7
10	294	1.1
10	304	2
10	292	0.9
10	296	1.6
10	287	1.3
10	293	1.5
10	276	1.9
10	281	0.8
10	314	2
10	302	1.5
10	218	1.3
10	270	1.1
10	326	1.3
10	346	1.3
10	238	1.9
10	298	1.6
10	358	1.5
10	248	1.4
10	202	1.5
10	262	1.3
10	253	1.5
10	234	1.4
10	311	1.4
10	314	1.3
10	250	1.8
10	241	2.5
10	305	1.7
10	265	1.9
10	239	1.5
10	325	1.7
10	253	1.8
10	336	1.3
10	270	1.6
10	208	1.3
10	259	1.1
10	224	1.6
10	236	1.2
10	288	1.8
10	323	1.4
10	312	1.1
10	239	1.8
10	241	1.9
10	313	2
10	248	1.2
10	247	2.1
10	259	2
10	361	1.1
10	296	1.2
10	245	1.3
10	229	1.6
10	265	1.8
10	272	1.6
10	335	1.5
10	217	1.9
10	345	1.6
11	217	2.2
11	276	2.4
11	311	2.2
11	308	2.3
11	256	1.8
11	209	2.3
11	235	2.7
11	349	2.5
11	308	2.4
11	271	2.4
11	302	2.5
11	306	2.1
11	322	2.7
11	323	2.2
11	369	2.5
11	273	1.4
11	256	1.1
11	306	1.3
11	236	1.2
11	219	2.1
11	286	1.8
11	339	1.8
11	281	1.7
11	240	1.4
11	291	1.9
11	291	1.2
11	310	1.1
11	245	2
11	299	2
11	330	1.5
11	301	1.2
11	333	1.4
11	285	1.4
11	253	1.4
11	331	1.9
11	275	2
11	314	1.7
11	230	1.6
11	302	1.5
11	274	1.4
11	317	1.9
11	310	1.2
11	309	1.2
11	270	1.7
11	293	1.6
11	320	1.3
11	261	1.5
11	224	1.7
11	301	1.6
11	249	1.6
11	243	1.5
11	252	1.6
11	274	1.3
11	324	2.2
11	308	1.9
11	290	1.6
11	259	1.7
11	221	1.6
11	306	1.3
11	264	1.8
11	261	1.4
11	259	1.6
11	255	1.3
11	229	1.7
11	284	1.7
11	272	1.8
11	315	1.2
11	291	1.6
11	263	1.7
11	282	1.9
11	215	1.3
11	177	1.4
11	284	1.4
11	291	1.5
11	304	1.5
11	299	1.3
11	265	1.2
11	309	1.5
11	252	1.3
11	243	1.4
11	312	1.3
11	285	1.1
11	323	1.6
11	327	1.4
11	318	1.3
11	243	0.8
11	339	1.7
11	313	2.2
11	318	1.1
11	295	1.8
11	316	1.7
11	280	1.1
11	352	1.3
11	234	1.6
11	239	1.2
11	244	1.4
11	259	1.4
11	276	1.5
11	278	1.3
11	281	1.7
11	307	0.9
11	316	1.7
11	334	1.8
11	272	1.7
11	250	1.2
11	236	1.6
11	302	1.7
11	290	1.6
11	265	1.7
11	335	1.4
11	362	1.4
11	343	1.2
11	204	1
11	306	1.6
11	285	1.6
11	255	2.3
11	225	1.5
11	232	1.6
11	321	1.8
11	213	1.1
11	308	1.4
11	233	1.4
11	266	1.5
12	309	2.2
12	264	2.6
12	324	2.4
12	272	2.5
12	330	2
12	278	2.1
12	337	2.1
12	281	2.2
12	235	2.2
12	225	2.1
12	272	2.6
12	270	2.5
12	267	3.1
12	326	2.2
12	298	2.9
12	302	2.3
12	331	2.6
12	301	1.6
12	315	1.5
12	233	1.7
12	301	1.7
12	345	1.8
12	261	1.6
12	281	1.9
12	295	1.3
12	365	1.6
12	330	1.2
12	220	1.4
12	321	1.2
12	320	1.8
12	266	1
12	235	1.3
12	220	1.3
12	353	2.1
12	278	1.6
12	315	1.1
12	313	1.2
12	299	1.6
12	315	1.7
12	324	0.9
12	379	1.6
12	272	1.5
12	284	1.2
12	255	1.5
12	272	1.7
12	341	2
12	299	1.5
12	317	1.7
12	285	1.2
12	277	1.5
12	291	1.5
12	253	1.6
12	324	1.7
12	326	1.9
12	303	1.6
12	272	1.8
12	244	1.2
12	272	1.7
12	264	1
12	317	1.5
12	257	1.5
12	302	1.4
12	338	1.5
12	239	1.9
12	255	1.3
12	319	0.5
12	302	1.5
12	258	1.6
12	345	0.6
12	270	1.2
12	281	1.6
12	329	1.2
12	373	1.7
12	281	1.1
12	323	1.4
12	335	1.4
12	301	1.4
12	257	1.3
12	315	1.1
12	313	1.3
12	273	1.9
12	280	1.4
12	280	1.1
12	265	1.5
12	310	1.5
12	218	1.5
12	264	1.5
12	311	2
12	274	1.4
12	327	1
12	261	1.4
12	265	1.3
12	328	1.6
12	359	1.3
12	306	1.9
12	255	1.3
12	282	1.8
12	303	1
12	230	1.6
12	247	1.5
12	252	1.9
12	307	1.4
12	290	1.9
12	340	1.7
12	355	1.6
12	313	1.6
12	247	1.2
12	341	0.6
12	282	0.9
12	323	1.1
12	381	1.5
12	277	1.4
12	275	1.1
12	311	1.5
12	341	1.2
12	305	1.9
12	306	1.5
12	300	1.2
12	362	1.5
12	378	1.4
12	297	1.5
12	303	1.3
12	280	1.8
12	347	0.9
12	254	1.6
12	240	1.8
12	355	1.3
12	274	1.7
12	295	1.3
12	201	1.2
12	298	1.6
12	330	1.4
12	284	1.3
12	352	1.8
12	343	1.2
13	250	2.2
13	308	2.2
13	318	2.8
13	304	2.6
13	358	2.4
13	331	2.6
13	266	2.6
13	297	2.4
13	417	2.6
13	267	2.6
13	256	3
13	304	2.4
13	245	2.7
13	301	2.5
13	259	2.6
13	277	2.6
13	295	1.6
13	308	0.6
13	347	1.8
13	247	1.5
13	217	1.3
13	388	1.3
13	218	1.7
13	301	1.5
13	295	1.6
13	256	1.2
13	301	1.7
13	372	0.9
13	276	0.9
13	365	1.2
13	281	1.4
13	331	1.4
13	236	1.9
13	323	1.1
13	275	2.2
13	335	1.6
13	279	1.7
13	333	1.2
13	295	1.5
13	286	1.8
13	295	1.5
13	256	1.3
13	224	1.7
13	294	1.6
13	337	1.7
13	236	1.6
13	244	1.3
13	225	1.6
13	324	1.2
13	265	2
13	207	1
13	349	1.2
13	289	1.4
13	316	2
13	242	1.4
13	292	1.5
13	272	1.7
13	250	1.2
13	297	0.9
13	310	1.8
13	267	2
13	324	1.7
13	299	1.7
13	320	1.8
13	317	1.6
13	302	1.5
13	334	2.1
13	294	1.7
13	268	1.6
13	301	1.4
13	265	1.4
13	289	1.3
13	208	1.4
13	311	2
13	316	1.5
13	358	1.9
13	275	1.6
13	370	1.4
13	280	1.6
13	320	1.5
13	311	2.3
13	301	1.7
13	241	1.3
13	328	1.7
13	383	1.7
13	285	1.5
13	330	1.9
13	310	1.5
13	288	1
13	303	1.3
13	321	1
13	379	1.5
13	266	1.4
13	297	1.9
13	309	1.5
13	280	1.6
13	234	1.3
13	335	1.3
13	312	1.5
13	278	2
13	223	2.1
13	256	1.5
13	317	1.9
13	219	0.9
13	288	1.4
13	278	2
13	250	1.3
13	272	1.4
13	283	1.9
13	221	1.3
13	330	1.9
13	268	1.2
13	336	1
13	275	1.4
13	252	0.7
13	216	1.8
13	361	1.5
13	321	1.7
13	298	1.5
13	327	1
13	349	1.4
13	337	1.5
13	278	1.2
13	261	1.7
13	420	1.6
13	312	1.3
14	274	2.5
14	352	2.1
14	342	2.6
14	291	2.6
14	333	2.2
14	274	3.1
14	266	2.8
14	253	2.9
14	336	2.1
14	340	3
14	332	2.4
14	231	2.6
14	342	2.6
14	306	2
14	355	2.3
14	266	2.6
14	274	1.5
14	372	1.8
14	262	1.9
14	270	1.9
14	374	1.3
14	338	1.7
14	333	1.6
14	357	1.3
14	363	1.5
14	225	2
14	315	1.1
14	300	2.1
14	333	1.6
14	297	1.4
14	243	1.5
14	294	1.4
14	288	1.9
14	327	1.5
14	341	1.6
14	301	1.1
14	307	1.2
14	380	1.5
14	314	1.5
14	327	1.5
14	322	1.4
14	396	1.3
14	333	1
14	348	1.2
14	337	1.5
14	309	1.5
14	356	1.8
14	378	1.3
14	337	1.8
14	383	1.3
14	349	1.4
14	333	0.9
14	256	0.8
14	319	1.6
14	384	1.3
14	295	1.3
14	322	1.9
14	337	1.7
14	244	1.1
14	269	1.8
14	319	1.3
14	361	1.7
14	351	1.5
14	251	0.9
14	329	1.5
14	355	1.4
14	325	1.5
14	327	1.8
14	280	2.1
14	259	1.6
14	253	1.4
14	334	1.1
14	372	1.9
14	328	0.5
14	311	1.5
14	361	0.8
14	288	1.3
14	350	1.6
14	267	1.3
14	253	2
14	270	1.6
14	336	1.4
14	335	1.5
14	360	1.2
14	357	1.6
14	313	1.3
14	307	1.8
14	259	1.4
14	323	1.2
14	308	1.4
14	318	1.5
14	300	1.1
14	295	1.3
14	260	1
14	391	1.4
14	298	1.4
14	331	1.6
14	304	1.6
14	264	1.4
14	334	1.3
14	303	1.8
14	361	1.2
14	300	1.6
14	265	1.5
14	339	1.4
14	283	1.4
14	336	2.1
14	319	2
14	411	1.6
14	342	1
14	256	1.5
14	339	1
14	430	1.6
14	331	1.7
14	344	1.4
14	326	1.5
14	355	1.6
14	291	1.9
14	329	1.3
14	301	1.8
14	329	1.2
14	345	1.7
14	258	1.9
14	320	1.5
14	284	1.9
15	283	2.4
15	303	3
15	290	2.7
15	254	2.4
15	322	2.5
15	283	1.8
15	383	2.8
15	420	2.4
15	382	2.8
15	266	2.3
15	268	2
15	289	2.7
15	260	2.5
15	290	2.7
15	395	2.5
15	415	2.4
15	311	1.8
15	365	1.9
15	411	1.3
15	305	1.6
15	292	1.3
15	349	1.6
15	321	1.3
15	335	1.3
15	422	1.9
15	354	1.8
15	379	1.9
15	299	2
15	363	1.5
15	361	1.4
15	347	1
15	303	1.6
15	386	1.8
15	330	1.1
15	315	1.5
15	418	1.7
15	312	1.9
15	271	2.3
15	320	1.9
15	364	1.6
15	289	1.5
15	323	1.5
15	333	1.4
15	293	1.5
15	384	1.4
15	266	0.9
15	322	1.6
15	369	1.6
15	322	1.6
15	326	0.9
15	385	1.9
15	350	1.7
15	310	1.7
15	375	1.9
15	311	1.2
15	289	1.9
15	294	1.9
15	248	2
15	358	1.7
15	306	0.5
15	443	1.6
15	271	1.5
15	377	1.3
15	365	1.8
15	317	1.6
15	297	1.7
15	300	1.5
15	312	2.1
15	301	1.5
15	294	2.1
15	343	1.5
15	324	2.2
15	276	2.1
15	307	1.7
15	266	1.5
15	337	1.7
15	323	1.3
15	291	1.7
15	290	1.2
15	328	1.8
15	320	1.1
15	249	1.3
15	287	1.6
15	348	1.4
15	391	1.2
15	319	1.3
15	358	1.7
15	290	1.6
15	364	1.4
15	339	1.5
15	365	1.3
15	322	1.6
15	352	1.7
15	310	1.2
15	369	1.6
15	356	1.2
15	364	1.1
15	372	1.6
15	313	1.4
15	339	1.5
15	367	1.8
15	404	1.8
15	362	1.5
15	334	1.6
15	278	1.8
15	323	1.8
15	338	1.3
15	373	1.5
15	285	1.5
15	322	1.4
15	346	1.4
15	308	1.1
15	327	1.5
15	298	1.2
15	280	1.7
15	323	1.1
15	289	1.5
15	303	1.4
15	341	1.5
15	296	0.9
15	261	1.5
15	378	1.9
15	297	1.7
15	358	1.4
15	324	1.2
15	364	1.5
15	313	1.6
15	345	1.8
15	387	2.1
15	293	1.7
15	311	1.8
16	305	2.4
16	365	2.6
16	304	3.1
16	324	2.8
16	311	2.7
16	269	2.3
16	324	2.1
16	329	2.8
16	355	2.2
16	399	2.4
16	326	2.8
16	342	2.8
16	379	2.5
16	349	2.5
16	318	2.5
16	389	2.7
16	392	1.4
16	356	0.9
16	322	1.6
16	285	1.7
16	277	2
16	319	1.4
16	311	1.9
16	378	1.2
16	354	1.3
16	388	1.7
16	344	1.7
16	367	1.5
16	248	1.6
16	346	1.5
16	325	1.4
16	388	1.8
16	365	2.1
16	378	1.2
16	359	1.6
16	297	1.5
16	379	1.7
16	279	2.2
16	364	1.8
16	284	1.8
16	361	1.5
16	355	1.2
16	288	1.7
16	354	1.4
16	355	1.9
16	293	1.6
16	371	1.8
16	351	1.3
16	359	2
16	256	1.7
16	289	0.9
[truncated: 14,947 more rows]
