# Supplementary material for: Optimization of airport check-in service quality focused on operational costs and passengers’ satisfaction
Source: PLoS One. 2021 Aug 5;16(8):e0253586. doi: 10.1371/journal.pone.0253586 (PMC8341503; doi:10.1371/journal.pone.0253586)
Supplement: S1 File — (ZIP) [file pone.0253586.s001.zip › INSTANCES_PONE-D-20-30894R1/passengers_130_4.txt]

id_f arr_t t_serv
0	0	0
1	126	2.5
1	196	2.8
1	180	2.4
1	123	2.4
1	150	2.3
1	232	2.6
1	197	2.2
1	220	2
1	184	2.3
1	142	2.8
1	210	2.6
1	186	2.9
1	179	2.6
1	263	2.5
1	143	3.2
1	213	2.5
1	219	1.3
1	183	1.5
1	111	1.7
1	181	2.2
1	126	1.7
1	245	1.8
1	223	1.2
1	132	1.2
1	148	1.5
1	172	1.2
1	150	2.1
1	192	1.4
1	209	1.8
1	212	1.3
1	174	1.5
1	168	1.2
1	206	1.8
1	196	0.9
1	155	1.3
1	178	1.8
1	226	1.4
1	263	0.9
1	119	1.9
1	133	2.2
1	188	1.6
1	145	1.3
1	226	2.1
1	172	1.1
1	161	1.1
1	222	1.6
1	175	1.7
1	192	1.9
1	170	0.8
1	251	1.5
1	228	1.5
1	236	1.6
1	119	2
1	116	1.9
1	141	1.5
1	160	1.7
1	139	0.9
1	192	0.9
1	231	1
1	113	1.8
1	146	1.3
1	211	1.6
1	240	1
1	189	1.9
1	192	1.4
1	162	1.1
1	213	1.3
1	129	2.2
1	146	1.2
1	139	1.9
1	152	1.6
1	171	2
1	198	1.8
1	59	1.1
1	175	1.8
1	290	1.2
1	218	1.4
1	217	1.4
1	171	1.5
1	136	1.6
1	200	1.6
1	125	1.4
1	142	1.4
1	210	1.5
1	144	1.4
1	183	0.8
1	207	1.4
1	191	2.2
1	132	1.5
1	161	1.5
1	178	1.6
1	108	1.1
1	155	1.6
1	162	1.4
1	161	1.8
1	197	1.6
1	114	1.1
1	111	1.7
1	136	2.1
1	176	1.5
1	134	1.4
1	212	1.7
1	146	1.5
1	91	1.3
1	184	0.8
1	187	1.1
1	197	1.7
1	160	1.1
1	176	1.3
1	143	1.4
1	181	1.4
1	132	2.2
1	178	1.5
1	155	1.7
1	178	1.3
1	161	1.3
1	154	1.1
1	201	1.2
1	211	1.4
1	194	1.4
1	207	1.5
1	128	1.4
1	138	1.4
1	150	1.6
1	214	1.8
1	165	1.9
2	185	2
2	272	2.8
2	150	1.8
2	217	2.2
2	193	2.1
2	190	2.4
2	269	2.4
2	155	2.8
2	168	2.5
2	180	2.8
2	228	2.2
2	260	1.9
2	207	2.6
2	205	2.5
2	292	2.5
2	135	1.4
2	220	1.5
2	178	1.8
2	218	1.8
2	274	1.8
2	159	1
2	211	1.3
2	225	1.4
2	210	1.6
2	268	1.3
2	245	1.3
2	226	1.8
2	179	1.9
2	223	1.6
2	268	1.4
2	203	1.4
2	218	2.2
2	239	1.8
2	202	1.7
2	161	1.4
2	256	1.2
2	259	1.4
2	217	1.2
2	222	1.5
2	237	1.4
2	291	1.6
2	162	1.6
2	153	1.8
2	230	1.6
2	151	1.3
2	188	1.8
2	162	1.2
2	196	1.2
2	152	1.5
2	169	1.7
2	212	1.3
2	204	1.7
2	276	1.2
2	169	1.5
2	220	1.9
2	222	1.8
2	173	1.4
2	174	1.9
2	189	1.4
2	151	1.5
2	197	1.7
2	214	1.3
2	271	1.2
2	280	1.7
2	242	1.5
2	256	2.2
2	221	1.3
2	190	1.5
2	155	1.6
2	200	0.8
2	156	1.8
2	163	1.6
2	252	1.7
2	220	1.9
2	192	1.5
2	247	1.1
2	198	1.8
2	295	1.8
2	198	1.9
2	269	1.4
2	205	1.4
2	177	1.3
2	189	1.6
2	181	1.4
2	240	1.4
2	223	1.3
2	184	1.8
2	289	2
2	195	1.6
2	211	1.7
2	185	1.3
2	260	1
2	279	1.7
2	182	0.8
2	166	1.1
2	261	1.7
2	245	1.4
2	214	0.5
2	204	1.7
2	179	1.2
2	256	1.9
2	206	1.6
2	180	0.8
2	202	1.4
2	205	1.5
2	176	1.4
2	209	1.6
2	215	1
2	242	1.9
2	228	1.4
2	206	1.5
2	204	1.9
2	165	1.6
2	219	1.7
2	243	1.7
2	252	1.4
2	212	1.4
2	236	1.3
2	199	1.4
2	184	1.4
2	156	1.6
2	198	1.7
2	224	2
3	223	2.4
3	184	2.4
3	246	2.7
3	201	2.9
3	180	3.2
3	176	2.3
3	203	2.5
3	239	2.2
3	242	2.9
3	201	2.5
3	165	2.3
3	300	2.5
3	240	2.5
3	266	2.6
3	218	3.1
3	237	2.2
3	283	1.5
3	218	1.5
3	254	1.3
3	215	1.9
3	237	1.8
3	246	1.4
3	242	1.6
3	295	1.6
3	204	1.5
3	228	1.6
3	266	1.4
3	226	1
3	196	1.2
3	279	1.5
3	189	1.2
3	236	1.1
3	220	1.4
3	185	1.9
3	222	1.6
3	142	1.3
3	180	2
3	190	1.7
3	254	1.6
3	256	1.7
3	215	2.1
3	158	1.4
3	173	1.7
3	208	1.8
3	272	1.8
3	158	1.5
3	203	1.2
3	195	1.4
3	254	1.2
3	192	1.7
3	198	1.2
3	293	1.3
3	219	1.4
3	208	1
3	196	1.3
3	201	1.8
3	164	1.1
3	189	1.6
3	181	1.5
3	152	1.5
3	175	1.7
3	281	1.5
3	203	2.1
3	159	1.7
3	237	1.8
3	181	1.9
3	233	1
3	234	1.5
3	127	1.5
3	230	1.8
3	214	1.1
3	179	1.4
3	113	1.5
3	219	1.7
3	209	2.2
3	262	1.7
3	348	1.2
3	172	1.6
3	182	1.7
3	192	1.9
3	164	1.4
3	267	1.5
3	228	1.6
3	226	1.3
3	211	1.8
3	230	1
3	262	1.7
3	241	2.1
3	219	1.4
3	176	1.8
3	251	2.1
3	235	1.6
3	243	1.7
3	183	1.6
3	181	1.7
3	212	2.2
3	197	2.1
3	172	1.8
3	159	1.6
3	198	1.7
3	229	1.2
3	217	1.4
3	211	1.6
3	181	1.5
3	212	1.7
3	307	1.8
3	242	1
3	201	1.6
3	222	0.8
3	208	2
3	310	1.6
3	196	1.4
3	199	1.5
3	174	1.4
3	273	1.5
3	192	1.7
3	187	1.8
3	220	2
3	226	1.4
3	173	1.7
3	151	1.4
3	206	1.9
3	194	1.3
3	248	1.6
3	169	1.3
3	201	1.4
3	240	1.1
3	224	0.9
3	254	2.1
4	206	2.4
4	312	2.5
4	190	2.2
4	202	2.4
4	256	2.7
4	248	2
4	237	2.4
4	214	2.5
4	195	2.7
4	197	2.5
4	216	2.1
4	259	2.5
4	220	1.7
4	205	2.7
4	297	2.5
4	239	2
4	215	1.4
4	248	1.6
4	213	1.4
4	241	1.9
4	248	1.6
4	188	1.7
4	263	1.5
4	234	1.5
4	195	1.5
4	208	1.6
4	212	1.3
4	169	1.2
4	205	2.1
4	273	1.7
4	214	1.3
4	181	1.2
4	269	1.5
4	274	1.8
4	261	1.5
4	180	1.5
4	330	1.3
4	196	1.7
4	237	1.4
4	190	1.3
4	184	1.4
4	185	1
4	167	1.8
4	276	1.7
4	211	1.4
4	212	1
4	248	1.4
4	250	1.5
4	226	1.5
4	284	1.9
4	161	1.1
4	211	1.1
4	214	1.4
4	269	1.2
4	204	1.6
4	196	1.9
4	243	1.6
4	219	1.4
4	184	1.9
4	165	1.5
4	197	1.6
4	269	1.8
4	222	1.1
4	165	1.9
4	325	1
4	209	0.9
4	209	1.3
4	261	0.9
4	210	1.8
4	203	1.9
4	171	1.6
4	289	1.3
4	251	1.4
4	108	1.7
4	188	1.8
4	289	1.3
4	156	0.9
4	155	1.8
4	204	1.8
4	287	1.4
4	245	1.4
4	250	1.2
4	209	1.2
4	200	1.1
4	280	1.8
4	282	1.6
4	246	1.3
4	241	1.4
4	224	1.6
4	222	1.8
4	286	1.5
4	246	1.6
4	239	1.8
4	247	1.7
4	235	1.4
4	200	1.4
4	269	1.4
4	286	1.4
4	223	1.7
4	260	1.6
4	222	1.3
4	195	1.4
4	269	1.8
4	219	1.2
4	202	1.8
4	177	1.9
4	225	1.4
4	139	1.4
4	258	1.8
4	118	1.4
4	232	1.6
4	245	1.1
4	254	1.4
4	247	1.7
4	248	1.5
4	295	1.8
4	273	1.6
4	220	2.4
4	256	1.5
4	167	1.1
4	255	1.6
4	254	1.8
4	225	1.7
4	170	1.4
4	196	1.8
4	169	1.7
4	258	1.5
4	233	1.2
4	236	1
4	221	1.3
4	237	1
4	263	1.6
5	274	2.6
5	216	2.5
5	219	2.2
5	255	2.8
5	265	2.6
5	273	2.1
5	247	2.5
5	274	2.7
5	188	2.4
5	265	2
5	231	2.1
5	223	2.1
5	212	2.4
5	166	2.5
5	243	2.9
5	223	2.4
5	226	1.8
5	252	1.3
5	259	2.2
5	242	1.9
5	205	2
5	275	1.6
5	232	1.9
5	143	1.2
5	182	1.7
5	223	1.4
5	253	1.4
5	224	1.8
5	220	0.8
5	256	1.6
5	250	1.7
5	221	1.7
5	228	1.5
5	203	1.3
5	276	1.3
5	244	1.6
5	216	1.7
5	214	1.4
5	240	1.4
5	213	1.3
5	211	2.1
5	182	1.8
5	187	1.4
5	194	1.4
5	232	1.7
5	259	1.6
5	230	1.6
5	258	1.8
5	314	1.7
5	237	1.5
5	198	1.7
5	321	1.3
5	238	1.6
5	237	1.8
5	225	1
5	271	1.9
5	249	1.3
5	214	1.8
5	258	1.1
5	264	1.7
5	229	1
5	274	1.8
5	223	1.6
5	288	1.5
5	217	1.7
5	246	1.1
5	265	2.1
5	203	1.5
5	253	1.5
5	236	1.1
5	285	1.9
5	246	1.5
5	160	1.1
5	212	1.7
5	229	1.4
5	288	2
5	235	1.2
5	280	0.8
5	182	0.9
5	248	1.2
5	189	1.2
5	198	1.8
5	286	1.1
5	209	1.5
5	335	1.1
5	215	1.7
5	235	1.4
5	253	1.5
5	277	1.7
5	218	1.8
5	237	1.3
5	238	1.2
5	198	1.1
5	191	1.6
5	255	1.9
5	217	1.7
5	260	1.1
5	217	1.1
5	238	0.9
5	273	0.7
5	161	1.5
5	247	1.6
5	255	1.2
5	254	1.5
5	242	1.6
5	269	1.5
5	205	2
5	260	1.4
5	256	1.5
5	275	1.2
5	235	1.9
5	236	1.7
5	246	1.9
5	293	1.1
5	261	1.6
5	248	1.3
5	261	1.2
5	236	1.9
5	239	1.2
5	258	1.6
5	281	1.8
5	265	1.5
5	234	1.4
5	225	1.2
5	216	1.5
5	242	1.6
5	253	0.9
5	324	1.3
5	244	2
5	292	1.4
6	249	2.5
6	257	2.9
6	310	3
6	269	2.8
6	207	1.6
6	225	2.6
6	247	2.6
6	235	1.7
6	228	2.4
6	170	2.7
6	261	2.7
6	249	2.8
6	338	2.5
6	200	2.4
6	211	2.5
6	248	2.3
6	227	2.2
6	259	1.7
6	254	1.4
6	242	1.5
6	297	1.9
6	218	1.4
6	275	1.5
6	269	1.2
6	232	1.8
6	206	1.1
6	242	1.7
6	265	0.8
6	247	1.8
6	225	1.3
6	270	1.6
6	308	1.7
6	220	1.6
6	302	1.1
6	257	1.6
6	226	1.5
6	266	1.8
6	142	2.3
6	241	1.9
6	260	1.5
6	273	1.6
6	245	1.5
6	255	1.3
6	270	1.5
6	139	2
6	204	2
6	219	1.4
6	247	1.7
6	299	2
6	277	1.5
6	229	1.8
6	264	1.3
6	256	1.2
6	234	0.9
6	249	1.2
6	294	1.1
6	244	1.6
6	276	1.5
6	288	2
6	156	1.6
6	241	1.8
6	292	1.8
6	259	1.7
6	230	1.9
6	293	1.6
6	295	1.8
6	246	1.5
6	179	1.7
6	310	1.7
6	199	1.9
6	282	1.3
6	280	1.9
6	256	1.2
6	267	1.4
6	268	1.5
6	222	1.7
6	296	1.1
6	233	1.6
6	207	1.1
6	270	1.8
6	275	1.5
6	248	1.4
6	250	2.2
6	259	1.2
6	233	1.1
6	225	1.9
6	201	1.6
6	245	1.3
6	248	1.4
6	247	1.2
6	226	1.2
6	281	1.7
6	180	1.2
6	237	2.3
6	199	1.4
6	235	1.4
6	315	1.4
6	212	1.4
6	256	1.3
6	318	1.9
6	282	2.2
6	295	1.5
6	267	1.5
6	169	1.1
6	252	1.2
6	343	1.4
6	242	1
6	222	1.6
6	233	1.5
6	251	0.9
6	265	1.6
6	253	1.5
6	286	1.1
6	264	1.3
6	233	1.6
6	231	1.6
6	257	1.5
6	289	1.6
6	280	1.9
6	178	1.5
6	214	1.5
6	279	1.5
6	233	1.3
6	267	1.5
6	218	1.2
6	200	1.7
6	237	1.4
6	221	1.4
6	271	1.6
6	297	1.4
6	267	1.7
6	271	0.9
6	252	0.9
6	227	1.4
6	213	1.5
6	276	1.5
6	258	1.8
7	249	2.4
7	225	2.6
7	205	2.2
7	206	2.8
7	286	2.8
7	262	2.3
7	188	2.1
7	276	2.4
7	340	2.7
7	225	2.4
7	186	2.7
7	246	2.4
7	206	2.4
7	245	2.2
7	186	2.3
7	277	1.5
7	286	1.9
7	268	1.7
7	164	1.4
7	252	1.9
7	290	1.8
7	223	1.3
7	257	2
7	293	1.8
7	217	2
7	273	1.2
7	304	1.4
7	289	1.5
7	228	1.8
7	243	0.8
7	253	1.9
7	260	1.6
7	235	1.5
7	252	1.7
7	256	1
7	214	1.3
7	192	1
7	231	1.6
7	226	1.1
7	219	1.3
7	258	1.4
7	216	1.9
7	261	1.8
7	222	1.1
7	326	1.7
7	272	1.5
7	249	1.6
7	239	1.6
7	247	1.7
7	275	1.6
7	179	1.5
7	333	1
7	172	2.1
7	214	1.5
7	266	1.5
7	181	1.5
7	379	1.7
7	208	1.5
7	182	1.5
7	260	1.1
7	279	1.3
7	217	1.5
7	267	1.6
7	229	1.8
7	224	1.8
7	239	1.5
7	225	0.8
7	247	1.6
7	253	1.3
7	333	1.4
7	182	1.6
7	261	2.1
7	266	1.3
7	298	2.1
7	257	1.8
7	243	1.8
7	202	1.6
7	240	1.1
7	250	1.7
7	265	1.8
7	214	1.6
7	272	1
7	265	1.2
7	265	1.4
7	218	1.1
7	200	1.6
7	304	1.5
7	216	2
7	290	1.2
7	224	1.7
7	240	1.1
7	194	1
7	294	2.3
7	217	1.3
7	256	1.7
7	283	1.3
7	326	1.6
7	262	1.9
7	313	1.5
7	314	0.8
7	193	2.1
7	230	1.4
7	227	1.7
7	222	1.3
7	226	1.8
7	321	1.8
7	260	1.8
7	227	1.5
7	283	1.6
7	224	1.4
7	240	1.3
7	209	0.8
7	279	1.9
7	316	1.7
7	248	1.4
7	250	1.1
7	212	1.4
7	275	1.4
7	244	1.4
7	172	1.2
7	292	1.3
7	292	1.3
7	214	1.3
8	297	2.9
8	263	2.8
8	278	2.5
8	199	2.5
8	240	2.4
8	365	2.5
8	241	2.3
8	285	2.2
8	196	1.8
8	311	2.8
8	249	2.1
8	255	2.4
8	278	2.6
8	307	2.5
8	281	2.6
8	271	2.4
8	271	1.5
8	282	1.5
8	261	1.5
8	266	0.8
8	214	2
8	308	1.4
8	249	1
8	275	1.5
8	273	1.9
8	237	1.6
8	304	1.4
8	263	1.7
8	261	1.3
8	243	1.5
8	218	1.6
8	286	1.6
8	288	1.2
8	276	1.5
8	199	1.8
8	290	1.3
8	245	1.5
8	357	1.9
8	149	1.2
8	253	1.5
8	245	2.1
8	225	1.8
8	169	1.1
8	182	1.9
8	260	2.1
8	297	2
8	266	1.1
8	312	1.3
8	257	1.3
8	293	1.3
8	250	0.9
8	195	1.6
8	261	1.3
8	297	1.6
8	222	1.5
8	251	1.5
8	327	1.4
8	253	1.3
8	230	1.3
8	229	1
8	256	2
8	252	1.7
8	284	1.7
8	266	1.6
8	228	1.6
8	318	1.4
8	259	1.4
8	249	2
8	279	1.5
8	265	1.8
8	237	1.9
8	304	1.4
8	228	1.1
8	225	1.7
8	252	1.7
8	206	1.5
8	211	1.4
8	240	1
8	284	1.6
8	240	1.9
8	315	1.4
8	217	1.1
8	285	1.3
8	340	1.9
8	301	1.7
8	200	1.6
8	207	1.2
8	190	1.4
8	233	1.3
8	288	0.9
8	282	1.7
8	202	1.6
8	230	2
8	261	1.3
8	243	1.5
8	302	1.6
8	297	1.4
8	330	1.8
8	265	1.5
8	231	2.2
8	216	1.5
8	257	1.8
8	236	2.1
8	285	1.5
8	194	1.3
8	240	1.7
8	270	1.6
8	280	1.5
8	298	1.6
8	235	1.5
8	269	1.9
8	235	1.4
8	215	1.2
8	236	1.7
8	228	1.5
8	278	1.8
8	254	0.9
8	309	2
8	253	0.9
8	324	1.8
8	215	1
8	285	0.8
8	291	1.6
8	228	1.4
8	248	1.2
8	229	1.8
9	186	2.6
9	269	2.5
9	273	2.2
9	298	2.6
9	286	2.4
9	164	2
9	239	2.4
9	244	2.8
9	295	2.6
9	332	3
9	234	2
9	306	2.4
9	279	2
9	307	2.5
9	290	2.5
9	279	2
9	265	1.4
9	280	1.6
9	268	1.7
9	260	1.7
9	181	1.7
9	281	1.1
9	322	1.6
9	259	1.5
9	255	1.6
9	282	1.4
9	279	1.3
9	270	1.3
9	260	1.1
9	245	0.9
9	222	1.3
9	219	1.9
9	235	1.9
9	185	1.7
9	297	1
9	250	2
9	239	1.8
9	241	1.2
9	252	1.3
9	220	2
9	270	1.3
9	238	1.6
9	265	1.5
9	281	1.3
9	340	2.1
9	297	1.3
9	261	1.4
9	300	1.6
9	234	1.8
9	286	0.8
9	249	1.3
9	237	1.4
9	257	1.7
9	233	1.4
9	284	2
9	296	1.5
9	209	1.3
9	238	1.6
9	255	1.5
9	281	1.5
9	240	1.5
9	268	1.4
9	207	1.5
9	295	1.7
9	247	1.6
9	290	1.2
9	267	1.8
9	300	1.6
9	274	1.3
9	252	1.2
9	285	1.1
9	250	1.8
9	211	1.3
9	205	2.4
9	282	1.6
9	257	1.4
9	293	1.4
9	308	1.6
9	283	1.2
9	249	1.9
9	218	1.7
9	335	1.6
9	279	1.6
9	247	1.6
9	200	1.3
9	265	1.7
9	266	1.4
9	272	1.1
9	199	1.3
9	248	1.3
9	280	0.9
9	287	1.6
9	264	1.4
9	263	1.5
9	346	2.1
9	256	1.6
9	281	1.3
9	271	1.1
9	327	1.9
9	201	1.4
9	297	1.5
9	213	1.8
9	213	2.1
9	203	1.7
9	277	1.9
9	298	1.8
9	241	2
9	219	1.6
9	306	1.6
9	284	1.4
9	269	1.7
9	225	1.8
9	245	1.6
9	239	1.9
9	232	1.6
9	248	1.4
9	317	1.6
9	247	1.7
9	256	1.8
9	208	1.4
9	306	1.2
9	295	1.3
9	236	1.1
9	269	1.9
9	230	1.4
9	243	2.2
9	224	1.4
9	207	1.9
10	269	2.2
10	357	2.4
10	316	2.2
10	292	2.1
10	307	2.7
10	306	2.4
10	230	2.3
10	318	2
10	318	2.3
10	362	2.4
10	290	2.5
10	258	2.2
10	307	2.3
10	263	2.7
10	336	2.5
10	285	2.4
10	340	1.3
10	331	1.2
10	339	1.1
10	354	1.9
10	313	1.8
10	267	1.1
10	275	1.7
10	233	1.8
10	308	1.6
10	246	1.9
10	313	1.4
10	334	1.7
10	260	1.7
10	270	1.9
10	299	1.5
10	352	1.7
10	273	1.5
10	274	1
10	321	1.5
10	295	2
10	293	1.3
10	297	1.4
10	288	1.9
10	371	0.9
10	295	1.6
10	237	1.3
10	300	1.8
10	229	1.9
10	305	2.1
10	319	2.2
10	328	1.7
10	271	1
10	256	0.4
10	345	1.4
10	315	1.7
10	319	1.7
10	282	2
10	288	1.2
10	257	1.5
10	353	1.5
10	287	1.5
10	310	1.6
10	244	2
10	281	1.6
10	319	1.3
10	321	2.1
10	336	1.5
10	197	1.5
10	322	1.8
10	306	1.8
10	259	1.5
10	278	1.5
10	252	1.7
10	231	1.6
10	330	1.7
10	290	1.9
10	231	2
10	274	1.8
10	242	1.6
10	300	1.5
10	352	1.7
10	266	1.6
10	308	1.7
10	308	1.3
10	275	1.2
10	276	1.1
10	262	1.3
10	342	2.1
10	241	1.6
10	286	1.6
10	331	1.9
10	308	1.7
10	295	1.7
10	300	1
10	278	2.1
10	253	1.4
10	261	1.5
10	316	1.6
10	333	1.6
10	309	1.2
10	331	1.4
10	317	1.6
10	253	1.3
10	327	1
10	323	1.8
10	294	1.7
10	322	2.2
10	345	1.5
10	336	0.8
10	245	2
10	288	1.9
10	231	1.3
10	354	1.7
10	312	2.2
10	318	1.9
10	269	1.4
10	294	1.5
10	293	1.7
10	222	1.7
10	323	1.9
10	323	1.4
10	199	1.9
10	221	1.6
10	319	0.9
10	254	1.7
10	290	1.1
10	295	1.7
10	317	1.1
10	298	1.4
10	298	1.5
10	295	1.9
10	279	1.7
10	235	1.6
11	336	2.5
11	354	3.1
11	272	2.3
11	316	2.4
11	306	2.4
11	341	1.9
11	292	2.4
11	372	2.2
11	354	2.7
11	311	2.5
11	371	2.9
11	307	2.5
11	291	2.4
11	302	2.6
11	370	2.2
11	332	2.1
11	369	1.4
11	341	1.7
11	307	1.8
11	245	1.5
11	363	1.7
11	266	1.4
11	310	1.6
11	305	0.9
11	321	1.3
11	267	1.4
11	359	1.1
11	279	1.2
11	265	1.4
11	270	1.4
11	293	1.2
11	281	1.6
11	306	1.7
11	301	1.1
11	304	1.1
11	347	1.4
11	298	0.7
11	316	1.4
11	345	2.2
11	258	1.6
11	268	1
11	325	1.6
11	284	1.9
11	300	1.2
11	299	1.2
11	261	1.6
11	295	1.4
11	273	1.4
11	345	1.2
11	369	1.7
11	354	1.8
11	283	1.7
11	338	1.8
11	349	1.4
11	315	1.2
11	345	1.4
11	359	1.9
11	305	1.8
11	283	1.6
11	360	1.3
11	308	1.5
11	330	1.5
11	311	1.6
11	266	1.7
11	269	1.7
11	255	1.5
11	331	1.4
11	352	1.6
11	339	1.6
11	299	1.9
11	320	1.5
11	309	1.6
11	332	1.7
11	223	2.2
11	336	1.7
11	312	1.3
11	212	1.4
11	309	0.9
11	309	1.8
11	343	1.7
11	343	1.4
11	402	1.2
11	324	1.5
11	305	1
11	270	1.3
11	228	1.3
11	283	1.5
11	265	1.4
11	254	1.5
11	265	1.2
11	271	1.7
11	278	1.8
11	271	1.9
11	359	1.9
11	305	1.3
11	337	1.8
11	291	2
11	347	1.3
11	286	1.4
11	256	1.5
11	281	1.1
11	239	1.2
11	300	1.3
11	371	1.5
11	307	1.8
11	366	1.6
11	351	1.6
11	358	1.6
11	410	1.5
11	364	2
11	339	1
11	291	2
11	206	1.4
11	275	1.5
11	284	1.8
11	336	1.4
11	328	1.6
11	294	1.7
11	353	1.3
11	283	0.9
11	295	2.2
11	255	1.5
11	275	2
11	276	1.1
11	339	1.4
11	310	1.7
11	407	1.8
11	315	1.7
11	210	1.8
11	308	1.7
11	355	1.4
11	357	1.7
11	287	1.8
12	269	3
12	309	2.6
12	337	2.4
12	272	2.7
12	299	1.5
12	358	2.8
12	270	2.5
12	308	2.5
12	300	2.5
12	318	2.3
12	348	2.8
12	299	2.1
12	310	2.3
12	305	3.1
12	295	2.3
12	288	2.2
12	353	2.7
12	348	1.4
12	297	1.5
12	213	1.2
12	319	1.6
12	353	2.1
12	341	1.4
12	293	1.6
12	279	1.1
12	289	1.9
12	310	1.4
12	368	1.6
12	326	1.4
12	371	1.8
12	302	1.5
12	304	1.3
12	294	1.3
12	333	1.3
12	335	1.6
12	305	1.7
12	367	1.3
12	337	1.3
12	280	1.3
12	295	1.6
12	382	1.2
12	275	1.5
12	322	2.3
12	295	1.6
12	360	1.5
12	306	1.2
12	308	1.7
12	304	1.3
12	284	1.6
12	341	1.7
12	343	1.4
12	311	1.7
12	253	1.2
12	341	1.8
12	260	1.1
12	288	2.2
12	293	1.8
12	261	1.5
12	390	1.4
12	258	1.9
12	375	1.5
12	325	1.6
12	266	2
12	367	0.9
12	372	1.3
12	308	1.9
12	337	1.4
12	325	1.5
12	303	1.6
12	303	1.3
12	314	1.9
12	292	1.3
12	336	1.2
12	345	1.1
12	262	1.8
12	292	1.3
12	351	1.2
12	325	0.9
12	283	1.3
12	351	1.6
12	298	1.5
12	310	2
12	363	1.8
12	296	1.8
12	294	1.5
12	324	1.5
12	261	1.8
12	276	1.4
12	309	1.7
12	309	0.9
12	267	1.4
12	242	1.6
12	307	1.5
12	390	1.2
12	249	1.9
12	380	1.2
12	255	1.1
12	366	2.3
12	286	0.9
12	313	1.5
12	332	1.8
12	229	1.6
12	387	1.4
12	320	1.8
12	251	1.7
12	241	1.4
12	299	1.1
12	351	1.1
12	336	1.7
12	277	1.6
12	230	1.6
12	293	1.7
12	273	1.3
12	332	1.5
12	274	1.3
12	309	1.9
12	337	1.5
12	354	1.9
12	233	2.2
12	343	2
12	379	1.8
12	278	1.9
12	271	1.7
12	352	1
12	354	1.3
12	305	1
12	290	2
12	334	1.6
12	371	1.2
12	293	1.4
12	318	1.6
12	282	1.5
12	308	1.3
12	302	1.2
13	319	2.3
13	312	2.7
13	270	2.4
13	286	2.7
13	320	3.1
13	271	2.2
13	313	1.9
13	369	2.9
13	266	2.4
13	345	2.1
13	351	2.6
13	319	2.7
13	306	2.3
13	310	2.8
13	319	2.4
13	341	2.2
13	317	1.3
13	282	1.4
13	323	2.1
13	233	1.9
13	366	1.1
13	352	1.7
13	353	1.1
13	359	1.6
13	240	1.7
13	258	1.2
13	361	1.8
13	288	1.6
13	339	1.5
13	361	1
13	228	1.5
13	342	1.3
13	323	1.4
13	291	1.2
13	339	1
13	255	1.6
13	283	1.3
13	369	1.5
13	328	1.4
13	263	2
13	281	2
13	315	1.6
13	277	1.6
13	306	1.5
13	327	1.5
13	383	1.6
13	336	1.4
13	280	1.4
13	336	1.5
13	341	0.8
13	311	1.3
13	383	1.3
13	318	1.9
13	294	1.2
13	213	1.3
13	398	2
13	233	1.5
13	290	1.3
13	285	1
13	313	1.5
13	383	1.2
13	388	1.6
13	313	1.9
13	269	1.1
13	306	1.6
13	343	1.7
13	405	1.1
13	370	1.8
13	291	1.3
13	273	1.4
13	406	1.5
13	376	1.6
13	327	0.9
13	270	1.3
13	293	1.4
13	316	1.1
13	304	1.8
13	339	1.4
13	343	1.4
13	334	1.6
13	323	1.3
13	328	2.2
13	277	1.6
13	297	1.5
13	322	1.5
13	334	2.3
13	375	1.4
13	337	1.7
13	269	1.4
13	267	1.4
13	282	1.2
13	319	1.6
13	340	1.8
13	338	1.8
13	333	1.7
13	314	1.3
13	321	1.5
13	328	1.6
13	316	1.2
13	340	1.6
13	282	2
13	317	1.2
13	362	1.3
13	387	1.5
13	369	1.4
13	222	1.1
13	257	1.5
13	330	2
13	314	1.3
13	291	1.6
13	289	1.8
13	313	1.4
13	256	0.7
13	292	1.3
13	302	1
13	358	1.5
13	337	1.5
13	356	1.7
13	281	1.9
13	350	1.2
13	425	1.3
13	220	1.4
13	293	2.1
13	399	1.1
13	294	1.3
13	326	1.5
13	313	1.8
13	264	1.3
13	364	1.6
13	296	1.3
14	384	2.8
14	333	2.4
14	381	2.7
14	341	2.5
14	317	2.4
14	253	2.4
14	293	2.4
14	338	2.4
14	227	2.6
14	259	2.5
14	344	2.7
14	306	2.4
14	312	2.1
14	374	2.5
14	317	2.4
14	286	2.6
14	384	1.3
14	308	1.5
14	292	2.2
14	324	1.5
14	374	1.8
14	356	0.9
14	344	1.4
14	350	1
14	328	1.6
14	323	2.4
14	294	1.6
14	296	1.3
14	371	1.3
14	334	1.6
14	315	1
14	320	1.1
14	301	1.4
14	309	1.7
14	338	0.9
14	329	1.8
14	361	1
14	334	2.1
14	271	1.5
14	339	1.9
14	291	1.6
14	302	1.4
14	304	1.9
14	412	1.5
14	333	1.8
14	362	1.8
14	298	1.7
14	326	0.9
14	325	1.2
14	312	1.4
14	365	0.9
14	296	1.5
14	348	1.5
14	299	1.5
14	309	1.3
14	259	1.7
14	308	1.6
14	329	1.7
14	328	1.8
14	306	1.8
14	301	1.4
14	296	1.9
14	320	1.2
14	373	1.1
14	274	1.5
14	358	1.3
14	375	1.8
14	358	1.4
14	298	1.2
14	294	1.9
14	383	1.2
14	371	1.5
14	251	1.4
14	313	1.6
14	370	1.5
14	290	1.2
14	300	1.8
14	285	2.1
14	273	1.3
14	286	1.3
14	287	2.1
14	307	1.5
14	363	1.1
14	316	1.7
14	311	1.3
14	324	1.2
14	399	1.4
14	372	1.2
14	289	0.9
14	286	1.6
14	380	1.3
14	305	1.4
14	271	1.3
14	273	1.8
14	283	1.7
14	401	0.9
14	364	1.5
14	315	1.9
14	279	1.5
14	336	1.5
14	269	1.7
14	391	1
14	326	1.9
14	365	2
14	294	1.5
14	266	1.1
14	316	1.6
14	304	1.2
14	261	1.8
14	260	1.9
14	255	1.2
14	353	1.6
14	356	1.5
14	322	1.5
14	308	1.5
14	308	1.8
14	296	1.6
14	336	0.9
14	323	1.8
14	327	1.8
14	283	1.8
14	326	1.2
14	273	1.6
14	312	1.5
14	298	1.4
14	346	1
14	290	1.7
14	319	1.8
14	342	1.5
14	292	1.2
15	341	2.7
15	313	2.2
15	289	2.1
15	287	2.5
15	351	2.5
15	320	2.4
15	325	2.6
15	391	2.8
15	334	2.7
15	367	2.8
15	352	2.1
15	375	2.7
15	314	2.5
15	414	2.6
15	334	2.1
15	278	1.2
15	316	1.5
15	307	0.8
15	350	1.9
15	360	1.7
15	324	1.8
15	285	2.2
15	363	1.7
15	303	1.9
15	344	1.7
15	445	1.5
15	342	1.1
15	380	1.6
15	262	1.3
15	282	1.8
15	379	1.4
15	392	2.1
15	343	1.7
15	311	1.4
15	341	1.8
15	346	1.4
15	319	1.1
15	374	1.8
15	343	1.6
15	280	2
15	374	2.1
15	290	1.9
15	390	1.2
15	317	1.9
15	309	1.7
15	254	1.3
15	380	1.7
15	329	1.5
15	315	1.8
15	375	1.8
15	324	1.4
15	302	1.6
15	379	1.4
15	334	1.5
15	300	1.6
15	260	1.2
15	322	1.5
15	265	1.6
15	391	1.6
15	330	1.8
15	284	1.9
15	404	1.8
15	375	1.1
15	298	1.4
15	306	1.6
15	345	1.6
15	275	1.9
15	402	1.5
15	325	1.4
15	324	1.7
15	309	1.4
15	237	1.7
15	314	1
15	270	1.4
15	274	1
15	346	2.1
15	313	1.6
15	320	1.8
15	315	1.2
15	284	1.4
15	341	1.7
15	354	1.7
15	344	1.6
15	340	1.8
15	268	1
15	330	0.9
15	335	1.5
15	374	1.1
15	307	1.4
15	353	1
15	274	1.4
15	335	1.7
15	321	1.7
15	313	1.9
15	325	1.4
15	361	1.7
15	315	1.4
15	323	1.7
15	305	1.4
15	307	1.9
15	337	1.3
15	355	1.1
15	308	0.7
15	280	2.1
15	349	1.5
15	347	1.1
15	327	1.8
15	308	1.5
15	327	1.7
15	297	2
15	367	1.2
15	312	1.1
15	373	1.8
15	342	1.8
15	350	1.9
15	291	1.2
15	289	1.5
15	354	1
15	255	1.3
15	291	0.8
15	237	1.4
15	346	1.1
15	309	1.4
15	324	1.4
16	263	3.5
16	344	2.3
16	299	3.1
16	333	3
16	368	2.7
16	338	1.7
16	326	2.9
16	329	2.7
16	301	2.2
16	401	2.2
16	387	2.1
16	329	2.6
16	361	2.7
16	337	2.1
16	324	2.2
16	269	1.7
16	354	1.8
16	314	1.5
16	276	1.6
16	348	1.2
16	313	1.1
16	291	1.4
16	290	1.9
16	354	1.3
16	293	1.9
16	318	1.6
16	431	0.7
16	322	1.4
16	405	1.4
16	314	1
16	341	1.4
16	342	1.5
16	305	1.8
16	369	1.6
16	218	1.7
16	373	1.4
16	286	1.4
16	358	1.5
16	251	1.8
16	327	1.1
16	334	1.7
16	361	1.2
16	310	1.2
16	317	1.3
16	362	1.9
16	304	1.5
16	309	1.3
16	352	2.1
16	295	2
16	309	1.1
16	317	1.3
16	260	2.2
16	335	1.5
16	260	1.8
16	284	1.3
16	388	1.4
16	366	1.5
16	298	1.3
16	311	1.6
16	346	1.6
16	327	2
16	366	1.7
16	323	1.3
16	399	1.5
[truncated: 14,885 more rows]
