# Supplementary material for: Optimization of airport check-in service quality focused on operational costs and passengers’ satisfaction
Source: PLoS One. 2021 Aug 5;16(8):e0253586. doi: 10.1371/journal.pone.0253586 (PMC8341503; doi:10.1371/journal.pone.0253586)
Supplement: S1 File — (ZIP) [file pone.0253586.s001.zip › INSTANCES_PONE-D-20-30894R1/passengers_130_5.txt]

id_f arr_t t_serv
0	0	0
1	132	2.8
1	198	2.3
1	145	2.7
1	75	2.6
1	143	2.4
1	145	2.1
1	155	2.6
1	202	2.5
1	136	2.6
1	140	2.3
1	190	2.3
1	129	2.8
1	125	2.5
1	146	2
1	190	2.5
1	156	2.9
1	136	1.5
1	97	1.5
1	193	1.6
1	201	1.6
1	154	1.6
1	195	1.4
1	110	1
1	126	1.8
1	147	0.9
1	188	1.8
1	230	1.2
1	176	1.1
1	199	1.8
1	126	1.1
1	79	1.8
1	193	1.3
1	122	1.9
1	152	1.6
1	177	2.2
1	117	1.2
1	131	1.1
1	183	1.5
1	170	1.6
1	189	1.5
1	169	1.5
1	67	1.1
1	159	1.6
1	167	1.1
1	108	1
1	90	1.3
1	169	1.1
1	43	1.8
1	184	1.9
1	137	1.4
1	149	1.6
1	136	1.9
1	237	1.6
1	149	1.4
1	100	1.8
1	201	2
1	186	1.4
1	166	1.3
1	119	1.8
1	95	1.6
1	159	2.1
1	118	1.9
1	110	1.8
1	191	1.1
1	136	2.3
1	102	1.2
1	171	2
1	240	1.3
1	95	1.5
1	184	1.3
1	126	1.8
1	112	1.9
1	164	1.6
1	110	1.2
1	179	1.8
1	143	2
1	265	1.4
1	73	1.6
1	147	1.2
1	159	1.4
1	81	1.9
1	161	1.4
1	149	1.2
1	99	0.7
1	165	0.8
1	125	1.4
1	117	1.5
1	61	1.2
1	196	1.9
1	74	1.3
1	93	1.2
1	201	1.4
1	109	1.6
1	175	1.6
1	114	1.6
1	178	1
1	168	1
1	130	2
1	143	1.5
1	151	1.3
1	206	1.4
1	172	1.5
1	174	1.6
1	133	1.2
1	140	0.8
1	88	1.6
1	119	0.9
1	149	1.5
1	183	1.5
1	77	1.7
1	137	1.3
1	113	1
1	115	1.2
1	146	1.8
1	170	1.6
1	186	1
1	251	2
1	137	1.3
1	145	1
1	124	1.5
1	189	1.7
1	123	1.9
1	141	1.5
1	168	1.6
1	82	2.1
2	162	2.5
2	197	2.6
2	152	2.6
2	102	1.7
2	88	2.6
2	99	2.4
2	64	2.8
2	185	1.8
2	244	2.4
2	138	1.9
2	180	2.4
2	133	2.2
2	143	2
2	157	2.4
2	189	2
2	105	2.2
2	128	1.5
2	145	2.4
2	186	1.1
2	167	1.4
2	84	1.3
2	204	1.9
2	89	1.5
2	166	1.1
2	117	1.5
2	41	1.5
2	100	1.1
2	127	1.7
2	73	1.9
2	197	1.6
2	130	1.8
2	215	1.4
2	189	1.9
2	166	1.7
2	77	1
2	324	1.7
2	135	1.5
2	89	1.6
2	171	1.5
2	147	1.5
2	214	1.4
2	153	2
2	163	1.6
2	190	1.6
2	180	1.1
2	62	1.5
2	179	1.7
2	101	1.6
2	159	1.8
2	189	1.1
2	136	1.7
2	190	1.8
2	157	1.5
2	164	1.4
2	107	1.9
2	134	2.1
2	103	1.1
2	170	1.6
2	136	1
2	104	2
2	166	1.5
2	139	1.1
2	196	1.3
2	110	1
2	135	1.5
2	128	1.4
2	100	1.4
2	162	1.5
2	141	1.5
2	198	1.4
2	49	1.8
2	206	1.7
2	150	1.3
2	189	1.7
2	180	1.1
2	157	1.5
2	124	1.7
2	109	1.6
2	104	1.7
2	147	1.4
2	146	1.6
2	177	1.8
2	197	1.4
2	125	1.1
2	148	1.4
2	207	1.6
2	165	1.5
2	94	1.9
2	131	1.3
2	73	1.2
2	85	1.6
2	181	2.4
2	226	1.2
2	155	1.6
2	114	1.1
2	167	1.7
2	106	1.3
2	113	1.1
2	158	1.9
2	132	1.8
2	131	1.6
2	125	1.6
2	149	1.8
2	130	1.8
2	143	2.1
2	190	2.1
2	73	1.6
2	87	1.5
2	160	1.2
2	164	1.5
2	165	1.4
2	252	1.5
2	173	1.3
2	156	1.9
2	55	1.8
2	131	1.3
2	135	1.7
2	148	1.2
2	272	2.1
2	61	2
2	109	1.5
2	114	1.4
2	162	1.6
2	126	1.8
2	129	1.9
2	118	1.7
2	182	1.5
2	179	1.4
2	162	1.8
3	176	2.5
3	202	2.3
3	195	2.8
3	131	2.7
3	140	2.1
3	98	1.9
3	172	3.1
3	122	2.4
3	141	2.4
3	182	2.4
3	43	2.8
3	165	2.7
3	132	2.7
3	138	2.4
3	140	2.5
3	171	1.6
3	88	1.3
3	175	1.5
3	174	1.8
3	45	1.8
3	180	1
3	76	1.5
3	187	1.6
3	200	1.9
3	159	1.3
3	216	1.5
3	163	1.2
3	140	1.3
3	137	1.8
3	100	1.2
3	212	0.9
3	137	1.1
3	149	1.7
3	197	1.4
3	110	1.4
3	145	1.3
3	249	2
3	164	1.5
3	162	1.5
3	181	1.7
3	201	0.9
3	96	1.5
3	185	0.9
3	183	1
3	88	2
3	99	1.5
3	127	1.8
3	136	1.3
3	177	1.7
3	169	1.3
3	123	1.2
3	119	1.2
3	98	1
3	242	1.5
3	98	1.1
3	145	1.7
3	215	0.8
3	113	1.4
3	165	1.6
3	125	1.7
3	173	1.7
3	123	2
3	116	1.2
3	121	1.7
3	147	1.6
3	117	1.6
3	120	1
3	173	1
3	181	1.3
3	123	1.3
3	100	0.8
3	150	1.8
3	154	2.1
3	142	1.4
3	152	1.5
3	120	1.7
3	168	1.8
3	183	1.1
3	106	1.4
3	136	1.6
3	177	1.6
3	229	1.2
3	91	1
3	146	1.1
3	111	1.3
3	108	1.7
3	131	1.1
3	167	1.5
3	188	2.2
3	221	1.9
3	203	1.5
3	141	2.4
3	154	1.7
3	146	1.8
3	142	1.5
3	140	1.6
3	169	1.4
3	170	1.5
3	157	1.7
3	145	1.6
3	150	1.4
3	235	0.8
3	148	1.3
3	96	1.6
3	121	1.8
3	159	1.8
3	195	1.7
3	71	2
3	162	1.2
3	181	1.5
3	163	1.5
3	147	1.9
3	131	1.6
3	171	1.6
3	114	1.4
3	131	1.4
3	212	1.7
3	171	1.4
3	119	1.5
3	100	1.5
3	91	1.3
3	181	1.2
3	130	1.3
4	193	2.3
4	108	1.8
4	172	2.9
4	207	2.2
4	180	2.4
4	190	2.7
4	218	2.4
4	176	2.7
4	193	2.3
4	143	2.3
4	194	2.2
4	255	2.9
4	188	2.9
4	159	2.5
4	163	2.6
4	182	3.2
4	180	1.1
4	149	1.2
4	116	1.6
4	94	1.3
4	112	1.3
4	199	1.7
4	257	1.5
4	201	1.5
4	169	1.4
4	192	1.3
4	236	1.6
4	228	1.7
4	212	1.2
4	165	1.4
4	178	1.6
4	151	1.7
4	179	1.4
4	169	1.7
4	117	1.3
4	141	1.2
4	216	1.1
4	167	1.3
4	129	1.3
4	110	1.7
4	200	1.2
4	187	1.1
4	223	1.2
4	145	1
4	165	1.5
4	209	2
4	185	1.6
4	261	2.4
4	161	2
4	189	1.7
4	169	1.7
4	227	2
4	217	1.7
4	167	1.9
4	159	1.8
4	142	1.4
4	258	1.9
4	133	1.9
4	180	1.8
4	149	1.6
4	125	1
4	206	1.3
4	217	1.5
4	152	1
4	194	1.3
4	168	1.8
4	170	1.7
4	222	1.6
4	209	1.4
4	107	1.8
4	215	1.4
4	131	2
4	199	1.1
4	134	1.7
4	154	2.1
4	161	1.8
4	145	1.4
4	187	1.1
4	188	1.1
4	204	1.6
4	170	1.8
4	175	1.8
4	89	1.6
4	143	1.7
4	218	1.3
4	162	1.5
4	159	1.6
4	86	1.7
4	212	1.5
4	199	1.1
4	161	1.6
4	179	1.4
4	168	0.8
4	214	0.7
4	231	1.4
4	170	1.3
4	108	1.8
4	174	1.7
4	162	1.5
4	202	1.1
4	189	1.4
4	198	1.8
4	161	1.9
4	165	1.7
4	236	1.3
4	195	1.4
4	83	1.2
4	191	1.3
4	188	1.1
4	222	1.6
4	133	1.1
4	113	0.8
4	181	1.6
4	222	1.8
4	164	1.2
4	212	1.5
4	90	1.5
4	230	1.8
4	154	1.4
4	235	1.6
4	149	1.2
4	144	2.4
4	156	1.2
4	201	2
4	232	1.4
4	195	1.8
4	93	1.9
4	162	1.9
4	170	1.5
4	163	1.7
4	177	1.6
4	143	1.4
4	146	1.7
5	213	2.5
5	178	2.3
5	248	2.4
5	221	2.8
5	203	2.4
5	224	2.6
5	218	2.2
5	235	1.8
5	134	2.2
5	151	2
5	169	2.1
5	146	2.8
5	154	2.3
5	178	2.7
5	210	2.6
5	177	2.2
5	168	1
5	130	1.8
5	220	1.5
5	219	2.1
5	139	1.3
5	220	1.2
5	215	2
5	190	1.7
5	160	1.3
5	218	1.7
5	195	0.8
5	188	2.2
5	241	2
5	131	1.5
5	134	1.8
5	225	1.8
5	241	1.2
5	194	1.6
5	175	1.2
5	227	1.4
5	231	1.3
5	269	1.6
5	164	1.6
5	247	1.4
5	216	1.9
5	171	1.8
5	220	1.8
5	213	1.3
5	246	2
5	288	1.3
5	137	1
5	201	1.6
5	212	2.3
5	176	1.4
5	200	1.1
5	196	1.3
5	234	1.4
5	179	1.3
5	236	1.6
5	127	1.3
5	153	1.7
5	252	1.4
5	264	1.5
5	208	1.2
5	252	1.7
5	224	2
5	228	1.9
5	268	1.2
5	203	1.6
5	234	1.1
5	199	1.9
5	159	1.4
5	136	1.4
5	224	2
5	190	1.9
5	208	1.8
5	157	1.4
5	127	1.4
5	195	1.3
5	159	1.4
5	203	1.1
5	184	1.6
5	179	0.8
5	184	1.4
5	220	1.9
5	273	1.8
5	198	1.8
5	201	1.4
5	167	1.1
5	195	0.8
5	307	1.4
5	198	1.4
5	253	1.7
5	177	1.2
5	158	1.6
5	200	1.4
5	242	1.7
5	166	1.2
5	243	1.4
5	203	1.8
5	188	1.6
5	234	1.4
5	216	1.6
5	195	1.2
5	161	1.6
5	173	1.4
5	168	1.8
5	247	1.7
5	204	1.2
5	179	1.2
5	133	1.5
5	141	1.2
5	215	1.4
5	199	1.5
5	187	1.5
5	199	1.9
5	200	1.3
5	212	1.1
5	156	1.4
5	238	1.1
5	116	1.6
5	260	1.9
5	218	1.7
5	167	1.4
5	218	1.5
5	200	1.9
5	212	1.7
5	168	1.1
5	268	1.8
5	230	1.8
5	230	1.8
5	194	1.6
5	252	1.6
5	203	1.4
5	218	1.3
6	219	2
6	212	2
6	193	1.9
6	211	2.2
6	207	2.5
6	256	2.6
6	163	2.2
6	292	2.5
6	290	1.8
6	177	2.4
6	240	2.5
6	231	2.3
6	204	2.9
6	228	3.1
6	219	2.3
6	192	3.1
6	231	1.9
6	252	1.8
6	223	1.4
6	249	2
6	196	0.9
6	229	1.7
6	209	2
6	306	2.2
6	222	1.5
6	237	1.3
6	147	1.9
6	164	1
6	207	1.3
6	176	1.8
6	172	1.4
6	239	1.3
6	242	1.4
6	267	1.9
6	211	1.5
6	250	1.1
6	219	2.1
6	152	1.5
6	228	1.6
6	258	1.8
6	223	1.5
6	238	0.9
6	266	1.7
6	243	0.9
6	200	1.5
6	212	0.8
6	264	1.5
6	239	1.4
6	244	1.6
6	252	1.3
6	265	1.2
6	194	1.1
6	294	2
6	251	1.5
6	222	1.9
6	154	1.6
6	275	1.7
6	205	1.6
6	153	1.3
6	189	1.3
6	224	1.8
6	185	1.6
6	175	1.9
6	253	1.1
6	193	1.2
6	270	1.5
6	220	1.3
6	235	1.2
6	280	1.5
6	265	1.9
6	234	1.3
6	206	1.8
6	187	1.6
6	217	1.6
6	185	1.1
6	251	1.9
6	174	1.3
6	218	1.3
6	196	1.8
6	167	1.1
6	199	1.2
6	194	1.8
6	274	1
6	224	1.7
6	198	1.3
6	152	1.7
6	202	1.5
6	249	1.1
6	274	1.6
6	224	2
6	261	1.4
6	253	1.3
6	170	1.3
6	193	2
6	183	1.2
6	188	1.9
6	177	1.9
6	247	1.3
6	237	1.4
6	199	1.8
6	311	1.6
6	234	1.9
6	151	1.5
6	223	1.4
6	205	1.5
6	210	1.9
6	217	1.6
6	220	1.4
6	202	1.6
6	214	2.1
6	220	1.8
6	269	1.7
6	253	1.2
6	276	1.4
6	172	1.4
6	159	1.5
6	229	1.6
6	311	1.7
6	262	1.7
6	246	1.3
6	180	1.5
6	205	1.8
6	195	1
6	174	1.9
6	221	1.1
6	156	1.7
6	159	1.4
6	221	1.4
6	212	0.9
6	280	1.5
6	206	1.3
6	212	1.4
6	268	1.8
6	195	1.2
6	270	1.3
6	231	1.2
7	226	2.7
7	193	2.7
7	309	2.3
7	211	2.5
7	221	2.5
7	257	2.9
7	258	2.6
7	208	2.3
7	243	1.8
7	248	3.2
7	227	3
7	253	2.3
7	221	2.9
7	185	2.2
7	245	1.8
7	203	2.3
7	199	2.5
7	263	1.5
7	273	1.8
7	249	1.7
7	141	1
7	286	1.5
7	229	1.8
7	192	1.2
7	219	1.6
7	170	1.5
7	225	1.9
7	286	1.8
7	238	1.5
7	231	1.5
7	233	1.4
7	127	1.5
7	205	1.2
7	213	1.1
7	223	1.4
7	190	1.9
7	279	1.4
7	313	1.4
7	162	1.6
7	179	1.4
7	264	1.7
7	243	1.7
7	288	1.5
7	233	1.9
7	230	1.9
7	215	1.2
7	222	1.4
7	236	1.4
7	297	1.5
7	216	1.8
7	246	1.3
7	296	1.7
7	263	1.2
7	244	1
7	261	1.6
7	225	1.7
7	204	1.4
7	242	1
7	204	1.7
7	118	1.9
7	251	1.5
7	254	2
7	256	2.1
7	183	1.7
7	279	2.1
7	252	1.3
7	136	1.9
7	283	1.7
7	295	1.9
7	320	2.2
7	206	1.3
7	240	1.6
7	204	1.4
7	216	1.2
7	293	1.5
7	195	1.4
7	239	1.5
7	231	1.3
7	298	1.7
7	230	1.9
7	215	1.4
7	167	1.5
7	229	1.6
7	208	1.2
7	251	1.5
7	229	1.7
7	257	1.7
7	234	1.5
7	240	1.5
7	249	1.2
7	243	1.2
7	248	1.6
7	185	1.9
7	161	2
7	263	1.8
7	238	1.8
7	276	2.1
7	245	1.9
7	209	2
7	252	1.2
7	234	1.5
7	302	1.6
7	263	1.5
7	206	1.8
7	183	1
7	276	1.5
7	247	2.1
7	291	1.4
7	279	1
7	253	1.5
7	222	1.5
7	203	1.7
7	239	1.3
7	189	2.2
7	307	1.4
7	281	1.9
7	280	1
7	256	1
7	273	1.1
7	263	1
7	274	1.6
7	271	1.2
7	236	2.3
7	226	1.6
7	308	1.3
7	188	1.1
7	218	1.8
7	229	1.3
7	179	1.9
7	318	0.9
7	275	1.4
7	267	1.4
7	258	1.9
7	239	1.2
7	231	1.8
7	208	1.6
7	227	1.1
8	205	1.8
8	253	2.1
8	182	2.2
8	289	2.5
8	237	2.3
8	249	2.2
8	252	3.1
8	237	2.4
8	263	2.5
8	199	3.2
8	237	2.4
8	274	2.7
8	279	2.4
8	284	2.4
8	261	2.6
8	232	2.9
8	259	1.2
8	278	1.7
8	208	1.6
8	225	1.4
8	265	1.6
8	206	1.5
8	259	1.8
8	272	2
8	274	1.5
8	287	1.5
8	214	1.9
8	247	1.3
8	266	1.8
8	243	1
8	229	1.4
8	235	1.5
8	157	1.5
8	297	1.3
8	255	1.6
8	179	1.4
8	219	1.3
8	242	1.4
8	150	1.1
8	236	1.7
8	138	1
8	292	1.6
8	270	1.5
8	210	1.4
8	265	1.6
8	261	1.5
8	256	1.8
8	206	2.2
8	132	1.5
8	218	1.4
8	179	1.7
8	218	1.5
8	255	1.1
8	228	1.4
8	232	1.2
8	265	1.8
8	264	1.2
8	262	2
8	231	1.6
8	256	1.5
8	232	1.9
8	229	1.5
8	207	1.9
8	273	1.9
8	228	1.7
8	149	1.9
8	184	1.7
8	160	1.2
8	215	1
8	211	1.2
8	233	1.5
8	230	1.3
8	220	2
8	295	1.9
8	229	1.3
8	230	1.3
8	277	1.6
8	204	1.6
8	228	1.8
8	242	1.4
8	163	1.7
8	227	1.8
8	291	1.2
8	179	1.1
8	227	1.8
8	219	1.7
8	215	1.3
8	275	1.3
8	161	1.7
8	149	1.6
8	209	1.7
8	299	1.2
8	252	1.7
8	257	1.2
8	241	1.2
8	269	1.8
8	207	1.4
8	219	1.3
8	206	1.6
8	268	1.6
8	138	1.6
8	186	1.7
8	206	1.2
8	288	1.7
8	201	1.5
8	222	1.8
8	171	1.3
8	269	1.7
8	253	1.9
8	239	1.8
8	235	1.7
8	376	1.4
8	214	2.1
8	253	1.5
8	226	1.4
8	244	1.3
8	227	1.7
8	159	1.2
8	245	1.9
8	228	1.8
8	297	1.5
8	281	1.8
8	224	1.3
8	221	2
8	167	1.7
8	232	1.5
8	293	1.9
8	229	1.4
8	160	1.3
8	250	1.4
8	198	1
8	237	1.6
9	214	2.3
9	330	2.7
9	248	2.4
9	280	2.6
9	225	2.3
9	279	2.8
9	391	1.8
9	257	2.4
9	261	2.3
9	275	3
9	237	2.4
9	208	2.3
9	240	2.5
9	241	2.1
9	220	2.2
9	316	2.8
9	250	2.6
9	263	1.8
9	288	0.9
9	240	1.3
9	231	1.6
9	339	1.2
9	282	0.9
9	260	1.6
9	251	1.4
9	259	1.6
9	305	1.5
9	277	1.2
9	372	1.3
9	348	1.9
9	258	1.8
9	256	1.4
9	249	1.2
9	272	1.2
9	245	1.5
9	244	2
9	207	1.2
9	305	1.3
9	283	1.2
9	277	1.6
9	216	1.7
9	237	1.5
9	212	1.5
9	307	1.6
9	224	1
9	202	1.6
9	304	1.9
9	255	1.3
9	241	1.3
9	272	1.1
9	288	1.1
9	231	1.1
9	303	1.2
9	286	1.3
9	301	1.3
9	190	1.4
9	286	0.8
9	178	1.1
9	282	1.1
9	277	1.3
9	274	1.5
9	268	1.7
9	305	1.7
9	261	1.4
9	289	1.2
9	291	1.6
9	290	1
9	283	2.2
9	278	1.7
9	292	1.5
9	298	1.7
9	271	1.9
9	312	1.2
9	342	1.6
9	275	1.5
9	295	1.6
9	271	1.7
9	263	1.6
9	308	1.1
9	316	1.5
9	278	1.3
9	202	1.5
9	300	1.4
9	272	1.4
9	324	1.5
9	266	1.3
9	203	1.1
9	269	2.2
9	324	1.8
9	227	1.1
9	331	1.2
9	286	1.5
9	225	1.8
9	287	1.5
9	269	1.5
9	223	1.4
9	344	0.9
9	216	1.3
9	237	1.4
9	251	1.2
9	213	1.8
9	338	1.5
9	267	1.3
9	272	1.5
9	275	2
9	294	1.1
9	223	1.3
9	263	1.3
9	249	1.5
9	288	1.4
9	253	1.7
9	333	1
9	262	2.1
9	316	1.7
9	256	1.9
9	314	2.2
9	255	1.1
9	244	1.2
9	288	1.3
9	366	1.5
9	208	1.6
9	277	2.2
9	262	1.5
9	232	1.6
9	245	1.2
9	261	1.4
9	221	1.4
9	291	1.7
9	246	0.7
9	183	1.6
9	254	1.4
9	312	2.2
9	275	1.7
9	201	1.6
9	240	1.4
9	306	1.5
9	229	1.4
9	262	2.1
10	295	2.1
10	211	2.5
10	305	2.9
10	329	2.6
10	264	2.4
10	271	2.4
10	311	2.1
10	254	2.4
10	265	2.6
10	256	2.6
10	317	3.1
10	252	2.5
10	253	2.2
10	261	2.3
10	264	1.9
10	308	1
10	190	1.6
10	325	1.4
10	246	1.3
10	280	1.5
10	311	1.2
10	268	2
10	215	1.7
10	193	2.1
10	299	1
10	295	1.4
10	226	1.5
10	262	1.5
10	239	2
10	212	0.9
10	217	1.9
10	342	1.2
10	239	2.1
10	259	1.5
10	216	1.2
10	283	1.9
10	323	1.3
10	249	1.3
10	252	1.8
10	317	1.6
10	310	0.9
10	251	1.5
10	319	1.2
10	302	1.9
10	244	2.1
10	355	1.8
10	257	1.3
10	250	1.1
10	240	1.7
10	285	1.7
10	235	1.4
10	307	1.1
10	294	1.9
10	244	1.7
10	287	1.7
10	292	1.8
10	319	1.4
10	235	1.8
10	226	1.4
10	309	1.6
10	257	1.4
10	270	1.7
10	230	1.5
10	237	1.7
10	329	1.5
10	285	1.5
10	244	1.4
10	253	1.6
10	164	1
10	281	1.2
10	250	1.5
10	310	1.3
10	283	1.4
10	240	1.2
10	218	1.3
10	252	1.5
10	275	1.6
10	282	1.7
10	259	1.4
10	224	1.6
10	288	0.9
10	279	1.8
10	270	1.6
10	247	1.4
10	243	1.2
10	175	1.4
10	242	1.3
10	233	1.7
10	249	1.9
10	307	1.3
10	284	1.9
10	215	1.6
10	256	1.7
10	325	1.3
10	176	1.4
10	242	2.2
10	244	1
10	213	1.6
10	344	1.5
10	254	1.4
10	291	1.7
10	282	1.3
10	280	1.8
10	261	1.5
10	277	0.2
10	254	1.8
10	319	1.4
10	214	1.7
10	201	1.9
10	334	1.9
10	284	1.9
10	266	1.8
10	209	1.8
10	286	1.4
10	354	2.2
10	306	2
10	232	1.8
10	252	0.9
10	205	1.8
10	271	1.5
10	276	1.8
10	326	1.8
10	272	1.5
10	270	1.4
11	228	2.7
11	249	2.8
11	248	2.6
11	233	2.5
11	248	2.3
11	194	2.9
11	252	2.2
11	282	3.1
11	230	2.4
11	278	2.5
11	344	2
11	326	3
11	285	2.8
11	258	2.1
11	280	2.4
11	268	2.8
11	200	2.7
11	256	1.4
11	203	1.3
11	276	1.1
11	312	1.7
11	361	1.5
11	270	1.4
11	210	1.6
11	324	1.7
11	236	2
11	249	1.6
11	255	1.4
11	312	1.6
11	273	1.3
11	265	1.3
11	263	1.3
11	243	1.5
11	310	1.9
11	221	1.4
11	361	1.4
11	294	1.2
11	275	1.5
11	267	1.6
11	239	1.5
11	280	1.6
11	291	1.4
11	283	1.8
11	208	1.1
11	221	1.4
11	229	0.8
11	233	1.1
11	298	1.4
11	244	1.9
11	173	1.6
11	275	1.9
11	302	1.8
11	257	1.4
11	280	1.3
11	250	1.3
11	254	1.3
11	232	1.5
11	305	1.3
11	299	1
11	273	1.4
11	279	1.1
11	206	1.7
11	288	1.5
11	287	1.2
11	284	1.5
11	260	1.5
11	280	1.7
11	257	1.6
11	325	1.7
11	347	1.4
11	235	1.3
11	247	1.9
11	226	1.7
11	307	2
11	302	1.6
11	250	1.7
11	239	1.6
11	265	1.6
11	291	1.3
11	274	1.6
11	298	1.8
11	319	1.7
11	276	2.1
11	346	1.7
11	267	1.8
11	199	1.7
11	229	1.6
11	228	1.9
11	274	1.8
11	335	1.7
11	177	1.7
11	234	1.5
11	288	1.7
11	294	1.7
11	271	1.2
11	383	1.4
11	319	1.2
11	185	1
11	246	1
11	229	1.9
11	257	1.4
11	296	1.3
11	169	1.2
11	233	1
11	276	2
11	248	2
11	285	1.6
11	292	1.2
11	301	1.5
11	240	1.3
11	268	1
11	283	2.3
11	221	1.5
11	265	1.7
11	237	1.3
11	341	0.8
11	297	1.4
11	244	1.7
11	321	1.4
11	310	1.3
11	288	1.2
11	244	1.1
11	284	1.5
11	284	1.4
11	239	1.4
11	280	1.4
11	184	1.9
11	275	1.4
11	288	1.9
11	285	1.5
11	217	1.6
11	237	1.5
11	294	1.2
11	249	1.7
11	301	0.8
12	371	2
12	268	2.9
12	236	2.4
12	336	2
12	314	2.6
12	253	2.6
12	228	2.8
12	321	1.7
12	289	2.3
12	354	1.8
12	302	2.3
12	332	2.6
12	216	2.5
12	313	2.2
12	345	2.8
12	254	2.1
12	316	2
12	273	2
12	268	1.6
12	319	2
12	276	1.5
12	260	1.6
12	250	1.5
12	231	1.8
12	331	1.5
12	285	1.8
12	336	1.7
12	329	2.1
12	232	2.1
12	322	1.8
12	323	1.4
12	387	1.5
12	296	2.2
12	260	1.8
12	268	1.5
12	293	1.5
12	299	1.5
12	269	1.3
12	240	1.9
12	279	1
12	293	1.3
12	203	1.5
12	258	1.5
12	349	1.5
12	280	1.5
12	357	1.2
12	251	0.8
12	250	1.4
12	309	1.9
12	249	1.2
12	274	1.8
12	248	1.6
12	268	1.5
12	219	2
12	252	1.3
12	332	1.2
12	274	1.7
12	319	1.7
12	247	1.4
12	261	1.5
12	220	1.9
12	310	1.3
12	328	2.1
12	259	2
12	280	1.7
12	281	1.5
12	288	1.4
12	250	1.1
12	279	1.5
12	382	1.7
12	314	1.2
12	286	1.4
12	283	1.1
12	241	2.1
12	384	1.2
12	256	2
12	366	2
12	238	1.5
12	252	1.6
12	324	1
12	321	1.2
12	341	1.2
12	298	1.1
12	270	1.7
12	370	1.3
12	240	1.4
12	370	1.3
12	226	1.3
12	227	1.4
12	269	1.8
12	339	1.2
12	264	1.4
12	323	1.4
12	296	1.1
12	296	1.7
12	288	1.4
12	279	1.3
12	329	1.7
12	337	2
12	250	1.5
12	279	1.8
12	257	1.8
12	321	1.6
12	302	1.8
12	215	2.1
12	305	1.8
12	261	1.4
12	298	1.2
12	281	1.3
12	297	1.4
12	287	1.4
12	242	1.8
12	298	2.1
12	316	1.7
12	308	1.2
12	249	1.5
12	328	1.4
12	257	1.1
12	318	1.3
12	288	1.4
12	206	1.9
12	300	1.3
12	296	1.2
12	337	1.4
12	247	2
12	324	1.5
13	320	2.5
13	265	2.7
13	278	2.5
13	232	2.3
13	251	2.4
13	318	2.6
13	251	2.5
13	331	2.5
13	232	2.8
13	332	2.2
13	276	2.8
13	322	2.2
13	303	2.3
13	349	2
13	303	2.5
13	300	2.2
13	353	1.7
13	295	1.6
13	340	1.3
13	258	1.5
13	252	1.9
13	272	2
13	340	1.5
13	312	1.7
13	279	1.9
13	357	1.9
13	301	1.3
13	307	1.4
13	231	1.5
13	303	1.7
13	323	1.6
13	300	1.6
13	219	1.7
13	325	1.3
13	241	1.7
13	321	1.7
13	334	1.8
13	293	1.4
13	261	2
13	272	1.8
13	271	1.5
13	253	2
13	294	1
13	269	1.4
13	290	1.3
13	312	0.8
13	275	1.8
13	334	1.1
13	325	1.2
13	269	1.9
13	321	1.4
13	376	1.6
13	336	1.8
13	274	1.7
13	271	1.3
13	350	1.6
13	321	1.8
13	301	1.6
13	394	1.2
13	287	1.1
13	301	1.1
13	266	1.5
13	279	1.8
13	276	1.2
13	278	1.2
13	299	1.1
13	250	1.7
13	331	1.5
13	294	1.6
13	327	1.4
13	296	1.3
13	273	1.6
13	198	1.4
13	331	1.4
13	323	1.7
13	228	2
13	327	1.7
13	333	1.6
13	269	1.2
13	178	1.8
13	227	1.7
13	316	1
13	283	1.6
13	281	1.6
13	282	1.2
13	332	1
13	316	1.8
13	318	1.4
13	264	1.4
13	333	1.5
13	270	1.2
13	308	1.8
13	231	1.1
13	245	1.3
13	303	1.4
13	375	1.7
13	317	1.1
13	314	0.9
13	322	0.9
13	296	1.7
13	278	1.3
13	330	1.2
13	368	1.5
13	342	1.1
13	332	1.2
13	288	1.6
13	261	1.6
13	297	1.1
13	271	1.7
13	284	1.1
13	303	1.4
13	328	1
13	305	1.6
13	344	1.5
13	303	1.4
13	281	1.8
13	299	1.3
13	329	1.8
13	273	1.7
13	343	1.2
13	264	1.7
13	350	1
13	304	1.4
13	278	1.8
13	320	1.8
13	267	1.3
14	245	2.7
14	286	2.4
14	278	2.6
14	316	2.4
14	329	2.1
14	297	2.7
14	378	2.8
14	249	2.6
14	385	2.3
14	343	2.5
14	245	2.6
14	292	2.9
14	327	2.6
14	412	2.5
14	308	2.3
14	281	2.8
14	337	1.4
14	273	1.5
14	315	1.2
14	370	1.6
14	285	1.7
14	248	1.7
14	241	0.8
14	331	2
14	312	1.5
14	272	1.5
14	376	1.1
14	313	2.1
14	372	1.1
14	301	1.4
14	293	1.2
14	321	0.6
14	284	1.4
14	304	1.5
14	251	1.4
14	281	2
14	299	2
14	275	1.5
14	363	1.7
14	354	0.9
14	373	1.2
14	212	1.4
14	239	1.6
14	388	2.1
14	299	1.6
14	296	1.1
14	255	1.5
14	234	1.5
14	308	1.5
14	388	1.4
14	317	1.2
14	283	1.7
14	357	1.1
14	330	1.5
14	245	1.9
14	283	1.4
14	383	1.2
14	271	1.5
14	309	1.4
14	383	1.9
14	326	1.2
14	313	1.1
14	293	1.5
14	363	1.2
14	334	1.6
14	275	0.7
14	327	1.9
14	342	1.3
14	327	1.3
14	251	1.7
14	312	1.7
14	376	1.2
14	244	1
14	342	1.1
14	282	1.8
14	346	1.7
14	320	1.9
14	283	0.9
14	308	1.8
14	307	1.9
14	335	1.4
14	310	2.2
14	249	1.7
14	331	1.3
14	292	1.6
14	287	1.8
14	293	1.3
14	229	1.9
14	313	1.6
14	279	2
14	285	1.8
14	313	1.4
14	299	1.5
14	337	1.3
14	327	1.5
14	361	1.5
14	322	1.7
14	202	1.5
14	310	1.3
14	431	1.3
14	257	1.5
14	305	1.4
14	358	1.9
14	329	1.4
14	281	1.1
14	347	2
14	332	1.2
14	299	1.7
14	291	1.2
14	252	1.4
14	312	1
14	336	1.5
14	275	0.8
14	256	1.8
14	295	1.8
14	270	1.4
14	321	1.5
14	342	1.4
14	289	1.4
14	259	1.8
14	241	1.4
14	318	1.4
14	357	1
14	353	1.4
14	340	0.9
14	316	1.5
14	324	1.6
15	357	2.2
15	347	2.4
15	236	2.6
15	332	2.4
15	302	2.6
15	311	2.9
15	341	2.6
15	316	2.3
15	338	3
15	349	3
15	250	2.2
15	251	2.3
15	311	3
15	334	2.7
15	268	2.4
15	304	2.8
15	266	1.1
15	272	1.2
15	336	1.3
15	286	1.9
15	293	1.3
15	395	1.9
15	346	1.5
15	313	1.3
15	325	1.6
15	356	1.5
15	293	1.8
15	304	1.3
15	338	1.8
15	342	1.6
15	339	1.5
15	256	1.5
15	359	2.3
15	351	1.6
15	278	0.8
15	377	1
15	315	1.7
15	352	1.5
15	344	1.3
15	336	1.5
15	259	1.8
15	380	1.7
15	346	1.5
15	222	1.7
15	332	1.3
15	252	1.7
15	312	1.1
15	340	1.5
15	309	1.4
15	288	1.4
15	327	1.4
15	387	1.6
15	322	1.1
15	318	1.9
15	290	1.4
15	342	1.1
15	343	1.5
15	316	1.2
15	351	2.1
15	273	1.9
15	252	1.2
15	282	1
15	245	1.3
15	292	1.6
15	330	1.6
15	358	1.7
15	296	1.7
15	349	1.7
15	334	1.5
15	304	1.2
15	352	0.9
15	310	1.8
15	343	0.9
15	290	1.2
15	458	1.5
15	323	1.4
15	253	1.7
15	303	1.9
15	385	0.9
15	264	1.7
15	273	1.2
15	318	1.5
15	365	1.4
15	291	1.3
15	318	1.4
15	368	1
15	340	1.4
15	369	1.9
15	287	1.6
15	308	1.1
15	254	1
15	343	1.5
15	336	1.4
15	249	1.7
15	369	1.6
15	351	1.5
15	308	1.5
15	380	1.6
15	297	1.3
15	297	1.6
15	323	1.5
15	319	1.8
15	333	1.1
15	271	1.5
15	338	1.6
15	275	1.6
15	260	1.4
15	299	0.9
15	247	1.1
15	317	1.5
15	268	1.9
15	314	1.2
15	329	1.7
15	254	1.3
15	263	1
15	357	1.6
15	336	0.9
15	309	2
15	333	1.8
15	323	1.2
15	295	1.5
15	344	1.5
15	252	1
15	277	1.5
15	239	1.3
15	348	1.3
15	283	1.8
15	324	1.6
15	311	1.5
15	272	1.3
16	311	2.9
16	348	3
16	362	2.6
16	275	2.3
16	366	2.9
16	406	2.6
16	336	3.1
16	295	2.4
16	353	2.7
16	337	2.9
16	376	2.3
16	425	2.6
16	372	2.3
16	298	2.2
16	292	2.3
16	381	2.3
16	316	2.4
16	358	1.7
16	296	1.3
16	378	1.8
16	327	1.8
16	353	2
16	303	1.9
16	380	1.2
16	339	1.3
16	416	1.2
16	366	1.5
16	316	1.8
16	327	1.4
16	354	1.7
16	341	2.6
16	354	2.1
16	338	1.9
16	334	2.1
16	369	1.3
16	342	1.1
16	322	1.4
16	406	1.2
16	359	1.2
16	381	2
16	390	2
16	356	1.4
16	368	1.6
16	341	1.6
16	451	1.2
16	321	1.4
[truncated: 14,908 more rows]
