# Supplementary material for: Optimization of airport check-in service quality focused on operational costs and passengers’ satisfaction
Source: PLoS One. 2021 Aug 5;16(8):e0253586. doi: 10.1371/journal.pone.0253586 (PMC8341503; doi:10.1371/journal.pone.0253586)
Supplement: S1 File — (ZIP) [file pone.0253586.s001.zip › INSTANCES_PONE-D-20-30894R1/passengers_130_6.txt]

id_f arr_t t_serv
0	0	0
1	221	2.5
1	322	2.3
1	229	2.1
1	167	2.4
1	162	2.9
1	227	2.5
1	179	2.7
1	194	2.6
1	148	2.3
1	122	2.4
1	169	2.1
1	168	2.2
1	216	2.4
1	185	2.7
1	164	3
1	119	3
1	214	1.8
1	248	1.4
1	208	1.7
1	225	1.8
1	267	1.6
1	222	1.6
1	227	1.6
1	98	1.7
1	160	1.5
1	246	1.3
1	186	1.8
1	127	2
1	205	1.9
1	156	1.1
1	172	1.8
1	226	1.6
1	172	1.7
1	174	1.6
1	186	1.9
1	185	1.8
1	192	0.7
1	114	0.8
1	221	1.2
1	153	1.6
1	168	1.4
1	259	1.4
1	219	1.2
1	165	2
1	205	1.6
1	263	1
1	191	1.2
1	140	1.8
1	184	1
1	169	1.8
1	213	1.5
1	212	1.5
1	129	1.4
1	160	2
1	184	1.1
1	223	0.9
1	126	1.5
1	170	1.9
1	152	1.5
1	175	1.4
1	198	1.6
1	161	1.5
1	159	1.6
1	192	1.7
1	138	1.3
1	174	1.5
1	194	1.9
1	182	1.6
1	160	1.6
1	231	1.1
1	110	1.2
1	196	1.7
1	242	1.1
1	204	1.7
1	230	1.5
1	189	1.5
1	168	1.9
1	176	1.3
1	199	1.8
1	210	1.7
1	181	1
1	174	1.7
1	193	1.4
1	207	1.4
1	142	1.3
1	160	1.2
1	285	1.5
1	180	1.6
1	243	1.4
1	142	1.5
1	155	1.3
1	119	1.6
1	199	1.6
1	182	1.5
1	133	1.7
1	182	1.7
1	147	2
1	144	1.7
1	155	1.9
1	191	1.7
1	164	1.3
1	208	1.4
1	252	0.9
1	258	1.6
1	246	1.1
1	136	1.6
1	286	1.1
1	165	1.1
1	159	1.5
1	205	1.8
1	153	0.9
1	185	1.7
1	205	1.4
1	208	1.8
1	137	1.7
1	180	1.3
1	214	1.9
1	165	1.7
1	166	1.6
1	151	1.6
1	206	1.3
1	221	1.9
1	227	1.4
1	147	1.1
1	145	1.5
1	201	1.3
1	151	1.5
2	242	2
2	227	2.4
2	222	2.6
2	304	2.4
2	255	2.6
2	256	2.5
2	287	2.4
2	290	2.6
2	330	2.7
2	261	2.3
2	260	2.2
2	299	2.3
2	322	2.6
2	236	3
2	212	2.9
2	209	2.6
2	217	2.8
2	213	1.7
2	200	1.4
2	218	1.9
2	255	1.3
2	241	1.7
2	231	1.8
2	243	1
2	200	1.3
2	285	1.2
2	312	1.2
2	246	1.4
2	292	1.6
2	269	1.7
2	319	1.2
2	262	1.5
2	242	1.6
2	326	1.4
2	282	1.6
2	360	1.9
2	307	1.6
2	287	2
2	288	1.1
2	233	1.6
2	350	2.1
2	218	1.4
2	232	1.4
2	248	1.2
2	190	1.3
2	259	1.6
2	230	1.3
2	317	1.6
2	217	1.1
2	295	1.8
2	210	1.3
2	182	2.1
2	276	1.3
2	149	1.6
2	330	1.1
2	209	1.6
2	198	1.2
2	263	1.8
2	246	1.3
2	196	1.6
2	182	1.6
2	270	1.9
2	187	0.6
2	265	1.6
2	224	1.6
2	244	1.2
2	246	1.7
2	205	1.7
2	185	1.5
2	199	0.6
2	230	1.2
2	258	2.1
2	230	1.1
2	259	1.3
2	242	1.5
2	232	1.7
2	233	1.7
2	237	1.6
2	257	1.7
2	173	1.6
2	167	1.3
2	258	1.7
2	228	2.1
2	219	1.7
2	204	1.5
2	211	1.3
2	250	1.7
2	298	1.4
2	306	1.5
2	281	1.7
2	249	1.3
2	270	1.2
2	262	1.8
2	183	1.5
2	177	1.6
2	225	1.2
2	319	1.2
2	254	1.2
2	262	1.5
2	297	1.3
2	296	1.3
2	278	1.3
2	219	1.7
2	172	1.3
2	200	1.2
2	274	1.3
2	260	1.4
2	210	1.6
2	244	1.7
2	239	0.8
2	133	1.4
2	179	1.3
2	257	1.7
2	207	1.9
2	251	1.8
2	282	1.3
2	242	1.4
2	313	1.4
2	252	1.6
2	225	1.4
2	206	1.9
2	333	1.1
2	202	1.5
2	386	1.5
2	316	1.5
2	268	1.7
2	259	1.4
2	233	1.9
2	214	1.5
2	173	1.7
2	256	1.1
2	271	2
2	254	1.8
2	210	1.5
2	251	2.1
3	251	2.6
3	295	2.9
3	292	2.4
3	263	2.8
3	213	2.8
3	222	2.6
3	242	2.4
3	132	2.8
3	269	2.3
3	291	2.8
3	241	2.7
3	221	2.5
3	273	2.4
3	301	2.9
3	252	2.5
3	216	2.8
3	282	2.5
3	283	1.8
3	188	1.1
3	273	2.1
3	250	1.4
3	340	1.8
3	237	1.2
3	230	1.6
3	206	1.7
3	190	1.8
3	207	1.6
3	287	1.6
3	309	1.5
3	279	1.6
3	269	1.2
3	190	1.6
3	225	1.5
3	227	1.4
3	242	1
3	223	1.5
3	257	1.4
3	226	1.2
3	205	1
3	262	1.4
3	207	1.4
3	226	1.8
3	359	1.6
3	229	1.1
3	252	1.9
3	223	1.7
3	272	1.4
3	303	1.9
3	326	2
3	233	1.7
3	289	1.6
3	156	1.7
3	254	1.8
3	292	1.7
3	214	1.4
3	248	1.3
3	234	1.6
3	205	1.4
3	225	1.2
3	277	1.3
3	277	1.3
3	250	1.6
3	231	1.7
3	280	1.6
3	313	1.1
3	181	1.3
3	237	1.4
3	208	1.7
3	245	1.3
3	227	1.8
3	268	1.3
3	221	1.3
3	282	1.5
3	272	1.6
3	259	1.5
3	304	2.3
3	172	1.3
3	283	1.3
3	256	1.1
3	310	1.6
3	276	1.3
3	249	1.3
3	238	1.3
3	262	1.5
3	309	1.3
3	238	0.1
3	243	1.4
3	266	1.2
3	226	1.7
3	279	1.6
3	301	1.6
3	211	1
3	277	2.2
3	246	1.9
3	180	1.2
3	214	1.3
3	259	0.8
3	226	1
3	176	0.9
3	226	0.9
3	245	0.9
3	207	1.8
3	255	1.5
3	271	1.3
3	274	1.8
3	325	1.4
3	231	1.5
3	296	1.6
3	282	1.4
3	211	1.5
3	269	1.6
3	276	1.8
3	296	1.7
3	177	1.8
3	179	1.4
3	291	1.9
3	285	1.4
3	210	1.4
3	292	1.4
3	238	1.4
3	303	1.8
3	321	1.5
3	239	1.7
3	297	1.2
3	210	2
3	292	1.5
3	232	1.6
3	250	1.6
3	229	1.4
3	228	1.7
3	261	1.8
3	204	1.8
3	231	1.5
3	270	1.6
3	357	1.3
4	245	2.7
4	222	2.7
4	261	2.7
4	267	2.1
4	298	2.8
4	175	2.6
4	238	2.9
4	244	2.7
4	248	2.6
4	308	1.6
4	271	2.5
4	226	2.5
4	292	2.5
4	281	2.7
4	240	3
4	246	1.5
4	164	1.4
4	147	1.5
4	277	1.3
4	262	1.4
4	252	0.8
4	242	1.4
4	232	1.6
4	289	1.7
4	241	0.5
4	295	1.4
4	231	1.8
4	313	1.8
4	220	1.5
4	287	1
4	283	1.3
4	262	1.4
4	330	1.8
4	271	1.6
4	176	1.3
4	222	1.2
4	298	0.9
4	281	1
4	279	1.8
4	272	1.1
4	313	1.9
4	224	1.9
4	268	1.7
4	214	1.6
4	249	2.2
4	233	1.5
4	273	1.9
4	163	2.1
4	260	1.3
4	187	1.8
4	268	1.1
4	351	1.7
4	285	1
4	280	1.1
4	278	1.6
4	348	1.8
4	330	1.1
4	278	1.3
4	307	1.3
4	235	1.8
4	264	1.3
4	295	1.3
4	297	1.7
4	288	1.6
4	324	1
4	227	1.3
4	234	1.6
4	263	1.8
4	211	1.9
4	278	1.3
4	301	1.5
4	247	1.1
4	236	1.5
4	310	1.6
4	222	1.5
4	286	2
4	196	1.5
4	206	1.7
4	223	1.2
4	274	1.7
4	257	1.6
4	269	1.5
4	328	1.7
4	171	1.5
4	326	2
4	293	1.5
4	175	1.3
4	291	2
4	265	1.7
4	270	1.2
4	312	1.4
4	227	1.5
4	225	1.1
4	238	1.3
4	275	1.3
4	291	1.7
4	192	1.4
4	312	1.3
4	295	1.4
4	261	1.3
4	234	1
4	224	1.1
4	303	1.8
4	252	1.6
4	234	1.7
4	290	1.5
4	294	1.8
4	281	1.7
4	346	1.3
4	257	1.1
4	320	1.9
4	252	1.5
4	245	1.2
4	283	2
4	305	1.3
4	280	2
4	295	2.1
4	269	1.7
4	255	1.4
4	308	1.4
4	276	1.6
4	247	1.8
4	300	1.5
5	273	2.4
5	199	3.3
5	275	2.5
5	263	2.3
5	251	2.8
5	268	2.6
5	242	2.5
5	234	2.5
5	258	2.6
5	271	2.4
5	301	2.4
5	275	2.4
5	255	2.7
5	301	2.8
5	240	2.2
5	274	2.5
5	225	3.1
5	280	1.9
5	344	0.8
5	264	1.7
5	243	1.2
5	322	1.8
5	211	1.5
5	208	1.6
5	255	1.5
5	189	1.9
5	266	1.5
5	220	1.9
5	287	0.9
5	247	1
5	229	1.1
5	261	2
5	288	1.4
5	321	1.2
5	238	1.9
5	324	1.2
5	295	1.4
5	289	1.7
5	265	1.4
5	275	1.3
5	228	1.5
5	308	1.6
5	235	1.3
5	260	1.4
5	265	1.4
5	297	0.9
5	253	1.7
5	222	1
5	224	1.9
5	276	1.4
5	343	1.7
5	249	1.7
5	295	1.6
5	273	1.6
5	298	1.7
5	255	1.6
5	262	1.2
5	246	1.3
5	268	1.2
5	279	1.5
5	289	1.9
5	270	1.2
5	255	2.3
5	296	1.4
5	279	1.6
5	326	1.2
5	246	1.5
5	263	1.4
5	284	1.5
5	294	1.2
5	267	1.5
5	257	1.7
5	263	1.4
5	258	1.2
5	329	1.6
5	330	1.7
5	279	1.1
5	326	1.9
5	234	1.5
5	317	1.6
5	254	1.7
5	306	1.7
5	275	2
5	247	1.4
5	270	1.7
5	224	1.9
5	247	1.5
5	292	1.5
5	282	1.7
5	243	2
5	306	1.9
5	297	1.3
5	282	1.5
5	299	1.7
5	291	1.2
5	271	1.8
5	252	0.9
5	237	1.4
5	331	1.9
5	288	1.5
5	239	1.7
5	298	1.1
5	244	1.3
5	318	1.3
5	257	1.4
5	252	1.6
5	248	1.2
5	249	1.3
5	323	1.4
5	270	1.6
5	363	1.6
5	386	2
5	278	1.8
5	241	1.8
5	305	1.5
5	310	1.8
5	339	1.6
5	221	2
5	300	1.5
5	287	1.4
5	265	1.8
5	289	1.7
5	244	1.8
5	242	1.6
5	296	0.8
5	288	1.9
5	260	1.2
5	275	1.7
5	327	1.3
5	237	2
5	288	1.7
5	327	1.3
5	243	1.7
5	304	1.6
5	336	1.3
5	241	1.9
5	286	1.2
6	311	2.2
6	316	2.4
6	290	3
6	330	2.6
6	282	2.6
6	256	2.6
6	294	2.2
6	324	2.8
6	293	2.2
6	283	2.8
6	257	2.6
6	335	2.8
6	179	2.1
6	320	2.8
6	346	2.8
6	310	2.5
6	300	1.6
6	282	1.5
6	283	1.9
6	296	1.4
6	334	1.4
6	276	1.3
6	326	1.5
6	279	1.6
6	282	1.1
6	293	1.3
6	319	1.6
6	305	1.9
6	321	1.4
6	318	1
6	268	1.5
6	330	1.2
6	286	0.9
6	356	1.1
6	285	1.5
6	341	1.4
6	315	1.4
6	333	1.5
6	347	1.7
6	330	0.9
6	311	1.2
6	266	1.5
6	306	2.2
6	316	1.6
6	238	1.3
6	321	1.8
6	304	0.9
6	272	1.8
6	278	1.4
6	289	0.8
6	256	1.3
6	249	1.3
6	355	1.3
6	298	1.5
6	386	1.5
6	309	2
6	299	1.5
6	280	1.7
6	297	1.6
6	249	1.7
6	269	1.9
6	263	1.1
6	290	1.8
6	324	1.6
6	298	2.1
6	350	1.3
6	375	1.1
6	215	1.2
6	351	1.2
6	276	1.3
6	284	1.5
6	252	1.3
6	260	1.3
6	311	0.9
6	297	1.5
6	273	2
6	297	2
6	261	1.3
6	349	2.1
6	290	1.4
6	321	1.4
6	270	1.3
6	250	1.6
6	368	1.7
6	379	1.7
6	343	1.2
6	297	1.5
6	324	1
6	310	2
6	285	1.1
6	349	1.5
6	288	2.1
6	278	1.4
6	258	1.1
6	293	1.1
6	281	1.5
6	299	1.4
6	351	1.5
6	417	2.1
6	271	2
6	340	1.4
6	332	2.3
6	272	1.7
6	252	1.2
6	256	2.1
6	266	1.6
6	318	1.7
6	339	1.3
6	332	1.6
6	327	1.5
6	257	0.9
6	220	0.7
6	348	1.3
6	319	1.7
6	309	2
6	329	1.8
6	255	1.3
6	391	1.9
6	337	1.5
6	315	1.6
6	295	1.7
6	365	1.4
6	229	1.4
6	285	1.1
6	303	1
6	296	1.2
6	226	1.1
6	296	1.3
6	305	1.6
6	226	1.4
6	296	0.7
6	327	1.1
7	309	2.6
7	203	2.2
7	331	2.7
7	325	2.7
7	329	2.3
7	311	2.7
7	262	2.5
7	306	3.1
7	262	2.1
7	287	2.4
7	336	2.5
7	350	2.6
7	352	2.8
7	322	2.7
7	423	2.4
7	276	2.4
7	329	1.7
7	246	1.1
7	377	1.5
7	354	1.6
7	326	1.5
7	260	1.6
7	378	1.5
7	283	1.4
7	340	1.9
7	392	1.5
7	352	1
7	370	1.6
7	295	1.9
7	344	1.3
7	249	1.4
7	409	1.9
7	441	2
7	316	1.6
7	376	1.3
7	340	1.5
7	387	1.4
7	407	1.5
7	407	1.3
7	363	1.6
7	339	1.4
7	358	1.4
7	291	1.4
7	352	1.4
7	273	1.7
7	358	1.2
7	196	0.6
7	340	1.5
7	304	1.6
7	364	1.1
7	402	1.9
7	334	1.3
7	267	1.5
7	366	1.6
7	309	1.3
7	312	1.1
7	362	1.4
7	354	1.3
7	315	1.4
7	360	1.6
7	275	1.5
7	314	1.2
7	413	1.2
7	322	1.3
7	418	1.5
7	327	1.4
7	390	1.3
7	420	1.4
7	299	1.2
7	282	1.9
7	405	1.7
7	293	1.5
7	334	1.6
7	297	1.5
7	326	1.7
7	316	2.2
7	355	1.6
7	301	1.8
7	274	1.7
7	387	1.7
7	336	1.6
7	338	1.3
7	374	1.9
7	328	1.6
7	379	2
7	276	1.9
7	295	1.9
7	315	1.2
7	302	1.6
7	340	0.5
7	325	1.9
7	335	1.4
7	349	1.1
7	259	0.6
7	274	1.3
7	428	1.2
7	357	1.7
7	315	2
7	345	1.5
7	283	1.7
7	272	1.5
7	358	1.2
7	376	1.9
7	270	1.2
7	330	1.7
7	346	1.5
7	362	1.3
7	346	1.5
7	353	1.3
7	327	1.7
7	333	1.6
7	319	1.7
7	318	1.3
7	305	1.6
7	303	1.3
7	328	1.6
7	378	1.5
7	321	1.2
7	300	0.9
7	275	1.5
7	316	1.6
7	375	1.6
7	358	1.5
7	387	1.2
7	304	1.6
7	333	1.5
7	380	1.7
7	282	1.8
7	406	1.8
7	353	1.5
8	405	3.3
8	443	2.9
8	321	2.2
8	346	2.9
8	274	2.2
8	370	3
8	337	2.4
8	362	2.3
8	328	2.7
8	337	2.3
8	290	2.6
8	359	2
8	294	2.6
8	277	2.5
8	379	2.7
8	431	2.6
8	421	1.1
8	416	1.6
8	283	1.8
8	393	1.6
8	373	1.3
8	338	1.7
8	368	1.6
8	343	0.7
8	311	1.4
8	390	1.7
8	407	1.9
8	322	1.8
8	323	1.1
8	282	1.8
8	270	1.2
8	328	1.5
8	429	1.8
8	404	1.4
8	369	1.1
8	406	1.8
8	320	1.2
8	300	2.1
8	362	1.6
8	354	1.2
8	342	1.5
8	325	1.2
8	411	1.4
8	361	1.9
8	345	1.3
8	328	2
8	422	1.8
8	408	1.2
8	265	1.6
8	410	1.5
8	361	1.2
8	314	1.2
8	317	1.4
8	318	1.7
8	341	1.3
8	318	1.3
8	365	1.5
8	309	1.2
8	363	1.8
8	363	1.2
8	354	1.9
8	354	1.5
8	329	1.1
8	338	1.4
8	293	1.4
8	401	1.3
8	392	1
8	281	1.5
8	348	1.5
8	323	1.3
8	406	1.6
8	399	1.7
8	302	1.8
8	350	0.9
8	342	1.4
8	314	1.3
8	325	1.4
8	337	1.7
8	330	1.2
8	344	1.8
8	405	1.2
8	349	1.9
8	389	1.7
8	342	1.5
8	345	1.1
8	392	1.3
8	357	1
8	358	1.5
8	332	1.1
8	283	1.8
8	364	1.7
8	391	1.3
8	379	1.8
8	321	1.7
8	357	1.6
8	368	2
8	301	1.3
8	381	1.4
8	272	1.5
8	313	1.8
8	394	1.4
8	336	1.5
8	344	1.1
8	362	1.2
8	292	1.8
8	312	1.3
8	364	1.4
8	299	1.6
8	324	1.5
8	400	1.8
8	335	1.6
8	348	1.4
8	412	1.4
8	341	2
8	349	1.6
8	361	1.1
8	347	1.4
8	386	1.8
8	346	1.7
8	311	1.5
8	345	1.8
8	370	1.6
8	385	0.9
8	311	1.9
8	359	1.3
8	351	0.5
8	418	1.7
9	297	2.7
9	338	1.9
9	390	2.3
9	293	2.7
9	328	2.7
9	345	2.4
9	377	2.2
9	350	2.1
9	325	2.6
9	426	2.5
9	443	2.1
9	345	2.8
9	331	2.2
9	398	2.6
9	344	2.8
9	318	2.6
9	382	2.7
9	376	1
9	400	1.7
9	338	1.3
9	440	1.4
9	445	1.2
9	408	2
9	363	1.8
9	358	1.4
9	353	2
9	401	1.4
9	354	1.3
9	351	1.5
9	326	1.7
9	313	1.6
9	363	1.6
9	323	1.3
9	321	1.5
9	295	1.3
9	353	1.5
9	313	1.2
9	362	1.7
9	408	1.5
9	359	1.4
9	257	1.9
9	307	1.6
9	356	1.4
9	362	1.9
9	360	1.6
9	296	1.4
9	341	0.9
9	363	1.7
9	390	1
9	363	1.9
9	321	1
9	369	1.5
9	377	1.4
9	319	1.2
9	367	1.2
9	356	1.6
9	312	2
9	324	1.1
9	303	1.5
9	298	2
9	391	1.8
9	339	1.5
9	380	0.9
9	388	1.1
9	369	1.6
9	415	1.4
9	377	1.3
9	363	1.3
9	404	1.7
9	399	1.3
9	259	1.6
9	322	1.6
9	305	0.5
9	390	1.5
9	381	1.4
9	346	1.8
9	337	1.7
9	284	1.8
9	366	1.3
9	332	1.8
9	330	1.9
9	309	1.9
9	380	1.6
9	345	1.7
9	403	1.6
9	428	0.7
9	386	1.4
9	373	1.4
9	312	1.2
9	324	1.9
9	356	1.2
9	411	1.3
9	400	1.2
9	330	1.3
9	427	1.9
9	369	1.6
9	391	1.9
9	340	1.6
9	367	1.7
9	361	1.5
9	372	1.8
9	309	1.7
9	342	1.4
9	391	1.3
9	369	1.6
9	306	1.4
9	404	1.7
9	334	1.3
9	358	1.5
9	398	1.1
9	377	1.6
9	400	1.6
9	397	2
9	409	1.6
9	403	1.6
9	372	1.8
9	383	1.7
9	323	1.3
9	411	1.9
9	355	1.8
9	286	1.5
9	399	1.5
9	285	0.6
9	327	1.4
9	294	1.4
9	383	1.3
9	342	1.8
9	369	1.9
9	402	1.5
9	356	1.6
9	371	1.1
9	373	1.8
9	374	1.6
9	351	1.5
9	381	1.4
9	355	2.1
10	396	2.6
10	425	2.5
10	440	2.4
10	414	2.8
10	350	2.3
10	400	2.9
10	417	2.6
10	473	2.7
10	341	3.1
10	407	2.5
10	440	2.6
10	418	2.4
10	345	2.8
10	296	2
10	402	3.2
10	437	1.5
10	370	1.7
10	376	1.5
10	365	2
10	395	1.7
10	369	1.3
10	418	1.3
10	331	2
10	349	1.9
10	400	1.3
10	390	1.5
10	395	1.5
10	330	1.6
10	425	0.5
10	347	1.7
10	384	1.3
10	368	1.4
10	417	1.3
10	371	1
10	391	1.6
10	437	1.4
10	469	1.6
10	338	1.4
10	362	1.3
10	380	1.3
10	383	1.2
10	451	1.8
10	350	1.5
10	339	1.5
10	414	1.4
10	401	1.5
10	386	1.4
10	370	1.1
10	421	1.5
10	381	1.4
10	410	1.1
10	373	1.2
10	479	1.3
10	437	1.8
10	413	1.8
10	396	1.5
10	504	1.6
10	421	2
10	431	1.5
10	388	1.6
10	379	1.3
10	379	2
10	414	1.8
10	409	1.3
10	413	1.8
10	413	1.6
10	432	0.8
10	359	1.8
10	376	2
10	398	1.2
10	365	1.8
10	452	1.4
10	366	1.8
10	405	1.2
10	450	1.3
10	374	1.5
10	461	2.1
10	390	1.5
10	398	1.8
10	348	1.1
10	417	1.6
10	433	1.5
10	406	1.8
10	408	1.3
10	440	1.3
10	412	0.9
10	474	1.8
10	408	1.4
10	425	1.6
10	440	0.9
10	387	2.1
10	447	1.5
10	344	1.2
10	366	1.7
10	363	1.4
10	419	1.1
10	366	1.1
10	393	1.2
10	442	1.8
10	386	1.5
10	449	1.4
10	384	1.6
10	392	2.2
10	417	1.9
10	398	1.4
10	399	1.7
10	460	1.2
10	410	1.6
10	452	1.4
10	364	1.3
10	360	1
10	385	1.3
10	380	1.4
10	411	1.4
10	408	1.5
10	446	1.2
10	434	0.8
10	433	1
10	406	1.5
10	404	1.8
10	391	1.6
10	464	1.4
10	437	1
11	362	2.8
11	461	2.4
11	427	2.9
11	450	2.3
11	402	2
11	439	2
11	392	2.6
11	426	1.9
11	430	1.9
11	395	2.7
11	404	2.1
11	380	2.3
11	437	2.3
11	424	2.7
11	451	3.1
11	438	2.8
11	389	1.6
11	514	1.5
11	443	1.1
11	423	1.4
11	370	1.2
11	434	1.4
11	385	1.5
11	439	1.8
11	417	1.7
11	394	1.4
11	381	1.7
11	565	1.6
11	399	1.9
11	356	1.6
11	464	2.2
11	458	1.5
11	388	1.7
11	483	1.2
11	507	1.5
11	413	1.4
11	374	1.6
11	453	1.5
11	445	2.3
11	450	1.6
11	445	1.8
11	456	1.1
11	410	1.3
11	460	1.5
11	385	1.5
11	446	1.2
11	434	1.1
11	418	1.5
11	356	1.4
11	432	1
11	455	1.6
11	395	1.8
11	483	1.3
11	390	1.4
11	400	1.4
11	444	1.2
11	432	1.4
11	388	1.7
11	429	1.5
11	364	1.5
11	362	1.7
11	465	1.9
11	439	1.2
11	405	1.6
11	488	1.1
11	382	1.1
11	417	2.1
11	432	2
11	403	2.2
11	441	1.5
11	380	1.2
11	546	1.4
11	433	1.1
11	392	2
11	429	1.1
11	454	1.5
11	489	1.2
11	409	1.9
11	441	1.2
11	374	1.3
11	457	1.5
11	341	1.2
11	452	1.3
11	489	1.3
11	375	1.2
11	444	1.1
11	385	2.1
11	375	1.4
11	440	2
11	439	1.8
11	463	1.3
11	465	1.6
11	468	1.4
11	406	1.6
11	428	1.6
11	372	1.1
11	470	1.4
11	453	1.4
11	390	1.2
11	420	1.6
11	418	1.4
11	453	1.2
11	437	2
11	353	1.7
11	402	2
11	389	1.4
11	330	1.4
11	381	1.1
11	370	1.3
11	412	1.5
11	475	1.3
11	457	2
11	289	1.6
11	462	1.6
11	386	0.8
11	468	1.8
11	421	1.2
11	450	1.4
11	405	1.4
11	319	1.4
11	488	0.8
11	343	1.5
11	433	1.2
11	479	1.5
11	410	1.5
11	466	1
11	468	1.6
11	461	1.5
11	418	1.6
12	377	1.7
12	444	3
12	381	2.4
12	383	2.7
12	387	2.8
12	437	2.4
12	456	2.6
12	458	2.3
12	384	2.8
12	478	1.7
12	540	3
12	393	2.5
12	544	2.7
12	428	2.9
12	389	2.6
12	494	3
12	479	1.5
12	431	1.2
12	564	1.6
12	431	1.2
12	405	1.1
12	457	1.5
12	418	1.1
12	413	1.6
12	447	0.9
12	468	1.3
12	393	1.6
12	415	1.7
12	421	1.9
12	417	1.5
12	452	1.9
12	438	1.3
12	487	1.9
12	449	1.8
12	474	1.9
12	479	1.3
12	459	0.9
12	431	1.2
12	410	1.5
12	445	1.3
12	439	2
12	424	1.4
12	462	1.4
12	454	1.1
12	485	1.8
12	355	2.2
12	518	1.5
12	446	1.4
12	440	1.8
12	468	1.3
12	445	1.6
12	424	1.3
12	454	1.6
12	374	1.4
12	430	1.6
12	445	1.3
12	375	1.7
12	491	1.2
12	459	1.3
12	428	1
12	310	1.3
12	490	1.6
12	430	1.5
12	427	1.2
12	420	1.4
12	434	1.1
12	433	1.4
12	464	1.5
12	440	1.4
12	558	1.3
12	488	1.9
12	439	1
12	425	1.6
12	420	1.8
12	474	1.4
12	414	1.1
12	422	1.5
12	457	0.9
12	403	1.5
12	429	1.6
12	462	1.9
12	436	1.5
12	504	1.5
12	372	1.5
12	404	1.7
12	432	1.2
12	448	1.3
12	437	1.8
12	391	1.3
12	431	1.5
12	448	1.5
12	424	1.3
12	457	1.3
12	374	1.8
12	333	1.9
12	381	1.7
12	422	1.3
12	440	1
12	467	2
12	438	1.3
12	432	1.4
12	499	1.9
12	451	1.8
12	404	1.5
12	446	1.5
12	402	1.8
12	436	1.4
12	433	1.8
12	495	1.5
12	367	1.5
12	423	0.6
12	368	1.8
12	348	1.3
12	399	1.1
12	474	1.4
12	436	1.9
12	439	1.3
12	452	1.3
12	437	1.7
12	386	1.4
12	425	1.7
12	508	1.6
12	425	1.5
12	381	1.3
12	417	1.4
12	439	1.7
12	433	1.4
12	418	1.6
12	434	1.4
12	408	1.2
12	461	1.4
12	413	1.8
12	401	1.3
13	483	2.6
13	441	2.2
13	454	2.7
13	469	2.2
13	441	2.7
13	435	2.5
13	435	2
13	404	2.8
13	437	2.8
13	447	2.2
13	396	2.3
13	395	2.5
13	462	2.5
13	414	2.8
13	442	2.5
13	489	2.3
13	501	2.3
13	495	1.6
13	423	1.1
13	547	1.5
13	457	1.7
13	404	1.4
13	451	1.7
13	408	1.6
13	482	1.3
13	508	1.4
13	494	1.3
13	430	1.7
13	506	1.8
13	480	1.1
13	406	1.4
13	495	0.9
13	458	1.2
13	489	1.7
13	398	1.8
13	453	0.8
13	492	1.6
13	458	1.5
13	425	1.9
13	423	1.5
13	507	1.5
13	434	1.4
13	528	1.6
13	505	1.2
13	427	1.3
13	395	1.3
13	443	1.2
13	452	1.2
13	435	1.4
13	423	1.4
13	483	1.8
13	490	1.4
13	523	1.5
13	408	1.9
13	451	1.8
13	408	1.2
13	505	1
13	405	1.7
13	442	1.7
13	460	1.8
13	449	1.7
13	468	1.4
13	458	2.2
13	465	0.9
13	501	1.7
13	482	1.9
13	465	1.2
13	466	1.4
13	445	1.5
13	434	1.4
13	448	1.8
13	443	1.7
13	470	1.3
13	439	1.6
13	452	1.1
13	519	1.4
13	420	1.8
13	385	1.7
13	458	1.7
13	454	1.5
13	465	1.8
13	454	1.2
13	460	1.7
13	430	1.7
13	461	1.6
13	445	1.6
13	555	1.9
13	457	1.4
13	522	1.7
13	375	1.7
13	401	1.6
13	460	1.4
13	518	1.6
13	411	1.7
13	451	1.5
13	423	1.9
13	462	1.2
13	440	1.4
13	483	1.5
13	439	1.2
13	496	1.5
13	482	1.4
13	470	2
13	479	1.8
13	405	1.5
13	483	1.8
13	451	1.5
13	536	1.5
13	456	1.4
13	511	1.6
13	527	1.7
13	467	1.1
13	406	1.4
13	429	1.7
13	450	1.9
13	476	2
13	475	1.4
13	470	1.1
13	494	1.6
13	433	1.1
13	494	1.8
13	456	1.7
13	455	1.5
13	421	1.2
13	453	1
13	450	1.5
13	456	1.7
13	416	1.5
13	431	2.3
13	453	1.7
13	429	1.7
13	452	0.9
13	455	1.6
13	477	1.2
13	397	1.1
13	471	1.8
14	439	2.7
14	500	2.5
14	421	2.4
14	432	3
14	419	2.9
14	474	2.5
14	508	2.4
14	512	2.5
14	451	2.7
14	491	2.7
14	447	2.7
14	552	2.6
14	453	2.2
14	546	2.6
14	465	2.3
14	399	3
14	495	1.4
14	431	1.3
14	458	1.6
14	445	1.6
14	485	1.7
14	450	1.4
14	487	1.2
14	452	2.1
14	412	1.6
14	503	1.6
14	455	1.4
14	516	2
14	468	1.2
14	507	1.8
14	408	1.4
14	440	1.8
14	525	1.4
14	454	1.2
14	532	1.7
14	442	2
14	461	2
14	511	1.8
14	416	1.8
14	412	1.5
14	444	1.4
14	461	1.7
14	487	1.4
14	378	1.6
14	478	1.2
14	496	1.1
14	522	1.1
14	498	0.8
14	475	1.7
14	464	1.4
14	481	1.8
14	495	1.7
14	504	1.4
14	455	1.4
14	470	1.6
14	443	2
14	469	1.8
14	489	1.6
14	447	1.8
14	480	1.6
14	469	1.5
14	510	1.2
14	403	2.1
14	484	1.8
14	444	1.3
14	463	1
14	407	1.3
14	478	1.5
14	459	1.5
14	484	1.2
14	458	1.3
14	523	1
14	474	1.6
14	475	1.2
14	468	1.7
14	411	1.7
14	386	1.3
14	516	1.3
14	477	1.7
14	481	1.4
14	458	1.5
14	473	2
14	492	1.1
14	438	1.4
14	452	1.7
14	473	1.4
14	405	2
14	458	1.9
14	478	1.1
14	520	1.2
14	501	1.6
14	441	1.3
14	531	1.7
14	492	1.3
14	482	1.4
14	544	1.8
14	461	1.2
14	457	1.9
14	482	1.6
14	421	2.1
14	487	1.7
14	518	1.6
14	436	1.1
14	438	1.2
14	488	1.2
14	376	1.2
14	457	1.3
14	410	2
14	495	1.7
14	438	1.3
14	526	1.5
14	512	1.6
14	422	1.4
14	457	2
14	491	1.2
14	428	1.5
14	555	2.1
14	523	1
14	499	1.4
14	526	1.6
14	473	1.9
14	443	1.4
14	431	1.6
14	482	1.4
14	445	1.9
14	459	1
14	409	1.5
15	436	2.7
15	465	2.3
15	495	2.3
15	533	2.7
15	472	2.2
15	465	2.9
15	455	1.7
15	503	2.3
15	435	2.9
15	506	2.6
15	517	2.4
15	439	2.2
15	504	3.1
15	520	2.4
15	500	2.2
15	492	2.6
15	465	1.4
15	513	1.4
15	478	2.2
15	463	1.5
15	398	1.3
15	509	1.5
15	470	1.8
15	470	1.7
15	515	1.9
15	433	1.1
15	471	1.4
15	519	1.3
15	485	1.6
15	498	1.7
15	500	1.6
15	503	1.8
15	543	1.7
15	459	2
15	480	1.5
15	546	0.9
15	512	1.8
15	454	1.3
15	480	1.4
15	445	1.2
15	479	1.9
15	555	1.2
15	469	1.7
15	517	1.7
15	501	1.3
15	458	1.1
15	481	1.7
15	472	1.6
15	484	1.8
15	493	1.7
15	493	0.9
15	507	1.6
15	480	1.9
15	534	1.6
15	524	1.6
15	475	1.3
15	455	1.4
15	473	1.6
15	434	1.3
15	500	1.6
15	481	1.6
15	444	1.5
15	456	1.9
15	408	1.8
15	530	1.5
15	444	1.2
15	453	1.2
15	498	1.5
15	501	1.3
15	510	1.2
15	430	1.5
15	541	1.4
15	413	1.6
15	502	1.4
15	440	1.7
15	466	2.2
15	486	1.3
15	478	1.7
15	462	1.1
15	434	2.4
15	466	1.6
15	485	1.4
15	474	1.9
15	465	1.8
15	455	1.3
15	597	1.2
15	485	1.5
15	565	1
15	459	1.7
15	530	1.2
15	529	1.3
15	476	1.6
15	463	1.1
15	542	1
15	435	1.7
15	486	1.1
15	500	2.2
15	450	1
15	474	1.7
15	481	1.2
15	526	1.4
15	500	1.5
15	511	1.1
15	425	0.9
15	557	1.4
15	499	1.5
15	521	1.6
15	416	1.6
15	542	1.5
15	475	1.5
15	469	1.2
15	476	1.7
15	473	1.6
15	429	1.6
15	475	1.4
15	516	1.3
15	466	1.9
15	504	1.4
15	475	1.3
15	455	1.5
15	563	1.1
15	422	1.5
15	478	1.7
15	574	1.3
15	453	1.5
15	502	1.3
16	481	1.8
16	480	2.5
16	461	2.6
16	488	2.5
16	510	2.5
16	483	2.4
16	490	2.4
16	529	2.4
16	442	2.7
16	506	2.3
16	467	2.1
16	433	1.8
16	464	2.5
16	499	2.5
16	474	2.4
16	511	2.7
16	497	1.9
16	484	1.8
16	395	1.4
16	522	1.5
16	518	1.7
16	519	1.6
16	511	1.3
16	432	1.3
16	480	1.6
16	451	1.1
16	479	1.2
16	450	1.6
16	427	1.3
16	425	1.8
16	441	1.1
16	496	1.2
16	522	1.2
16	462	2
16	522	1.5
16	547	1.9
16	410	1.4
16	479	1.8
16	463	1.3
16	412	2
16	475	1.7
16	332	1.6
[truncated: 14,960 more rows]
