# Supplementary material for: Optimization of airport check-in service quality focused on operational costs and passengers’ satisfaction
Source: PLoS One. 2021 Aug 5;16(8):e0253586. doi: 10.1371/journal.pone.0253586 (PMC8341503; doi:10.1371/journal.pone.0253586)
Supplement: S1 File — (ZIP) [file pone.0253586.s001.zip › INSTANCES_PONE-D-20-30894R1/passengers_130_7.txt]

id_f arr_t t_serv
0	0	0
1	130	3.3
1	103	2.1
1	152	2.6
1	138	2.8
1	237	2.6
1	171	3
1	160	2.7
1	212	2.3
1	161	1.7
1	168	2.7
1	198	2.8
1	199	2.6
1	195	2.2
1	156	2.2
1	109	2.4
1	130	2.6
1	207	1
1	161	1.2
1	159	1.2
1	175	1.7
1	128	1.6
1	187	1.4
1	103	1.7
1	165	1
1	180	1.8
1	152	1.5
1	155	1.7
1	170	1.3
1	107	1.3
1	168	1.4
1	73	1.8
1	166	2
1	226	1.5
1	189	1.7
1	179	1.7
1	45	1.8
1	194	1.7
1	199	2.1
1	175	1.8
1	151	1.9
1	207	1.9
1	155	1.5
1	225	1.7
1	215	1.3
1	137	1.4
1	194	1.4
1	109	1.3
1	185	1.1
1	113	1.9
1	117	1.9
1	185	1.5
1	179	1.5
1	188	1.3
1	171	1.6
1	135	1.6
1	109	1.7
1	191	1.3
1	218	1
1	203	1.3
1	139	1.5
1	251	1.4
1	103	1.5
1	200	1.3
1	191	1.2
1	148	1.2
1	185	1.5
1	112	1.3
1	182	1.6
1	140	1.7
1	183	1.7
1	99	1.5
1	129	1.1
1	161	1.5
1	137	1.1
1	168	1.7
1	115	1.7
1	217	1.4
1	236	1.9
1	168	1
1	187	1.9
1	158	1.2
1	134	1.2
1	85	1.7
1	193	1.2
1	128	1.6
1	203	1.5
1	216	1.8
1	154	1.6
1	104	1.6
1	174	1.5
1	121	1.3
1	126	1.1
1	166	1.5
1	101	0.9
1	179	1.5
1	133	1.5
1	123	1.7
1	167	1.3
1	180	1.3
1	177	1.5
1	170	1.8
1	132	1.5
1	159	1.6
1	191	1.6
1	87	0.9
1	160	2
1	129	1.6
1	151	1.6
1	184	2
1	232	1.5
1	89	2.2
1	98	1.8
1	203	1.7
1	158	1.3
1	165	1.5
1	139	1.4
1	87	2.1
1	205	1.4
1	132	1.9
1	187	1
1	139	1.5
1	115	1.5
1	182	1.5
1	226	1.9
1	121	1.6
1	166	1.5
1	193	1.1
1	198	1.1
1	208	1.5
1	209	1.6
1	159	1.1
1	198	1.1
1	246	1.2
2	223	2.4
2	249	2.8
2	144	2.3
2	193	2.8
2	194	3
2	181	2.2
2	152	2.1
2	209	2.1
2	193	2.9
2	211	2.8
2	179	2.6
2	208	2.6
2	204	2.5
2	182	2.6
2	145	2.8
2	153	2.4
2	154	2.1
2	214	1.6
2	238	1.5
2	159	1.1
2	177	1.9
2	203	1.5
2	164	2.3
2	239	1.3
2	202	1.3
2	189	1.8
2	183	1.1
2	157	1.7
2	188	2.1
2	172	2.1
2	150	2.2
2	118	1.4
2	160	1.5
2	220	1.7
2	151	1.4
2	189	1.4
2	151	0.9
2	193	1.5
2	181	1.3
2	179	1.8
2	129	1.9
2	102	2.1
2	244	1.5
2	173	1.7
2	205	1.6
2	213	1.4
2	204	1.3
2	235	0.5
2	218	1.4
2	258	1.3
2	192	1.6
2	194	1.3
2	153	1.7
2	170	1.3
2	183	1.5
2	226	1
2	158	1.6
2	181	0.7
2	191	1.4
2	199	1.3
2	124	1.6
2	141	1.4
2	166	1.7
2	163	1.3
2	270	1.5
2	92	1.7
2	103	1.8
2	168	0.9
2	188	1.3
2	176	1.1
2	295	2.1
2	123	1.7
2	212	1.8
2	185	1.6
2	125	1.5
2	235	1.2
2	138	1.5
2	177	1.9
2	193	1.4
2	215	1.8
2	248	1.3
2	202	1.3
2	215	2
2	168	1.8
2	212	1.6
2	198	2
2	234	1.4
2	228	1.4
2	155	1.3
2	194	2
2	167	1.3
2	201	1.8
2	163	1.5
2	162	1.5
2	167	1.9
2	253	1.4
2	208	1.5
2	221	1.8
2	136	1.2
2	167	1.6
2	173	1.9
2	223	1.7
2	120	2
2	229	1.8
2	155	1.4
2	154	1.3
2	177	1.3
2	215	1.5
2	156	1.8
2	166	2
2	174	2
2	193	1.8
2	215	1.4
2	170	2.1
2	215	1.3
2	172	2.1
2	163	1.6
2	198	1.6
2	272	1.6
2	146	1.9
2	170	1.5
2	207	1.6
2	195	1.2
2	259	1.4
2	205	1.4
2	213	0.7
2	156	1.5
2	157	1.5
2	231	0.8
2	144	1.4
2	250	1.6
2	226	1.6
2	206	2.1
2	209	1.8
3	211	1.9
3	184	2.5
3	246	2.3
3	258	2.9
3	166	2.2
3	202	2.3
3	202	2.2
3	185	2.7
3	219	2.5
3	189	2.7
3	203	2.9
3	268	2.7
3	225	2.5
3	192	2.7
3	250	2.3
3	166	2.1
3	212	2
3	252	1.2
3	224	2
3	201	1.6
3	248	1
3	164	0.9
3	178	1
3	234	0.6
3	224	1.6
3	183	1.7
3	211	1.5
3	248	1.1
3	168	1.6
3	270	2
3	291	1.8
3	289	1.5
3	202	1
3	112	0.9
3	246	1.1
3	199	1.8
3	267	1.4
3	251	1.6
3	190	1.8
3	245	1.4
3	185	1.7
3	131	1.4
3	307	1.4
3	215	2.3
3	172	1.4
3	146	1.9
3	228	1.5
3	119	1.7
3	217	1.6
3	225	1.4
3	234	1.6
3	162	1.2
3	177	1.5
3	193	1.7
3	246	1.3
3	208	1.5
3	186	1.2
3	266	1.1
3	222	2.1
3	265	1.8
3	144	1.4
3	181	1.4
3	207	1.4
3	217	2
3	207	1.5
3	172	1.9
3	260	2
3	250	1.2
3	246	1.6
3	232	1.3
3	235	1.7
3	218	1.9
3	226	1.6
3	249	1.1
3	286	1.3
3	264	1.5
3	240	1.3
3	153	1.5
3	207	1.8
3	209	2
3	220	1.3
3	227	1.7
3	184	0.8
3	202	1.6
3	221	1.6
3	183	1.8
3	137	1.2
3	235	1.6
3	229	1.7
3	201	1.6
3	211	1.1
3	234	1.4
3	251	1.2
3	225	1.9
3	295	2
3	204	1.4
3	186	1.8
3	111	1.7
3	159	1.6
3	168	1.5
3	257	0.9
3	180	2.2
3	185	1.7
3	174	1.5
3	186	1.6
3	232	1.8
3	281	1.7
3	299	1.2
3	172	1.7
3	204	1.3
3	167	1.7
3	253	1.7
3	268	1.6
3	200	1.6
3	185	1.6
3	193	1.7
3	208	1.4
3	250	1.2
3	153	1.6
3	182	1.2
3	192	1.6
3	149	1.8
3	204	1.6
3	276	1.3
3	95	1.9
3	254	1.8
3	178	1.6
3	208	0.8
3	212	1.3
3	203	1
3	203	1.8
3	196	1.5
4	230	2.6
4	224	2.6
4	219	2.6
4	136	2.7
4	285	3.1
4	291	2.3
4	272	2.9
4	191	2.8
4	263	2.6
4	187	2.8
4	219	2.8
4	314	2.4
4	216	2
4	242	2
4	265	2.1
4	272	2.4
4	252	1.7
4	213	1.1
4	248	1.7
4	271	1.4
4	248	1.5
4	229	1.5
4	218	1.2
4	225	1.9
4	276	1.3
4	297	1.6
4	277	1.2
4	203	1.2
4	198	1.4
4	198	1.6
4	197	2
4	224	0.8
4	299	1.5
4	173	1.6
4	243	1.6
4	269	0.8
4	243	1.3
4	268	1.7
4	272	1.6
4	149	1.1
4	206	1.6
4	226	1
4	241	1.2
4	233	1.7
4	292	1.6
4	221	0.7
4	128	1.7
4	224	1.8
4	272	1.7
4	268	1
4	260	0.9
4	242	2
4	305	1.8
4	186	1.1
4	174	1.7
4	294	1.3
4	301	1.8
4	177	1.2
4	274	1.1
4	275	1.2
4	270	2
4	204	1.3
4	225	1.9
4	204	1.7
4	217	1.4
4	225	1.2
4	242	1.8
4	190	1.4
4	255	1.1
4	254	1.6
4	255	1.5
4	221	1.7
4	263	1.6
4	206	1.5
4	175	1.4
4	267	1.7
4	282	1.7
4	212	1
4	242	1.4
4	238	1.1
4	177	0.9
4	184	1.6
4	273	1.2
4	201	1.6
4	252	1.5
4	254	1.7
4	223	1.1
4	239	1.1
4	277	0.9
4	168	1.3
4	249	0.9
4	198	1.7
4	265	1.2
4	236	2
4	180	1.7
4	216	0.8
4	207	1.3
4	287	1.5
4	160	0.9
4	221	1.3
4	195	1.8
4	212	1.5
4	187	1.9
4	215	1.1
4	218	1.2
4	183	1.6
4	230	2.1
4	201	1.1
4	238	1.4
4	212	1.7
4	203	1.5
4	238	1.4
4	170	1.8
4	236	1.6
4	223	1.6
4	175	1.3
4	218	1.8
4	236	1.6
4	212	1.2
4	309	1.2
4	199	1.3
4	299	1.6
4	222	1.4
4	173	1.3
4	199	1.5
4	204	1.1
5	225	2.7
5	253	3
5	284	2.4
5	249	2.1
5	272	2.2
5	220	2.6
5	209	2.4
5	284	2.3
5	271	2.5
5	269	2.1
5	194	2.9
5	196	2.5
5	210	2.1
5	241	2.6
5	217	2.7
5	279	2.3
5	224	1.6
5	231	1.3
5	237	1.3
5	220	1.4
5	240	1.7
5	268	1.3
5	266	1.1
5	240	1.1
5	215	1.8
5	229	1.8
5	302	1.1
5	258	1.7
5	190	1.7
5	201	1.8
5	148	1.5
5	211	1.2
5	181	1.5
5	236	1.6
5	164	1.4
5	278	1.4
5	240	1.5
5	258	1.6
5	257	1.6
5	286	1.5
5	306	1.5
5	166	1
5	260	1.6
5	262	1.6
5	266	1.7
5	227	2
5	271	2
5	276	1
5	205	1.4
5	241	1.5
5	133	1.3
5	215	1.3
5	227	1.2
5	203	1.2
5	190	1.4
5	218	1.6
5	232	1.8
5	250	1.4
5	192	1
5	178	1
5	216	1.1
5	230	1.5
5	318	2
5	205	1.6
5	229	1.7
5	198	1.5
5	181	2
5	244	1
5	216	1.6
5	301	1.8
5	185	1.4
5	245	1.4
5	175	1.2
5	246	1.4
5	185	1.5
5	231	1.7
5	272	1.2
5	218	1.7
5	188	1.1
5	248	1.7
5	229	1.9
5	254	1.5
5	285	1.5
5	276	1.6
5	280	1.5
5	296	1.4
5	196	1
5	252	1.6
5	239	1.7
5	228	1.5
5	153	1.6
5	219	1.2
5	255	1.4
5	211	1.6
5	208	2
5	221	1.2
5	223	1.9
5	238	1.7
5	249	1.4
5	239	2
5	303	1.7
5	190	1.3
5	301	1.6
5	224	1.8
5	251	1.3
5	208	1.8
5	235	1.2
5	302	1.2
5	225	1.9
5	176	1.5
5	262	1.9
5	234	1.1
5	324	1.4
5	280	1.3
5	253	1.2
5	182	1.5
5	241	1
5	203	1.3
5	253	1.6
5	268	1.5
5	221	1.3
5	254	2
5	191	1.3
5	233	1.1
5	215	1.8
5	218	1.2
5	170	1.3
5	251	1.4
5	293	1.3
5	190	1.3
5	162	2.1
5	278	1.7
5	246	2
6	259	2.6
6	287	2.6
6	234	2
6	220	2.7
6	190	2.7
6	186	2.4
6	255	2.3
6	210	2.3
6	293	2.8
6	252	2.1
6	311	2.2
6	276	2.5
6	265	2.5
6	268	2.3
6	291	2.3
6	261	2.3
6	258	2.8
6	314	2.1
6	262	1.4
6	229	1.4
6	272	1.7
6	216	1.7
6	204	2
6	166	1.3
6	219	1.6
6	307	1.5
6	244	1.2
6	271	1
6	302	1.2
6	302	1.6
6	248	1.8
6	327	1.3
6	310	1.9
6	306	1.9
6	271	1.3
6	231	2
6	230	1.6
6	251	1
6	265	1.6
6	271	1.7
6	289	1.8
6	283	1.2
6	292	2.3
6	269	1.9
6	318	1.3
6	256	1.6
6	259	1.7
6	266	1.3
6	313	1.3
6	299	1.4
6	262	1.6
6	217	1.2
6	212	1.4
6	234	1.3
6	261	1.7
6	231	1.1
6	219	1.5
6	221	1.5
6	238	1.2
6	248	1.6
6	239	2
6	221	0.9
6	242	0.9
6	185	1.8
6	313	1.3
6	284	1.5
6	283	1.7
6	216	1.6
6	261	1.6
6	215	1.1
6	262	1.5
6	283	1.7
6	218	1.3
6	178	1.9
6	171	0.9
6	204	2
6	236	1.6
6	215	1.6
6	251	1.4
6	314	1.6
6	267	1.4
6	240	1.2
6	190	1.9
6	312	1.1
6	246	1.2
6	257	1.6
6	194	1.7
6	238	1.4
6	255	1.3
6	133	1.2
6	342	1
6	233	1.5
6	219	1.4
6	253	1.3
6	280	1.5
6	263	1.2
6	234	1.2
6	213	1.7
6	223	1.7
6	262	1.3
6	306	1
6	316	1.6
6	277	1.2
6	258	1.5
6	238	1.8
6	242	1.2
6	280	2.3
6	263	1.9
6	238	1.6
6	192	1.7
6	184	1.7
6	234	1.5
6	282	1.1
6	294	2.2
6	220	1.6
6	276	1.8
6	205	1.4
6	259	1.8
6	202	1.4
6	247	1.5
6	318	1.3
6	213	2
6	240	1.1
6	205	1.6
6	282	1.6
6	258	1.3
6	218	1.2
6	221	1.1
6	242	1.4
6	245	1.8
6	284	1.7
6	197	1.3
6	315	1.6
6	304	1.9
6	252	1.3
7	165	2.8
7	324	2.4
7	330	2.9
7	313	2.6
7	283	2.1
7	274	2.9
7	314	2.6
7	206	2.7
7	240	2.7
7	172	2.3
7	250	2
7	255	1.8
7	255	2.4
7	260	2.3
7	318	2.5
7	263	2.3
7	209	1.6
7	326	1.2
7	284	1.3
7	274	1.5
7	273	1.6
7	276	1.4
7	260	1.8
7	328	1.4
7	297	1.8
7	317	1.6
7	290	1.3
7	312	1.5
7	258	1.4
7	330	1.4
7	229	1.4
7	318	1.5
7	270	2.4
7	319	1
7	250	1.4
7	293	1.4
7	308	1.1
7	278	1.7
7	221	0.9
7	226	1.8
7	288	1
7	245	1.2
7	327	1.5
7	315	1.1
7	242	1.1
7	262	2
7	224	1.2
7	273	1.3
7	269	2.2
7	386	1.9
7	217	1.7
7	292	1
7	162	1.8
7	275	1.2
7	305	1.3
7	228	1.7
7	310	1.6
7	300	1.1
7	240	2.1
7	267	1.4
7	205	1.7
7	329	1.8
7	299	1.4
7	305	1.3
7	323	1.7
7	242	1.7
7	207	1.2
7	305	0.9
7	282	1.5
7	277	1.4
7	312	0.9
7	264	1.6
7	247	1.8
7	274	1.4
7	287	1.4
7	265	1.4
7	195	1.6
7	191	0.7
7	260	0.8
7	337	2
7	305	0.9
7	187	1.6
7	302	2
7	250	1.4
7	246	1.7
7	329	1.6
7	250	1.2
7	308	0.9
7	202	1.6
7	233	1.9
7	279	2
7	347	1.4
7	259	1.3
7	220	2.1
7	331	2.2
7	302	1.5
7	364	1.5
7	377	1.6
7	311	1.6
7	238	1.3
7	273	1.8
7	271	1.9
7	259	1.2
7	289	1.8
7	222	1.6
7	341	1.7
7	309	1.2
7	269	1.3
7	300	1.8
7	303	1.7
7	286	1.2
7	255	1.6
7	304	2.1
7	211	1.5
7	252	1.5
7	185	1.8
7	290	1.3
7	258	1.6
7	257	1.3
7	343	1.1
7	242	1.5
7	259	1.8
7	190	1.9
7	297	0.9
7	281	1.8
7	278	1.1
7	235	1.6
8	306	2.6
8	273	3.1
8	288	2.1
8	247	2.3
8	306	2.3
8	259	2.9
8	225	2.5
8	295	2.4
8	311	2
8	276	2.7
8	222	2.4
8	271	2.8
8	319	2.3
8	327	2.7
8	285	3.1
8	268	2.3
8	260	1.1
8	314	2
8	286	1.5
8	343	1.1
8	285	1.5
8	315	1.2
8	287	1.9
8	272	1.7
8	241	1.8
8	247	1.3
8	297	1.5
8	278	1.7
8	330	1.4
8	321	1.4
8	256	1.3
8	229	1.6
8	245	1.1
8	211	1.5
8	305	1.7
8	253	1.5
8	281	1.4
8	271	1.6
8	254	0.9
8	290	1.3
8	243	1.5
8	363	1.6
8	295	1.5
8	297	1.7
8	298	1.7
8	330	1.4
8	211	1.1
8	305	1.3
8	317	1.9
8	287	1.4
8	307	0.9
8	331	1.4
8	240	1.4
8	189	1.3
8	260	1.5
8	366	1
8	237	2.2
8	258	1.5
8	224	1.8
8	247	1.3
8	317	1.5
8	268	1.2
8	307	1.5
8	228	1.7
8	263	1.6
8	320	1.6
8	333	1.4
8	264	1.1
8	255	1.4
8	214	2.1
8	323	1.4
8	285	1.4
8	329	1
8	315	1.2
8	308	1.5
8	275	1.3
8	297	1.7
8	220	1.5
8	278	1.6
8	296	1.4
8	233	1.5
8	226	1.6
8	310	1.2
8	258	1.5
8	304	1.3
8	307	1.3
8	261	1.1
8	285	1.4
8	220	1.6
8	363	0.7
8	271	1.3
8	270	1.3
8	279	1.7
8	313	2.2
8	331	1.3
8	229	1.8
8	262	1.2
8	244	2
8	247	1.5
8	332	1.7
8	211	0.9
8	257	0.7
8	262	1.4
8	305	1.7
8	263	1.6
8	270	1.6
8	342	1.9
8	348	1.7
8	215	1.7
8	344	1.6
8	253	1.4
8	271	1.5
8	323	1.4
8	324	1.1
8	265	1.4
8	310	1.3
8	288	1.5
8	311	1.3
8	349	2.1
8	248	1.8
8	282	2.2
8	243	1.9
8	347	1.3
8	295	1.5
8	320	2
8	236	1.6
8	270	1.4
8	330	1.5
9	348	2.5
9	286	2.3
9	289	2.9
9	376	2.5
9	329	2.9
9	339	2.2
9	360	2.7
9	336	2.5
9	296	2
9	308	3
9	277	2.8
9	320	2.1
9	318	2.7
9	371	2.2
9	333	1.9
9	353	1.9
9	358	2.1
9	290	1.7
9	316	1.7
9	334	1.5
9	253	1.1
9	331	1.3
9	359	1
9	324	1.2
9	335	1.7
9	404	1.3
9	324	1
9	310	2
9	315	1.6
9	294	1.3
9	366	1.7
9	288	1.7
9	356	1.2
9	352	1.6
9	326	2
9	365	1.6
9	304	2
9	329	1.2
9	361	1
9	370	1.3
9	277	1.5
9	394	1.8
9	327	1.1
9	354	1.3
9	259	1
9	261	1.4
9	351	1.4
9	335	1.6
9	342	1.2
9	323	1
9	269	1.9
9	292	1
9	306	1.7
9	221	1.5
9	312	1.6
9	234	1.5
9	322	1.2
9	320	1.8
9	331	1.4
9	336	1.5
9	259	1.6
9	323	1.4
9	349	1.3
9	316	1.4
9	347	1.5
9	335	1.6
9	264	1.5
9	250	1.4
9	283	1.8
9	297	1.4
9	355	1.1
9	394	1.7
9	301	1.1
9	301	1.6
9	343	1.5
9	331	1.1
9	313	1.1
9	246	1.8
9	336	1.6
9	311	1.5
9	311	1.6
9	342	1.5
9	348	0.7
9	317	1.9
9	261	1.4
9	332	1.8
9	304	1
9	318	1.8
9	328	1.6
9	275	1.6
9	382	1.2
9	365	1.5
9	276	1.8
9	353	1.8
9	324	1.4
9	325	1.6
9	350	1.4
9	278	1.7
9	336	0.9
9	345	1.5
9	367	1.7
9	291	1.5
9	320	1.5
9	330	1.4
9	328	1.4
9	337	1.2
9	343	1.8
9	318	1.4
9	348	1.4
9	278	1.8
9	306	1.4
9	314	1.6
9	312	1.5
9	221	0.9
9	321	1.6
9	377	2
9	348	1.8
9	264	1.1
9	420	1.2
9	383	1.2
9	330	1.7
9	257	1.5
9	367	1.5
9	380	1.4
9	315	2.1
9	354	1.6
9	330	1.6
9	384	1.1
9	375	1.8
9	315	1.6
9	278	1.4
9	304	1.3
9	283	1.5
9	341	1.3
9	374	1.4
9	302	1.8
10	252	2.7
10	330	2.5
10	381	2.5
10	345	2.8
10	323	2.7
10	310	2.5
10	307	2.2
10	274	3.4
10	310	2.4
10	423	2.2
10	321	2.4
10	346	3.1
10	307	2.7
10	316	2.1
10	262	2.7
10	342	2.2
10	312	2.7
10	288	1.2
10	342	1.6
10	432	0.9
10	336	1.4
10	324	1.6
10	289	2.1
10	235	1.9
10	344	1.4
10	330	1.6
10	343	1.8
10	316	2
10	316	2.3
10	325	1.5
10	339	1.7
10	265	2
10	337	1.2
10	361	1.5
10	347	1.1
10	333	1.2
10	324	1.7
10	346	1.8
10	366	1.4
10	253	1.5
10	327	2
10	404	1.4
10	274	1.5
10	298	2.1
10	342	1.4
10	310	1
10	308	1.9
10	306	1.3
10	349	1.9
10	359	1.5
10	296	2
10	250	1.2
10	355	1.4
10	337	1.3
10	263	1.4
10	283	1.7
10	341	1.4
10	317	1.4
10	259	1.5
10	272	1.9
10	340	1.9
10	283	1.5
10	407	1.3
10	305	2.2
10	330	1.5
10	388	1.7
10	266	1.5
10	339	1.8
10	336	1.3
10	294	1.8
10	320	1.5
10	315	1.3
10	363	1.2
10	300	0.9
10	365	1.5
10	282	1.3
10	318	1.7
10	342	1.3
10	292	0.9
10	367	1.8
10	331	1.2
10	326	1.3
10	350	1.5
10	309	1.5
10	366	1.8
10	273	1.7
10	257	1.8
10	289	1.7
10	280	1.5
10	294	0.7
10	367	1.7
10	333	1.5
10	325	1
10	406	1.4
10	371	1.3
10	331	1.5
10	356	1
10	320	1.7
10	302	1.7
10	257	1.7
10	287	1
10	332	1.8
10	279	1.2
10	351	1.8
10	307	1
10	275	1.5
10	306	1.4
10	358	1.3
10	350	1.7
10	317	1.3
10	322	1.2
10	315	1.6
10	334	1.9
10	336	1.5
10	331	1.4
10	255	1.2
10	349	1.6
10	341	1.4
10	471	1.5
10	360	1.5
10	323	1.1
10	255	1.4
10	255	1.7
10	275	1.4
10	397	1.2
10	282	1.6
10	342	1.1
10	225	1.4
10	260	1.2
10	359	1.7
10	326	1
10	304	1.4
10	348	1.1
10	309	1.5
10	343	1.7
10	353	1
11	288	2
11	303	2.2
11	350	2.6
11	330	2.9
11	358	2.1
11	309	2.4
11	353	2.6
11	201	2.6
11	356	2.2
11	367	2.4
11	319	2.4
11	353	2.7
11	389	2.8
11	331	2.1
11	324	2.8
11	345	2.6
11	340	3.2
11	303	1.6
11	304	1.9
11	308	1.7
11	333	1.2
11	328	1.8
11	265	2
11	304	0.9
11	346	1.7
11	267	1.5
11	279	1.6
11	395	1.6
11	309	1.5
11	372	1.5
11	316	1.8
11	335	1.7
11	292	1.4
11	421	1.3
11	371	1.8
11	315	1.6
11	294	1.5
11	331	1.1
11	325	0.8
11	348	1.1
11	419	1
11	366	1.3
11	316	1.9
11	335	1.2
11	296	0.9
11	257	1.9
11	271	1.1
11	282	1.4
11	354	1.5
11	281	1.6
11	332	1.4
11	295	1.2
11	342	1.6
11	314	1.5
11	326	1.4
11	301	1.4
11	331	1.9
11	300	1.7
11	272	1.7
11	380	1.6
11	314	1.6
11	311	1.7
11	258	1.9
11	366	1.1
11	279	1.2
11	293	1.5
11	311	1.2
11	325	1.4
11	283	1.7
11	330	1.6
11	298	1.4
11	312	1.6
11	309	1.5
11	354	1.3
11	309	1.1
11	255	1.4
11	302	2.3
11	341	1.6
11	398	1.5
11	292	1.5
11	324	1.1
11	330	1.6
11	260	1.7
11	301	1.1
11	293	1.4
11	283	1.5
11	259	1.2
11	315	1.4
11	300	1.6
11	374	1.5
11	345	1.9
11	342	1.5
11	341	1.3
11	344	1.3
11	281	1.3
11	239	1.1
11	318	1.1
11	384	2.2
11	331	1.2
11	313	1.2
11	318	1.1
11	295	1.9
11	302	1.3
11	393	1.8
11	259	1.6
11	325	1.6
11	385	1.4
11	336	1.2
11	311	1.9
11	245	0.9
11	315	2.1
11	389	1.9
11	283	1.6
11	313	1.4
11	319	1.5
11	326	1.6
11	301	0.9
11	378	1.6
11	412	1.4
11	366	0.8
11	286	1.4
11	303	1.3
11	291	1.6
11	391	1.2
11	386	1.8
11	219	1.6
11	314	1.5
11	352	1.1
11	326	1.3
11	287	1.5
11	356	1.3
11	366	1.4
11	328	1.5
11	354	1.6
11	382	1.2
11	325	1.9
12	340	1.9
12	320	2.4
12	367	2.3
12	367	1.8
12	330	2.3
12	362	2.6
12	361	2.4
12	368	2.2
12	416	2.3
12	289	2.6
12	315	2.1
12	325	2
12	373	2
12	363	2.3
12	317	2.6
12	380	2.4
12	363	1.7
12	394	1.2
12	317	1.5
12	326	1.7
12	384	1.2
12	334	1.8
12	274	1.2
12	317	1.3
12	314	2.1
12	341	1.4
12	310	1.7
12	254	1.7
12	340	1.6
12	236	1.6
12	366	1.6
12	305	1.8
12	349	1.2
12	341	1.7
12	375	1.7
12	377	1.5
12	296	1.7
12	367	1.5
12	319	1.8
12	365	2.3
12	265	1.8
12	368	1.7
12	358	1.3
12	390	1.7
12	330	1.9
12	353	1.3
12	357	1.5
12	348	1.2
12	356	1.2
12	347	1.7
12	298	1.3
12	361	1.6
12	248	1.7
12	412	1.3
12	344	1.4
12	404	1.5
12	390	1.6
12	366	1.5
12	379	2
12	287	1.5
12	310	1.7
12	351	1.8
12	472	1.8
12	353	1.7
12	379	1
12	283	2
12	351	1.9
12	298	1.9
12	426	1.6
12	326	1.4
12	383	2.2
12	333	1.6
12	309	1.3
12	263	2.5
12	366	1.5
12	341	1.3
12	316	1.9
12	328	1.8
12	361	1.6
12	367	1.6
12	340	1.1
12	435	1.7
12	343	1.2
12	373	1.6
12	260	2
12	356	1.4
12	326	1.3
12	317	1.1
12	310	1.6
12	277	0.9
12	335	1.9
12	385	2.5
12	250	1.6
12	341	1.4
12	282	1.4
12	375	1
12	303	1.5
12	290	1.6
12	342	1.6
12	285	1.7
12	319	1
12	399	1.8
12	395	1.9
12	283	1.3
12	356	1.5
12	339	1.1
12	351	1.4
12	399	1.1
12	367	1.6
12	298	1.4
12	355	1.7
12	363	1.1
12	429	1.5
12	393	1.1
12	423	1.2
12	358	1.9
12	377	1.3
12	334	1.9
12	362	1
12	430	0.8
12	292	1.3
12	295	1
12	328	1.5
12	340	1.3
12	376	1.3
12	365	1.6
12	370	1.6
12	314	1.3
12	387	1.4
13	358	2.6
13	364	2.9
13	375	2.8
13	243	2
13	407	2.7
13	329	2.8
13	349	2.5
13	341	3.3
13	395	2.1
13	307	2.6
13	370	2.4
13	321	2.4
13	422	3
13	389	2.4
13	329	2.3
13	375	2.5
13	414	0.9
13	374	1.7
13	341	2
13	336	0.9
13	297	1.4
13	389	2
13	401	1.4
13	411	1.2
13	381	1.4
13	339	1.9
13	377	1.3
13	325	1.8
13	348	1.4
13	359	1.4
13	374	1.2
13	395	1.7
13	325	1.1
13	303	1.7
13	362	1.3
13	394	1.6
13	419	1.6
13	407	1.6
13	323	1.6
13	296	1.6
13	339	1.4
13	306	1.1
13	398	1.7
13	374	1.4
13	383	1.4
13	378	1.4
13	344	1.5
13	331	1.7
13	316	1.5
13	431	1.3
13	346	1.9
13	317	1.9
13	390	1.6
13	330	1.3
13	443	1.8
13	355	1.7
13	371	1.6
13	312	1.5
13	258	2
13	363	1
13	372	1.7
13	379	1.2
13	390	1.8
13	345	1.3
13	388	1.2
13	399	1.7
13	457	2
13	419	1.5
13	387	1.3
13	331	1.3
13	365	0.8
13	424	1.6
13	323	1.1
13	376	1.5
13	399	1.4
13	374	1.7
13	304	1.4
13	409	1.6
13	421	1.5
13	418	1.2
13	390	1.8
13	308	1.6
13	402	1.6
13	378	1.6
13	345	2.3
13	422	1.4
13	360	1.3
13	404	1.5
13	380	1.7
13	329	1.9
13	417	1.4
13	412	1.2
13	371	1.8
13	344	1.6
13	356	1.3
13	357	1.9
13	336	1.3
13	274	0.9
13	367	1.9
13	377	2
13	339	1.2
13	403	1.8
13	377	1.5
13	326	1.1
13	398	1.3
13	348	1.4
13	373	1.6
13	380	1.4
13	369	1.1
13	371	1.6
13	443	2
13	348	1.3
13	383	1.3
13	330	1.1
13	391	2
13	310	1.1
13	365	1.4
13	330	1.2
13	300	1.4
13	371	1.5
13	357	2.3
13	424	1.7
13	431	1.5
13	395	1.9
13	410	1.7
13	347	1.1
13	344	1.7
13	324	1.1
13	313	1.2
14	411	2.6
14	389	2.5
14	398	2.7
14	467	2.9
14	325	3.1
14	380	2.6
14	332	2.4
14	426	2.7
14	390	2.6
14	358	2.8
14	364	2.3
14	423	2.1
14	345	2.1
14	419	2.7
14	386	1.9
14	407	2.4
14	365	1.8
14	362	1.4
14	451	1.6
14	377	1.5
14	327	2.1
14	355	1.2
14	438	1.2
14	429	2
14	378	1.2
14	325	1.3
14	381	1.2
14	377	1.2
14	363	1.7
14	406	1.3
14	356	1.6
14	312	1.6
14	385	2.3
14	430	1.3
14	421	1.3
14	396	2
14	426	1.4
14	372	2
14	433	1.3
14	413	1.3
14	402	1.7
14	357	1.4
14	461	1.6
14	358	1
14	390	1.4
14	377	2.4
14	317	0.9
14	404	1.6
14	430	1.4
14	377	1
14	375	1.6
14	374	1.5
14	401	1.5
14	425	1.6
14	366	1.2
14	362	1.4
14	387	1.6
14	397	1.5
14	445	1.9
14	357	1.5
14	340	1.7
14	433	1.3
14	332	1.8
14	336	2
14	419	1.4
14	453	1.4
14	339	1.2
14	405	1.6
14	357	0.7
14	357	1.4
14	388	1.3
14	430	1.1
14	356	1.3
14	446	1.2
14	374	1.5
14	450	1.4
14	363	1.4
14	337	1.8
14	397	1.9
14	376	1.8
14	402	1.1
14	396	1.4
14	392	1.3
14	341	1.5
14	402	1.2
14	363	1.8
14	390	1.4
14	401	1.6
14	334	1.4
14	310	1.3
14	371	1.5
14	363	1.5
14	455	1.4
14	460	1.5
14	408	1.8
14	364	1.7
14	418	1.7
14	323	1.6
14	378	1.5
14	333	1.4
14	368	1.4
14	431	1.5
14	385	1.4
14	408	1.1
14	414	1.5
14	416	1.3
14	363	1.4
14	431	1
14	362	1.3
14	313	1.6
14	309	1.7
14	392	1.2
14	403	1.6
14	412	1.2
14	390	1.3
14	365	1.6
14	346	2.1
14	361	1.3
14	368	1.3
14	454	1.4
14	392	1.8
14	308	2
14	402	1.8
14	373	1.3
14	283	1.9
14	383	1.8
14	421	1.6
14	316	1.5
14	416	1.8
14	474	1.4
15	333	2.7
15	397	2.9
15	373	2.3
15	462	2.7
15	371	2.7
15	385	2.3
15	392	3.1
15	355	2.6
15	376	2.9
15	430	2.7
15	383	2.7
15	414	1.9
15	401	2.8
15	490	2.5
15	430	2.4
15	355	2.1
15	410	1.8
15	451	1.4
15	463	1.5
15	391	1.8
15	444	0.9
15	453	1.7
15	338	1.5
15	401	1.2
15	352	1.6
15	351	1.5
15	377	1.6
15	491	1.9
15	463	0.9
15	403	1.6
15	365	2
15	438	1.3
15	407	1.6
15	355	1.7
15	412	1.2
15	357	1.6
15	317	1.6
15	394	1.3
15	393	1.3
15	397	1.3
15	393	1.4
15	372	1.3
15	347	1.7
15	364	1.3
15	398	1.7
15	360	1.8
15	382	1.5
15	330	1.4
15	447	1.9
15	392	0.9
15	363	1.2
15	355	1.2
15	383	1.5
15	375	1.2
15	418	1.1
15	421	1.7
15	408	1.5
15	363	1.7
15	425	1.8
15	447	1
15	460	1.1
15	392	1.3
15	365	1.8
15	332	1.6
15	398	1.5
15	383	1.3
15	366	1
15	396	1.2
15	342	1.7
15	365	1.3
15	392	1.2
15	404	1.6
15	395	1.2
15	363	1.3
15	379	1.8
15	434	1.8
15	360	1.9
15	457	1.9
15	369	1.5
15	326	1.7
15	428	1.4
15	434	1.3
15	391	2
15	424	1.8
15	430	1.4
15	392	1.5
15	465	1.1
15	475	1.4
15	392	1.3
15	383	1.6
15	451	1.3
15	403	1.7
15	423	1.7
15	399	1.7
15	425	1.5
15	365	1.8
15	292	1.5
15	398	1.2
15	475	1.3
15	369	1.2
15	378	1.3
15	425	1.6
15	371	1.7
15	404	1.6
15	391	1.6
15	320	1.9
15	312	2.1
15	346	1.8
15	430	1.7
15	366	1.2
15	453	1
15	361	1.5
15	377	0.9
15	392	0.8
15	385	1.7
15	444	1.8
15	448	1.1
15	339	1.6
15	441	2.1
15	370	1.8
15	383	1.7
15	395	1.5
15	400	1.6
15	422	1.6
15	364	1.3
15	383	1
15	400	1.1
15	425	1.3
15	389	1
15	430	1.6
16	359	2.8
16	394	2.6
16	411	2.7
16	385	3
16	447	2.5
16	427	1.9
16	447	2.7
16	398	2.3
16	329	2.4
16	357	2.6
16	315	3
16	370	3
16	398	2.7
16	380	2.7
16	446	2.7
16	369	2.8
16	412	2.1
16	424	2
16	388	1.6
16	417	1.8
16	428	1.7
16	451	1.8
16	344	1.2
16	424	1.3
[truncated: 15,026 more rows]
