# Supplementary material for: Optimization of airport check-in service quality focused on operational costs and passengers’ satisfaction
Source: PLoS One. 2021 Aug 5;16(8):e0253586. doi: 10.1371/journal.pone.0253586 (PMC8341503; doi:10.1371/journal.pone.0253586)
Supplement: S1 File — (ZIP) [file pone.0253586.s001.zip › INSTANCES_PONE-D-20-30894R1/passengers_130_8.txt]

id_f arr_t t_serv
0	0	0
1	196	2.3
1	196	2.6
1	220	2.7
1	153	2.7
1	191	2.6
1	58	2.4
1	221	2.2
1	178	2.9
1	158	2.8
1	232	2.7
1	159	2.5
1	193	2.3
1	176	2.7
1	255	2.4
1	161	3.1
1	141	1.9
1	171	1.2
1	226	1.7
1	179	1.4
1	169	1.6
1	95	1.2
1	214	1.2
1	242	1.6
1	140	2
1	230	1.5
1	117	1.3
1	112	1.1
1	238	1
1	192	1.5
1	160	1.8
1	157	1.3
1	186	1.1
1	146	1.9
1	168	1.6
1	205	1.5
1	133	1.5
1	183	1.1
1	171	1.4
1	175	1.4
1	154	1.5
1	154	1.6
1	157	1.5
1	112	1.7
1	218	1.8
1	149	1.4
1	162	1.3
1	105	2
1	170	1.7
1	140	1.9
1	189	2
1	193	1.4
1	138	1.9
1	162	1.5
1	213	1.3
1	151	1.4
1	184	1.9
1	179	2
1	183	2
1	177	1.5
1	150	1.3
1	149	1.6
1	151	1.4
1	178	1.1
1	200	1
1	150	1.1
1	136	2.1
1	213	1.4
1	127	1.5
1	201	1.9
1	183	1.4
1	158	1.2
1	179	1.8
1	167	1.3
1	159	1.8
1	159	1.8
1	186	1.7
1	154	1.8
1	213	1.6
1	147	1.5
1	154	2.4
1	98	1.5
1	185	1.8
1	224	2.3
1	172	1.7
1	94	2
1	184	1.9
1	129	1.3
1	201	1.4
1	178	1.5
1	189	1.1
1	127	0.9
1	227	1.6
1	221	1.5
1	152	1.8
1	201	1.6
1	117	1.2
1	166	1.5
1	127	1.7
1	188	0.9
1	137	1.1
1	206	1.9
1	211	1.2
1	170	1
1	136	1.4
1	138	1.5
1	172	1.2
1	230	2
1	113	1.5
1	152	1.4
1	152	1.4
1	169	1.3
1	208	1.2
1	178	1.6
1	154	1.6
1	151	1.9
1	168	1.6
1	109	1.3
1	205	1.7
1	188	1.4
1	141	1.4
1	162	1.4
1	135	1.8
1	104	1.5
1	181	1.1
2	163	2.4
2	257	1.9
2	137	2.5
2	205	2.5
2	183	2.5
2	167	2.4
2	184	2.5
2	196	2.5
2	145	2.6
2	231	2.1
2	159	2.5
2	133	2.7
2	212	1.8
2	180	2.6
2	267	2.5
2	175	1.2
2	196	1.9
2	224	1.5
2	173	1
2	219	1.3
2	122	1.4
2	167	1.4
2	172	1.1
2	154	1.2
2	218	1.7
2	221	1.4
2	169	1.4
2	156	1.8
2	142	1.3
2	158	1.8
2	84	1.3
2	137	1.5
2	176	1.1
2	287	1.1
2	188	1.8
2	144	1.6
2	177	1.3
2	191	1.5
2	137	1.3
2	122	1.7
2	176	1.5
2	107	1.8
2	182	1.1
2	252	1.5
2	181	2
2	172	1.6
2	189	1.7
2	208	1.6
2	165	1.5
2	117	1.4
2	176	1.8
2	161	2
2	241	1.4
2	151	1.4
2	212	1.4
2	178	1
2	110	1.4
2	191	1.7
2	217	1.2
2	158	1.7
2	165	1.4
2	131	1.6
2	84	1.8
2	167	1.2
2	193	1.2
2	222	1.2
2	174	1.4
2	200	1.3
2	207	0.9
2	105	1.3
2	121	1.7
2	165	1.7
2	210	1.5
2	178	1.2
2	188	1.7
2	149	1.2
2	168	1.2
2	241	1
2	179	1.5
2	173	1.4
2	155	1.8
2	125	1.6
2	197	1.3
2	209	1.6
2	101	1.6
2	197	1.6
2	172	1.6
2	210	1.7
2	125	0.8
2	145	1.2
2	241	1.6
2	147	1.3
2	146	1.4
2	155	1.7
2	207	1.2
2	150	1.4
2	189	2.1
2	177	1.1
2	177	1.7
2	95	2
2	143	1.6
2	193	1.9
2	148	1.7
2	108	1.1
2	186	1.4
2	103	2.1
2	196	1.5
2	141	1.5
2	177	2
2	221	1.4
2	189	1.4
2	121	1.7
2	172	1.6
2	192	1.4
2	181	2
2	197	1.7
2	99	1.5
2	193	1.1
2	107	1.5
2	115	0.9
2	140	1.1
2	159	1.5
2	205	1.3
3	227	2.9
3	198	2.3
3	135	2.6
3	261	2.9
3	203	2.6
3	123	2.4
3	270	1.9
3	206	2.6
3	117	2.5
3	211	2.4
3	198	2.7
3	238	2.3
3	165	2.6
3	69	2.4
3	126	2.3
3	188	2.1
3	193	1.3
3	201	1.6
3	233	1.9
3	229	1.5
3	124	1.2
3	146	1.7
3	196	1.5
3	182	1.6
3	183	1.7
3	204	1.7
3	181	1.7
3	152	1.3
3	163	2.1
3	161	1.4
3	235	1.5
3	152	1.6
3	140	1.5
3	167	1.7
3	218	1.1
3	205	1.4
3	159	1.1
3	121	1.4
3	164	1.4
3	107	1.8
3	255	1.4
3	159	1.3
3	233	1.3
3	120	1.3
3	167	1.1
3	117	1.2
3	182	1.2
3	116	1.9
3	201	1.5
3	283	1.2
3	175	1.1
3	162	1.7
3	272	0.8
3	158	1.7
3	141	1.2
3	220	1.6
3	141	1.5
3	196	1.4
3	161	2
3	203	2.3
3	153	1.5
3	152	1.3
3	199	1.9
3	170	1.7
3	243	1.1
3	151	1.9
3	175	1.8
3	162	1.4
3	240	1.1
3	175	1.7
3	208	1.7
3	196	1.4
3	127	1.3
3	189	1.4
3	198	1.4
3	167	1.5
3	155	1.1
3	160	1.8
3	163	1.6
3	136	1.4
3	144	1.1
3	174	1.4
3	203	1
3	121	1.5
3	192	1.1
3	216	1.5
3	226	1.5
3	170	1.2
3	242	1.7
3	202	1.4
3	144	0.8
3	173	2.2
3	218	1.9
3	114	2
3	84	1.3
3	222	1.8
3	170	1
3	135	1.9
3	164	1.9
3	183	2
3	166	1.1
3	183	1.4
3	172	1.6
3	197	1.7
3	156	1.8
3	166	1.5
3	157	1.5
3	173	2.1
3	217	1.7
3	83	1.3
3	52	1.3
3	163	1.2
3	92	1.4
3	125	1.3
3	180	1.7
3	215	1.2
3	153	1.9
3	207	1.2
3	184	1.8
3	229	1.9
3	116	1.5
3	198	1
3	121	1.5
3	175	1.3
3	173	1.5
3	137	1.6
3	196	1.3
3	245	1.8
3	183	1.5
3	197	1.3
3	181	1.5
3	192	1.5
4	260	3.2
4	117	1.7
4	141	2.2
4	225	2.6
4	170	2.6
4	187	2.8
4	182	2.4
4	245	2.5
4	192	1.9
4	185	2.2
4	229	2.3
4	185	2.8
4	230	2.6
4	134	2.2
4	197	3.5
4	190	2.3
4	257	1.7
4	136	1.7
4	164	1.5
4	145	1.8
4	176	1.9
4	161	1.9
4	145	1.4
4	188	1.9
4	244	1.2
4	254	1.7
4	217	1.9
4	186	1.7
4	70	1.7
4	152	2.2
4	168	1.3
4	107	1.1
4	132	1.7
4	171	1.4
4	181	1.5
4	163	2
4	118	1.7
4	183	1
4	174	1.5
4	222	1.2
4	199	2
4	190	0.9
4	209	1.9
4	192	1.8
4	96	1.2
4	187	1.1
4	192	1.9
4	154	1.9
4	163	1.5
4	166	2
4	105	1.6
4	188	1.8
4	229	2
4	189	0.9
4	181	1.9
4	234	1.2
4	155	1.6
4	177	2.3
4	148	1.2
4	99	1.9
4	182	1.2
4	170	1.8
4	233	1.8
4	216	1.9
4	184	1.7
4	136	1.1
4	197	1.2
4	176	0.9
4	228	1.2
4	189	1.2
4	256	1.8
4	143	1.3
4	168	1.6
4	112	1.4
4	210	1.8
4	108	1.5
4	178	1.1
4	183	1.1
4	214	1.7
4	192	1.5
4	261	1.6
4	223	1.4
4	193	1.6
4	244	1.5
4	158	1.9
4	245	1.2
4	183	1.5
4	187	1.3
4	191	1.3
4	234	1.6
4	154	1.5
4	169	1.1
4	160	1.6
4	171	1.6
4	229	1.7
4	204	1.7
4	211	1.6
4	176	1.1
4	182	2
4	189	2.1
4	276	1.2
4	212	1.8
4	203	2.1
4	216	1.4
4	172	1.2
4	191	1.8
4	206	1.9
4	201	1.1
4	148	1.7
4	186	1.6
4	179	1.6
4	139	1.6
4	154	1.4
4	150	1.5
4	169	1.3
4	182	1
4	172	1.3
4	182	2.4
4	188	1.6
4	250	1.4
4	207	1.2
4	136	1.3
4	185	1.3
4	189	1.6
4	158	1.1
4	212	1.6
4	242	1.3
4	149	1.7
4	115	1.8
4	83	1.6
4	145	1.6
5	190	2.7
5	222	2.4
5	134	2.4
5	200	2
5	170	2.6
5	201	2.3
5	128	3.2
5	190	2.8
5	216	2.5
5	196	2.4
5	158	2.7
5	162	2.7
5	170	2.5
5	173	2.7
5	198	1.9
5	181	2.6
5	232	1.5
5	195	1.7
5	155	0.8
5	231	1.3
5	135	1.2
5	110	1.4
5	161	2
5	215	1.3
5	188	1.7
5	179	1.3
5	139	1.8
5	218	1.6
5	131	1.7
5	223	1.6
5	170	1.2
5	126	1.7
5	216	1.8
5	201	1.3
5	136	0.9
5	156	1
5	145	1.5
5	143	1.2
5	151	1.4
5	290	1.5
5	179	1.6
5	160	1.9
5	115	1.6
5	188	1.6
5	198	0.8
5	168	1.6
5	142	1.6
5	282	1.8
5	139	1.2
5	176	1.5
5	214	1
5	204	1.6
5	141	1.6
5	247	1.7
5	164	1.8
5	250	1.7
5	165	1.5
5	211	1.7
5	187	1.5
5	147	1.4
5	132	1.9
5	170	1.9
5	168	1.5
5	173	1.9
5	226	1.2
5	203	2
5	137	1.9
5	158	1.8
5	160	1.2
5	157	1.7
5	178	1.9
5	105	1.9
5	196	2.2
5	200	1.4
5	187	0.9
5	139	1.5
5	128	1.8
5	147	1.8
5	194	2
5	223	1.3
5	198	1.8
5	183	1.8
5	199	1.5
5	84	1
5	198	1.4
5	147	1.5
5	214	1.7
5	229	2
5	176	1.4
5	229	2.2
5	216	1.4
5	190	1.4
5	208	1.6
5	172	2
5	141	1.4
5	171	1.5
5	232	2.1
5	186	1.5
5	146	1.6
5	146	1.4
5	146	1.3
5	191	1.4
5	152	2
5	190	1.5
5	137	1.5
5	168	1.5
5	198	2
5	224	2.2
5	163	1
5	140	0.9
5	195	1.7
5	116	1.3
5	218	1.5
5	215	1.3
5	227	1.7
5	151	1.3
5	186	2.3
5	129	1.9
5	137	1.5
5	129	1.5
5	188	1.4
5	189	1.7
5	138	1.7
5	196	1.6
5	128	1.4
5	154	1.7
5	183	1
5	136	1.3
5	192	1.1
5	139	2.4
6	200	2.8
6	172	2.3
6	84	2.6
6	161	2.7
6	202	2.7
6	126	2.7
6	193	2.5
6	187	2.2
6	177	2.5
6	268	2.8
6	184	2.5
6	140	2.4
6	169	2.5
6	228	2.5
6	199	2.5
6	227	2.8
6	144	1.8
6	148	1.1
6	225	1.4
6	233	1.4
6	218	1.8
6	133	1.3
6	147	1.3
6	164	2
6	246	1.6
6	124	0.9
6	214	1.3
6	167	1.8
6	219	1.5
6	154	1.5
6	178	0.9
6	199	1.4
6	222	1
6	156	1.7
6	189	1.2
6	140	1.7
6	181	1.5
6	143	1.8
6	185	1.9
6	160	1.7
6	202	1.5
6	119	1.6
6	202	1.5
6	201	1.6
6	147	1.9
6	199	2.2
6	183	1.4
6	239	1.5
6	160	1.2
6	241	1.4
6	159	1.3
6	297	1.7
6	175	1.6
6	218	1.4
6	159	1.4
6	111	1.1
6	245	1.2
6	230	1.6
6	172	1.7
6	136	1.7
6	238	1.7
6	167	1.6
6	218	1.5
6	183	1.7
6	177	1.3
6	211	1.6
6	222	1.9
6	191	1.4
6	221	1.6
6	244	1.6
6	216	1
6	202	1.5
6	157	1.8
6	171	1.8
6	170	1.6
6	273	1.4
6	148	1.1
6	176	1
6	223	1.7
6	158	1.9
6	209	1.6
6	124	1.7
6	127	1.4
6	94	1.8
6	201	1.4
6	117	1.8
6	182	1.6
6	169	0.8
6	150	1.6
6	170	1.3
6	127	1.3
6	87	2
6	208	1.7
6	151	0.8
6	189	1.6
6	205	1
6	189	1.3
6	198	1.8
6	214	1.8
6	159	1.3
6	195	1.4
6	183	1.3
6	244	1.4
6	71	1.3
6	157	1.5
6	139	1.8
6	238	1.4
6	193	1.4
6	212	1.6
6	276	0.9
6	178	1.2
6	169	1.4
6	213	1.3
6	211	1.1
6	178	1.6
6	183	1.8
6	197	1.4
6	290	1.8
6	108	1.9
6	176	1.5
6	203	1.5
6	186	1.5
6	149	0.8
6	127	1.2
6	256	1.5
6	163	1.7
6	169	1.2
6	198	1.1
6	187	1.1
7	139	1.8
7	176	2.5
7	146	2.6
7	260	2.7
7	158	2.6
7	255	2.2
7	161	2.3
7	184	2.9
7	217	2.6
7	283	2.6
7	241	2.9
7	247	2.4
7	245	2.1
7	217	3.1
7	153	2.6
7	157	2
7	226	2
7	253	2.2
7	187	1.2
7	173	1.1
7	154	1.2
7	182	1
7	232	1.1
7	184	1.9
7	176	1.6
7	224	1.3
7	233	1.3
7	116	1.4
7	289	1.8
7	133	1.3
7	172	0.9
7	137	1.7
7	238	1.9
7	249	1.4
7	241	1.6
7	203	1.3
7	209	1.8
7	236	1.6
7	242	1
7	165	1.2
7	197	1.6
7	150	1.3
7	235	1.4
7	228	1.3
7	237	1.5
7	207	1.1
7	192	1.7
7	240	1.6
7	214	1.3
7	237	1.3
7	226	1.2
7	236	1.8
7	231	1.1
7	166	1.2
7	171	1.6
7	195	1.4
7	263	2
7	243	1.5
7	239	1.1
7	262	1.5
7	240	1.6
7	240	1.9
7	272	1.7
7	324	1
7	207	1.8
7	218	1.2
7	260	1.9
7	294	1.5
7	193	1.3
7	241	1.6
7	215	1.8
7	236	2.1
7	173	1.4
7	251	1.5
7	197	1.6
7	217	1.2
7	117	1.9
7	143	1.1
7	276	1.5
7	209	1.5
7	136	1.4
7	235	1.7
7	223	1
7	247	1.6
7	241	1.5
7	175	1.7
7	271	1.3
7	245	1.7
7	216	1.8
7	183	1.3
7	140	1.7
7	198	1.4
7	274	1.8
7	322	1.3
7	208	1.4
7	164	1.5
7	177	1.2
7	231	1.5
7	171	1.5
7	207	1.2
7	244	1.9
7	179	1.3
7	197	0.9
7	237	1.9
7	214	0.9
7	215	1.3
7	234	1.9
7	238	1.3
7	253	1.3
7	261	1.6
7	206	1.7
7	141	1.6
7	276	1.6
7	242	1.1
7	179	1.9
7	149	1.5
7	102	1.8
7	262	1.7
7	206	1.2
7	173	1.6
7	256	1.8
7	148	1.3
7	214	1.4
8	180	2.4
8	244	2.5
8	144	2.5
8	157	2.5
8	235	3.2
8	182	2.2
8	311	2.9
8	251	2.3
8	290	2.2
8	200	2.3
8	252	2.7
8	214	2.6
8	160	2.3
8	246	2.7
8	137	3.1
8	295	2.4
8	282	2.6
8	261	1.2
8	228	1.1
8	185	1.9
8	155	1.2
8	197	1
8	178	2.2
8	210	1.6
8	224	1.4
8	177	1.2
8	235	1.8
8	199	1.2
8	230	1.5
8	268	1.8
8	177	1.7
8	105	1.5
8	250	1.6
8	209	1.3
8	240	1.9
8	183	1.2
8	275	1.6
8	185	1.8
8	226	1.4
8	169	1.8
8	192	1.7
8	230	1.6
8	201	1.8
8	247	1.4
8	180	2
8	263	2.2
8	254	1.4
8	264	1.4
8	189	1.1
8	212	1.5
8	181	1.6
8	258	1.3
8	172	1.8
8	194	1.8
8	179	1.7
8	137	1.5
8	202	1.4
8	208	1.5
8	193	1.2
8	204	1.7
8	183	1.3
8	231	1.4
8	217	2
8	272	1.3
8	205	1.4
8	200	1.4
8	112	2.3
8	229	1.8
8	246	1.4
8	231	2
8	159	1.9
8	185	1.5
8	172	1.5
8	238	0.9
8	174	1.6
8	194	1.7
8	222	1.4
8	223	1.5
8	260	1.8
8	229	1.5
8	204	1
8	209	1.4
8	221	1.2
8	202	1.2
8	286	1.7
8	213	1.6
8	242	1.6
8	273	1.8
8	232	1.1
8	195	1.7
8	189	1.8
8	239	1.5
8	143	1.5
8	190	1.6
8	190	1.1
8	160	1.6
8	167	1.3
8	165	1.3
8	227	1.5
8	189	1.8
8	233	2.5
8	201	1.6
8	207	1.1
8	188	1.6
8	154	1.4
8	201	1.4
8	217	1.1
8	167	1.3
8	243	1.4
8	257	1.4
8	186	1.1
8	253	1.7
8	221	1.3
8	245	1.5
8	239	1.5
8	305	1.8
8	264	2
8	176	1.4
8	237	1.1
8	237	1.3
8	158	1.5
8	184	1.6
8	224	1.7
8	216	1.8
8	145	1.5
8	310	1.1
8	175	1.3
8	235	1
8	240	1.5
8	217	1.5
8	162	1.1
8	157	1.9
8	166	1.5
8	267	1.9
9	326	2.4
9	316	2.8
9	322	2.8
9	269	2.6
9	241	2.6
9	194	2.1
9	277	2.7
9	261	2.5
9	217	2.5
9	308	2.8
9	186	2.2
9	225	2.3
9	207	2.7
9	263	2.8
9	256	3.1
9	322	2.6
9	271	2.8
9	223	1.8
9	249	1.5
9	215	1.3
9	182	1.7
9	237	1.2
9	257	1.5
9	287	1.5
9	303	1.2
9	256	1.4
9	196	1.4
9	305	1.8
9	147	1.6
9	241	1.8
9	272	1.5
9	206	1.5
9	315	1.4
9	236	2
9	184	2.2
9	301	1.9
9	179	1.1
9	250	1.2
9	272	2.2
9	267	1
9	281	1.6
9	256	1
9	184	1.4
9	264	2
9	304	1.4
9	230	1.3
9	226	1.9
9	205	1.4
9	263	1.4
9	244	1.1
9	208	1.3
9	184	1.4
9	260	0.8
9	219	0.9
9	261	1.2
9	228	1.7
9	297	1.3
9	287	1.6
9	258	1.2
9	281	1.4
9	241	1.4
9	273	2
9	325	1.7
9	297	1.1
9	261	1.4
9	226	1.4
9	245	1.6
9	232	1.4
9	253	0.9
9	275	1.4
9	170	1.4
9	210	1
9	243	1.6
9	260	1.4
9	271	1.8
9	204	0.4
9	239	1.7
9	302	1.4
9	249	1.2
9	220	1.5
9	254	0.9
9	195	1.2
9	203	1.7
9	244	1.6
9	228	1.6
9	275	1.8
9	228	1.4
9	271	1.6
9	246	1.6
9	290	1.5
9	231	1.6
9	291	1.5
9	241	1.5
9	205	1.4
9	289	1.7
9	333	1.6
9	248	1.3
9	154	1.5
9	240	1.4
9	264	1.6
9	187	1.6
9	215	1.5
9	299	1.4
9	307	2
9	279	1.4
9	195	1.7
9	271	1.1
9	241	1.7
9	241	1.7
9	246	1.7
9	216	1.2
9	276	1.5
9	264	1.6
9	251	1.3
9	233	1.3
9	203	1.4
9	268	1.5
9	259	2.2
9	200	1.6
9	259	1.7
9	174	1.4
9	254	1.6
9	327	1.6
9	278	1.6
9	197	1.1
9	190	0.9
9	195	1.4
9	255	1.6
9	255	1.6
9	248	1.5
9	217	1.7
9	240	1.6
9	235	1.2
9	268	1.1
9	251	1.9
10	271	2.8
10	235	2.4
10	215	2.7
10	314	1.9
10	276	2.7
10	211	2.3
10	185	2.8
10	264	2.7
10	270	2.4
10	275	2.5
10	228	2.3
10	168	2.9
10	327	2.6
10	221	2.2
10	250	2.4
10	264	2.7
10	183	3
10	207	0.9
10	264	1.3
10	247	1.6
10	285	1.7
10	158	1.4
10	324	1.8
10	193	1.8
10	213	1.8
10	239	1.5
10	248	1.5
10	284	1.8
10	208	2
10	279	1.5
10	254	1.8
10	267	1.7
10	185	2.1
10	279	1.7
10	240	1.3
10	262	1.6
10	268	1.7
10	189	1.2
10	269	1.7
10	208	1.6
10	288	1.8
10	265	1.8
10	221	1.7
10	283	2.1
10	219	1.3
10	243	1.8
10	233	1.7
10	197	2.3
10	316	1.7
10	208	1.4
10	246	1.3
10	339	1.2
10	241	1.4
10	237	1.1
10	256	1.7
10	245	1.7
10	204	1.9
10	319	1.5
10	195	1.6
10	213	1.2
10	232	1.8
10	268	1.6
10	274	1.3
10	274	1.4
10	224	1.2
10	232	1.3
10	204	1.4
10	249	1.5
10	271	1.4
10	265	1.4
10	277	1.6
10	294	2
10	216	1.5
10	276	1.4
10	261	1.9
10	261	1.4
10	204	1.6
10	289	1.5
10	223	1.4
10	318	1.2
10	234	1.8
10	183	1.5
10	198	1.1
10	240	1.7
10	251	1.8
10	231	1.4
10	230	1.7
10	203	1.4
10	311	1.2
10	247	1.6
10	333	1.3
10	257	1.9
10	198	1.6
10	227	1.7
10	232	1.6
10	244	1.2
10	285	1.4
10	183	1.3
10	209	1.5
10	222	1.4
10	269	1.6
10	199	1.7
10	267	1
10	305	1.7
10	216	1.5
10	220	1.3
10	255	2.1
10	232	1.6
10	300	1
10	229	0.8
10	295	1.2
10	224	1.7
10	315	1.7
10	219	1.4
10	246	1.4
10	231	1.7
10	266	2
10	197	2
10	295	1.4
10	274	1.7
10	241	1.1
10	188	1.4
10	295	1.4
10	224	1.6
10	277	1.6
10	217	1.4
10	247	1.6
10	160	1.6
10	190	1.8
10	257	1.5
10	258	1.2
10	248	1.4
10	273	1.7
10	284	1.4
10	221	2.2
10	221	1.4
11	263	2.7
11	270	1.9
11	262	2.4
11	267	2.4
11	285	2.7
11	317	2.5
11	225	2.4
11	251	2.6
11	256	2.5
11	243	3.2
11	322	2.3
11	278	2
11	236	2.6
11	275	2.6
11	265	2.8
11	268	2.5
11	225	1.1
11	249	1.9
11	264	1.3
11	214	1.4
11	267	1.4
11	262	2.3
11	328	1.3
11	306	1.4
11	251	1.7
11	261	1.7
11	265	1.7
11	201	1.5
11	271	1.6
11	226	1.3
11	235	1.4
11	266	1.9
11	243	1.9
11	267	1.8
11	329	1.9
11	294	1.4
11	262	1.5
11	272	1.3
11	195	1.5
11	301	1.8
11	250	1.2
11	246	1.4
11	233	1.5
11	173	1.2
11	214	1.6
11	228	1.6
11	229	1.1
11	270	1.2
11	295	1.8
11	264	1.2
11	173	1.6
11	246	1.8
11	241	1.4
11	292	1.6
11	283	1.4
11	257	1.3
11	228	1.7
11	285	1.6
11	247	1.6
11	292	1.2
11	288	1.4
11	240	1.9
11	295	1.2
11	255	1.6
11	180	1.8
11	210	2.1
11	316	1.4
11	213	1.8
11	215	2.1
11	227	1.8
11	258	1.6
11	293	1.5
11	285	1
11	232	2.1
11	269	1.1
11	304	1.9
11	264	1.8
11	216	1.4
11	233	1.8
11	268	1.8
11	294	1.6
11	273	1.9
11	250	1.7
11	201	1.6
11	223	1.7
11	278	1.4
11	241	1.5
11	272	1.2
11	290	1.2
11	320	1.6
11	222	1.2
11	302	1.4
11	241	1.7
11	231	1.3
11	277	1.2
11	223	0.8
11	217	1.6
11	246	1.5
11	204	1.4
11	212	1.2
11	208	1.2
11	271	1.1
11	343	1.3
11	262	1.7
11	213	1.4
11	254	1.5
11	313	1.4
11	160	1.5
11	296	1.7
11	200	2.3
11	262	1.5
11	285	1.2
11	270	1.3
11	266	1.5
11	285	1.7
11	257	2
11	227	1.8
11	328	1.7
11	279	1.3
11	224	1.9
11	275	1.5
11	283	1.7
11	316	1.2
11	248	1.1
11	160	1.1
11	215	1.3
11	201	1.2
11	225	1.4
11	255	1.7
12	270	2.6
12	274	2
12	279	2.3
12	237	3
12	250	2.4
12	184	2.4
12	229	2.6
12	254	2.5
12	354	2.4
12	270	2.3
12	250	2.3
12	313	2.4
12	254	2.6
12	231	2.4
12	292	2.5
12	189	2.7
12	282	1.5
12	300	1.4
12	260	1.4
12	261	1.9
12	220	1.7
12	225	1.9
12	239	1.5
12	274	1.4
12	226	1.7
12	325	1.1
12	284	1.7
12	222	1.2
12	266	1.4
12	197	1.6
12	293	1.7
12	277	1.4
12	302	1.4
12	236	1.2
12	228	1.4
12	278	1.7
12	249	1.3
12	270	1.5
12	264	1.5
12	263	1.7
12	284	1.4
12	294	1.5
12	230	1.4
12	298	1.2
12	286	1.5
12	274	1.4
12	219	1.6
12	235	1.4
12	227	1.2
12	266	2.4
12	304	1.5
12	198	1.5
12	219	2.1
12	242	1.3
12	321	1.5
12	300	1.4
12	204	1.3
12	261	1.2
12	219	1.4
12	308	1.6
12	318	1.8
12	262	1.3
12	212	1.1
12	254	1.5
12	209	1.4
12	232	1.4
12	275	1
12	282	1.7
12	181	2
12	256	1
12	216	1.9
12	258	1.5
12	203	2.1
12	221	1.4
12	349	1.2
12	255	1.1
12	272	1.4
12	314	1.3
12	293	1.9
12	290	1.6
12	271	1.6
12	236	1.9
12	337	1.4
12	240	1.8
12	287	2
12	245	1.9
12	273	1.2
12	266	1.4
12	262	1.3
12	236	0.8
12	228	1.6
12	198	1.7
12	289	1.5
12	270	1.5
12	280	2
12	278	1.7
12	281	1.8
12	315	1.5
12	234	1.2
12	228	1.4
12	207	1.2
12	233	1.5
12	234	0.8
12	256	1.6
12	287	1.1
12	303	1.8
12	209	1.3
12	302	1.4
12	261	1.4
12	210	2.1
12	254	1.5
12	263	1.4
12	316	2
12	294	1.3
12	229	1.6
12	311	1.5
12	254	1.2
12	214	1.5
12	263	0.8
12	259	2.4
12	198	1.3
12	200	0.9
12	316	1.8
12	224	1.3
12	266	1.4
12	256	1.3
12	295	1.1
13	223	2.5
13	223	2.6
13	257	2.8
13	304	2.7
13	258	2.7
13	266	2.8
13	292	2.5
13	304	2.4
13	292	2.3
13	326	2.4
13	270	2.8
13	155	2.1
13	318	2.3
13	253	2.8
13	190	2.5
13	186	3.2
13	234	1.4
13	234	1.6
13	315	1.4
13	237	1.2
13	307	1.2
13	251	0.9
13	238	1.2
13	263	1.4
13	225	1.6
13	254	0.9
13	231	1.2
13	274	1.3
13	293	1.1
13	194	1.6
13	237	1.4
13	218	1.1
13	232	1.8
13	200	1.4
13	259	1.6
13	227	1.8
13	246	1.7
13	317	1.4
13	208	1.6
13	246	1.6
13	250	2
13	265	1
13	266	0.6
13	254	1.8
13	297	1.4
13	282	1.3
13	287	2.2
13	310	1.2
13	259	1.3
13	244	1
13	237	1.5
13	251	1.4
13	281	1.3
13	243	2.1
13	268	1.9
13	286	2.2
13	340	1.8
13	346	1.3
13	206	1.5
13	255	1.6
13	324	1.4
13	210	2
13	245	1.8
13	268	1.9
13	294	1
13	257	1.9
13	286	1.4
13	237	1.4
13	323	1.7
13	325	1.4
13	299	1.4
13	245	1.4
13	180	1.7
13	329	1.4
13	249	1.7
13	289	1.3
13	325	1.4
13	328	1.5
13	266	2
13	229	1.2
13	199	1.7
13	188	1.4
13	343	1.5
13	319	1.7
13	366	1.6
13	286	1.5
13	271	1.1
13	360	1.3
13	256	1.4
13	246	1.2
13	288	1.7
13	276	1.4
13	221	1.2
13	272	1.1
13	289	1.8
13	212	1.9
13	268	1.6
13	256	1.5
13	309	1.6
13	241	1.6
13	275	1.5
13	285	1.6
13	316	1.5
13	242	1.3
13	287	1.3
13	241	1.5
13	268	2.1
13	231	1.8
13	276	1.6
13	253	1.3
13	257	0.9
13	238	1.7
13	234	1.3
13	233	1.7
13	236	1.8
13	285	1.8
13	278	1.3
13	362	1.1
13	294	1.3
13	253	1.5
13	240	1
13	305	2
13	250	1.7
13	328	1.4
13	265	1.6
13	328	1.3
13	255	1.7
13	211	1.7
13	245	1.2
13	254	1.3
14	271	2.2
14	338	2.2
14	185	2.9
14	299	2.7
14	170	2.7
14	239	2.1
14	313	2.8
14	363	3.1
14	311	2.1
14	295	2.2
14	182	1.8
14	304	2.8
14	294	2.6
14	234	2.2
14	308	2.6
14	317	1.4
14	244	1.5
14	299	1.3
14	261	1.2
14	309	1.4
14	302	1.6
14	289	1.5
14	379	2.1
14	306	1.3
14	366	1.7
14	301	2
14	251	1.3
14	320	1.5
14	280	1.7
14	217	1.2
14	315	1.9
14	207	1.4
14	275	1.5
14	350	1.4
14	317	0.7
14	344	1.6
14	299	1.8
14	318	1.8
14	191	1
14	258	1.3
14	259	1.6
14	284	1.1
14	215	0.7
14	315	1.6
14	268	1.3
14	328	1.4
14	282	1.2
14	294	1.7
14	346	1.2
14	298	1.3
14	307	1.6
14	173	2.1
14	296	1.5
14	313	1.2
14	239	1.5
14	262	1.5
14	275	1.6
14	288	1.3
14	244	2
14	247	2.2
14	257	1.6
14	199	1.9
14	377	2
14	302	1.6
14	294	1.2
14	234	1.4
14	310	1.3
14	278	1.1
14	281	1.7
14	268	1.6
14	278	1.8
14	288	1.7
14	286	1.4
14	259	1.4
14	225	1.3
14	267	1.5
14	253	1.5
14	252	1.2
14	216	1.4
14	307	1.9
14	250	1.7
14	258	1.3
14	196	1.1
14	281	1.4
14	274	1.3
14	243	1.3
14	202	1.1
14	215	1.3
14	268	1.8
14	291	1.2
14	251	1.9
14	320	0.9
14	298	1.5
14	288	1.7
14	316	1.4
14	207	1.6
14	257	1.7
14	281	1.8
14	326	1.2
14	260	1.7
14	359	1.4
14	217	1.8
14	253	1.4
14	193	1.5
14	244	1.4
14	241	1.6
14	229	1.1
14	270	1.6
14	301	1.6
14	328	1.7
14	222	0.8
14	279	1.9
14	303	1.7
14	220	1.4
14	245	1.6
14	329	1.8
14	305	1.5
14	345	1.8
14	253	1.9
14	285	1.9
14	298	1.8
14	293	1.3
14	287	1.9
15	343	2.5
15	246	2
15	335	2.7
15	320	2.1
15	320	2.1
15	232	2.3
15	392	2.2
15	298	2.5
15	329	2.5
15	346	2.8
15	309	2.7
15	293	2.8
15	324	2.4
15	256	2.6
15	297	2.6
15	310	2.5
15	305	2.8
15	248	1.2
15	384	1
15	214	1.2
15	341	1.3
15	252	1.4
15	253	1.8
15	289	1.9
15	288	1.8
15	221	1.9
15	301	1.7
15	246	1.4
15	333	1.3
15	319	1.5
15	325	1.7
15	268	1.7
15	327	1.3
15	297	1.3
15	343	1
15	309	1.4
15	338	1.6
15	270	1.7
15	286	1.1
15	337	1.6
15	224	0.9
15	267	1.1
15	327	1.5
15	295	1.6
15	322	1.1
15	323	1.2
15	223	1.2
15	277	1.6
15	279	1.3
15	263	1.6
15	283	1.2
15	286	1.7
15	304	1.6
15	324	1.6
15	300	1.3
15	280	1.9
15	271	1.3
15	346	1.3
15	303	1.5
15	251	1.4
15	303	2.2
15	320	1.5
15	317	1.4
15	289	2.2
15	322	1.6
15	354	1.9
15	250	1.1
15	353	1.2
15	333	1.5
15	283	1.3
15	243	1.2
15	297	1.8
15	303	1.7
15	246	1.5
15	291	1.1
15	276	1.5
15	272	1
15	255	1.5
15	301	1.6
15	288	1.4
15	330	1.3
15	278	1.2
15	283	1.4
15	372	1.3
15	322	1.4
15	277	1.2
15	256	1.3
15	300	1.1
15	250	1.7
15	280	1.9
15	335	1.3
15	309	1.3
15	316	1.7
15	245	1.7
15	314	1.3
15	205	1.8
15	297	1.2
15	341	1.2
15	279	1.2
15	312	1.1
15	256	1.1
15	303	1.8
15	279	1.5
15	274	1.3
15	298	2
15	314	1.8
15	274	1.6
15	329	1.5
15	317	1.4
15	262	1.3
15	299	1.5
15	250	1.5
15	300	1.3
15	318	1.5
15	274	1.3
15	289	1.4
15	236	1.8
15	329	1.5
15	289	1.3
15	269	1.2
15	291	1.2
15	330	1.5
15	308	1.6
15	327	1.2
15	300	1.2
15	366	1.3
15	242	1.7
15	331	1.4
15	231	1.3
15	316	1.8
15	234	1.8
15	215	1.6
15	295	1.7
15	313	1.5
15	318	1.7
15	242	1.7
16	345	2.3
16	282	2.5
16	312	2.7
16	331	2.5
16	349	2.6
16	291	2.6
16	319	2.4
16	297	3
16	326	2.5
16	294	2.8
16	314	2.3
16	286	2.5
16	259	2.7
16	231	2.5
16	277	2.7
16	257	2.5
16	280	1.7
16	277	1.6
16	304	1.8
16	254	1.3
16	252	1.6
16	367	1.4
16	270	1.7
16	186	1.5
16	342	1.7
16	293	1.9
16	286	1.8
16	282	1.7
16	316	1.8
16	294	2
16	351	1.9
16	306	1.7
16	317	1.3
16	313	1.8
16	226	1.5
16	287	1.7
16	267	1.8
16	375	1.2
16	304	1.6
16	312	1.6
16	225	1.3
16	343	1.6
16	265	2.2
16	240	1.7
16	287	1.6
16	324	1.3
16	347	1.4
16	268	1.7
16	334	1.6
16	269	1.8
16	275	1.1
16	207	1.4
16	302	1.4
16	342	1.4
16	232	1.3
16	232	1.4
[truncated: 14,860 more rows]
