# Supplementary material for: Optimization of airport check-in service quality focused on operational costs and passengers’ satisfaction
Source: PLoS One. 2021 Aug 5;16(8):e0253586. doi: 10.1371/journal.pone.0253586 (PMC8341503; doi:10.1371/journal.pone.0253586)
Supplement: S1 File — (ZIP) [file pone.0253586.s001.zip › INSTANCES_PONE-D-20-30894R1/passengers_130_9.txt]

id_f arr_t t_serv
0	0	0
1	131	2.4
1	103	2.8
1	150	3.1
1	100	2.6
1	92	2.8
1	136	2.3
1	178	2.6
1	171	2.1
1	117	2.6
1	125	2.5
1	94	2.6
1	195	2.4
1	163	2.1
1	112	3.1
1	73	2.4
1	185	2.5
1	147	1.5
1	109	1.6
1	190	1.2
1	175	1.6
1	118	1.5
1	152	1.7
1	147	1.3
1	131	1.3
1	149	1.9
1	202	1.4
1	198	1.5
1	107	1.5
1	158	1.8
1	163	1.7
1	187	1.5
1	98	1.1
1	172	1.6
1	57	1.2
1	172	1.9
1	124	1.4
1	82	1.4
1	221	1.1
1	75	1.7
1	218	0.9
1	132	1.7
1	100	1.3
1	142	1.5
1	141	1.9
1	85	1.5
1	203	1.4
1	111	1.8
1	162	1.9
1	190	1.7
1	184	1.4
1	179	1.2
1	103	1.6
1	106	1.4
1	115	1.4
1	102	1.6
1	147	1.6
1	130	1.5
1	161	1.8
1	154	2
1	183	1.4
1	97	1.5
1	73	1.6
1	160	1.6
1	176	1.6
1	103	2.2
1	45	1.5
1	200	1.3
1	78	1.4
1	179	1.1
1	157	1.3
1	170	1.3
1	113	1.3
1	184	1.5
1	181	1.1
1	203	1.4
1	184	1.6
1	119	1.4
1	114	1.3
1	118	1.4
1	65	0.8
1	114	1.2
1	177	1.8
1	126	1.5
1	127	1.5
1	140	1.5
1	109	1.7
1	142	1.5
1	172	1.6
1	146	1.6
1	164	0.8
1	148	1.6
1	88	1.3
1	86	1.9
1	117	1.3
1	192	1.4
1	146	1.7
1	132	1.7
1	148	1.7
1	183	1.5
1	108	1.2
1	131	1.2
1	181	1.8
1	133	1.5
1	148	1.7
1	221	2
1	109	1.3
1	191	1.2
1	125	1.3
1	112	1.6
1	202	2
1	138	1.3
1	258	2.1
1	106	1.7
1	110	1.2
1	167	1.1
1	121	1.1
1	161	1.4
1	173	1.6
1	240	1.5
1	137	1.6
1	125	1.6
1	116	1.2
1	75	2.4
1	205	1.6
1	130	1.5
1	113	1.3
1	87	1.7
1	154	1.8
2	84	2.2
2	182	1.6
2	202	2.3
2	116	2.7
2	196	2.5
2	222	2.1
2	129	2.3
2	30	2.6
2	164	2.3
2	196	2.4
2	127	2.1
2	171	3
2	169	2.5
2	181	2.4
2	135	2.4
2	227	2.2
2	199	2.5
2	153	1.5
2	186	2.1
2	192	0.8
2	81	1.2
2	170	1.3
2	125	2
2	147	1.7
2	176	0.8
2	122	1.4
2	83	1
2	150	1.8
2	166	1.2
2	106	1.1
2	138	1.9
2	147	1.4
2	220	1.6
2	72	1.4
2	115	1.8
2	194	1.4
2	95	1.9
2	139	1.5
2	153	1.8
2	73	1.8
2	155	1.4
2	133	0.9
2	177	1.6
2	162	1.8
2	95	1.5
2	90	1.7
2	74	1.3
2	69	1.8
2	194	2.1
2	108	1.6
2	235	1.5
2	195	1.8
2	150	0.9
2	231	1.4
2	160	1.3
2	134	1.5
2	173	1.2
2	190	1.7
2	193	1.2
2	180	1.5
2	160	1.3
2	159	1.3
2	222	1.4
2	116	1.2
2	174	1.3
2	143	1.7
2	92	1.1
2	138	1.1
2	199	1.2
2	137	1.6
2	112	1.4
2	185	1.2
2	142	1.3
2	216	1.5
2	133	1.6
2	151	1.2
2	190	1.4
2	201	1
2	147	1.4
2	109	2
2	170	1.8
2	188	2
2	195	1.7
2	154	1.4
2	264	2.1
2	138	2.1
2	158	2.2
2	117	2.2
2	149	1.7
2	191	1.1
2	130	1.8
2	117	1.7
2	51	1.3
2	160	1.5
2	230	1.3
2	142	1.5
2	87	1.4
2	189	1.6
2	104	1.4
2	188	1.7
2	140	1
2	130	1.8
2	153	1.9
2	178	1.4
2	136	1.8
2	175	1.5
2	115	1.1
2	99	1.2
2	168	1.6
2	115	1.1
2	166	1.6
2	194	1.5
2	233	1.3
2	133	1.2
2	161	1.7
2	184	2.1
2	211	1.5
2	228	1.5
2	153	1.1
2	155	1.6
2	178	1.6
2	171	1.5
2	175	1.6
2	128	1.9
2	100	1.7
2	176	1.4
2	137	1.2
2	182	1.9
2	94	1
2	121	1.4
2	118	1.5
2	152	1.8
2	90	1.7
2	179	0.9
3	170	2.6
3	132	2.3
3	138	2.5
3	201	2.8
3	173	2.3
3	125	2.6
3	189	2.4
3	148	2.3
3	170	2.8
3	229	2.7
3	203	1.9
3	125	2.7
3	152	2.7
3	134	2.7
3	155	1.9
3	154	2.4
3	204	1
3	161	1.9
3	172	1.7
3	136	2.1
3	178	1.8
3	210	1.4
3	211	1.7
3	164	1.5
3	166	1.3
3	161	1.3
3	172	1.4
3	139	1.9
3	161	1.7
3	131	1.4
3	220	1.5
3	113	1.5
3	146	1.7
3	138	1
3	197	1.5
3	173	1.4
3	111	1.5
3	184	2.4
3	87	1.3
3	170	2
3	190	1.3
3	144	1.5
3	175	1.5
3	157	1.9
3	208	1.5
3	215	1
3	204	1.7
3	131	1
3	126	1.4
3	162	1.4
3	217	1.2
3	84	1.4
3	255	2
3	163	1.4
3	155	1.7
3	130	1.5
3	182	1.3
3	220	1.9
3	84	1.3
3	150	1.5
3	183	1.6
3	107	1.4
3	128	1.2
3	60	1
3	135	1.5
3	152	1.7
3	170	1.4
3	161	1.7
3	201	1.6
3	86	1.8
3	202	1.4
3	138	1.3
3	196	1.5
3	127	1.8
3	239	1.8
3	176	1.7
3	90	0.9
3	203	1
3	178	0.9
3	121	0.8
3	161	1.5
3	198	1.3
3	123	1.4
3	227	1.5
3	154	1.7
3	125	1.5
3	131	1.8
3	112	1
3	109	1.2
3	213	1.9
3	232	1.4
3	168	1.3
3	144	1.5
3	173	1.4
3	191	1.5
3	195	1.1
3	118	1.7
3	192	1.4
3	179	1.5
3	129	2
3	171	1.2
3	217	1.5
3	199	1.1
3	154	2
3	174	1.6
3	177	1.6
3	170	1.6
3	205	2.1
3	247	1.8
3	154	1.5
3	205	1.4
3	118	0.9
3	117	1.9
3	126	1.4
3	142	1.6
3	161	1.8
3	47	1.7
3	190	1.6
3	192	1.3
3	109	1
3	234	1.8
3	157	1.5
3	90	1.1
3	185	1.3
3	129	1.1
3	209	1.3
3	212	1.1
4	197	2.4
4	140	2.3
4	184	2.2
4	166	2.7
4	159	2.7
4	163	2.5
4	215	2.4
4	107	2.5
4	190	2.4
4	132	2.8
4	129	2.3
4	152	2
4	237	2.8
4	127	2.4
4	201	2.4
4	198	3
4	231	1.6
4	199	1.4
4	149	2
4	236	1.4
4	135	1.7
4	206	1
4	113	1.5
4	186	1.6
4	178	1.4
4	154	1.4
4	174	2.3
4	208	1.6
4	212	1.5
4	190	1.9
4	180	2
4	129	1.9
4	157	1.1
4	180	1.4
4	184	1.4
4	147	1.6
4	176	1.5
4	157	1.2
4	184	1.1
4	217	1.4
4	161	1.4
4	150	1.5
4	163	2
4	154	1.4
4	89	1.7
4	141	1.3
4	187	1.7
4	240	1.4
4	165	1.1
4	178	0.9
4	177	1.9
4	110	1.7
4	105	1.9
4	137	1.1
4	145	1.4
4	196	1.8
4	206	0.9
4	228	2.1
4	214	1.5
4	233	1
4	164	1.8
4	216	2
4	188	1.7
4	174	2.5
4	209	0.9
4	135	1.5
4	143	1.5
4	168	1.8
4	197	1.6
4	138	1.5
4	220	1.2
4	135	1.2
4	148	1.5
4	218	1.7
4	173	1.6
4	206	1.1
4	208	1
4	193	1.4
4	253	1.5
4	139	1.6
4	162	1.7
4	154	1.5
4	239	1.9
4	193	1.3
4	158	1.6
4	157	1.1
4	152	1.4
4	131	1.7
4	96	1.7
4	198	1.4
4	118	1.7
4	188	1.7
4	104	0.8
4	161	1.3
4	181	1.7
4	100	1.6
4	96	1.4
4	120	2
4	181	1.4
4	258	1.5
4	225	1.4
4	186	1.5
4	171	1.6
4	177	1.8
4	177	1.4
4	137	1.4
4	171	1.4
4	189	1.2
4	158	1.1
4	142	1.6
4	146	0.9
4	116	1.1
4	221	2.1
4	222	1.5
4	147	1.7
4	227	1.3
4	200	2.2
4	109	1.8
4	182	1.3
4	193	1.7
4	201	2
4	171	2
4	174	1.6
4	92	1.1
4	235	1.5
4	199	1.4
5	199	2.3
5	190	2.1
5	211	2.1
5	176	2.6
5	175	2.6
5	210	2.5
5	230	2.5
5	178	2.5
5	236	2.5
5	135	2.4
5	189	2.2
5	166	2.3
5	181	2.3
5	225	2.7
5	107	2.6
5	187	2.7
5	213	2.1
5	246	1.7
5	226	1.7
5	178	1.5
5	260	1.5
5	106	0.9
5	139	1.4
5	186	1.5
5	188	1.4
5	206	1.1
5	114	1.2
5	189	1.5
5	207	1.7
5	112	1.3
5	178	1.5
5	200	1.8
5	152	1.6
5	179	1.6
5	201	1
5	145	2.2
5	307	1.7
5	125	1.7
5	185	1.6
5	269	1.3
5	141	1.2
5	146	1.6
5	202	1.5
5	198	1.9
5	244	1.6
5	224	1.5
5	180	1.1
5	106	1.3
5	163	1.2
5	234	1.9
5	166	1.4
5	243	1.3
5	140	1.3
5	184	1.1
5	225	1.5
5	161	1.1
5	218	1.3
5	140	1.3
5	152	1.1
5	205	1.4
5	196	1.3
5	153	1
5	225	1.6
5	216	1.7
5	215	1.4
5	138	1.3
5	162	0.7
5	160	1.4
5	237	1.6
5	138	1.7
5	188	1.2
5	175	1.1
5	226	1.2
5	149	1.2
5	236	1.5
5	142	1.3
5	138	1.4
5	152	1.7
5	188	1.9
5	201	1.8
5	191	1.5
5	185	1.1
5	60	1.5
5	181	1
5	194	1.6
5	133	1.4
5	210	1.5
5	268	2.2
5	214	1.3
5	207	1.9
5	232	1.5
5	155	1.2
5	105	1.7
5	221	1.7
5	145	1
5	199	1.5
5	120	1.5
5	157	1.2
5	181	1.3
5	134	1.8
5	212	1.2
5	263	1.5
5	182	1.4
5	200	1.6
5	135	1.4
5	185	1.7
5	151	2
5	82	1.5
5	290	1.6
5	167	1.6
5	226	1.1
5	128	1.3
5	198	1.9
5	202	2.1
5	181	1.6
5	166	1.4
5	232	1.5
5	176	1.3
5	108	1.1
5	136	2.1
5	197	0.9
5	209	1.3
5	181	1.2
5	221	1.6
5	181	1.7
5	169	1.1
5	205	1.4
5	156	1.9
5	101	1.7
5	227	1.4
5	139	1.4
5	212	1.6
5	172	1.9
5	133	1.4
6	202	2.3
6	203	2.3
6	274	2
6	198	2.6
6	206	2.3
6	163	2.1
6	153	2.6
6	279	2.7
6	231	2.4
6	270	2.2
6	211	2.6
6	193	2.9
6	178	2.3
6	182	2.6
6	186	2.7
6	212	2.6
6	201	1.4
6	246	1.3
6	224	1.2
6	240	1.4
6	130	1.6
6	207	1.7
6	180	1.8
6	275	1.2
6	230	1.3
6	278	1
6	196	1.8
6	160	1.7
6	187	0.9
6	215	1.1
6	170	1.2
6	190	1.3
6	200	1.6
6	213	1.7
6	188	1.8
6	198	1
6	220	1.9
6	138	1.7
6	206	1.3
6	207	1.2
6	260	2
6	185	1.6
6	202	1.2
6	213	1.7
6	232	1.8
6	161	1.6
6	211	1.7
6	124	1.4
6	243	0.9
6	232	1.4
6	235	1.6
6	129	1.6
6	233	1.3
6	263	1.7
6	205	1.8
6	191	1.2
6	188	1.6
6	235	1.2
6	184	1.7
6	155	1.1
6	198	1.6
6	243	1.8
6	236	1
6	269	1
6	244	2.2
6	252	0.8
6	184	1.6
6	193	1.6
6	215	1.7
6	193	1.4
6	234	1
6	192	1.3
6	162	1.8
6	239	1.2
6	228	1.6
6	185	1.2
6	220	1.2
6	196	1.6
6	233	1.9
6	170	1.7
6	239	1.4
6	197	1.6
6	171	1.2
6	199	1.4
6	216	1.1
6	240	1.2
6	177	1.4
6	231	1.9
6	250	1.8
6	146	1.5
6	148	1.7
6	259	1.6
6	208	1.5
6	253	1.5
6	262	2.1
6	173	1.4
6	262	1.7
6	165	1
6	111	1.2
6	144	1.4
6	189	1.5
6	164	1.3
6	194	1.8
6	136	1.4
6	202	1.7
6	175	2
6	142	1.9
6	223	1.3
6	234	1.3
6	273	2.1
6	157	1.4
6	171	1.4
6	299	1.5
6	111	1
6	185	1.2
6	182	1.5
6	210	1.7
6	240	1.6
6	253	1.8
6	271	1.7
6	270	1.3
6	217	1.5
6	239	0.9
6	249	1.7
6	149	1.4
6	284	1.4
6	235	1.8
6	199	1.6
6	200	1.5
6	179	1.3
6	199	1.1
6	237	2
7	222	2.2
7	178	2.9
7	188	2.7
7	230	2
7	203	2.2
7	177	2.1
7	239	3
7	203	2.1
7	266	2.5
7	248	2.4
7	212	1.9
7	192	2.3
7	208	2.4
7	218	2.4
7	239	1.9
7	195	2.1
7	189	1
7	167	1.6
7	184	0.9
7	249	1
7	230	1.9
7	253	1.6
7	195	1.9
7	218	0.8
7	228	1.4
7	218	1.8
7	174	0.9
7	121	1.1
7	172	1.7
7	242	1.4
7	271	1.9
7	159	1.5
7	195	1.7
7	242	1.3
7	236	1.3
7	155	1.6
7	181	2.2
7	212	1.5
7	244	1.7
7	217	1.6
7	199	2.1
7	206	1.8
7	263	0.9
7	216	1.4
7	201	1.1
7	235	1.7
7	216	1.5
7	184	1
7	201	1.8
7	262	1.8
7	202	1.2
7	244	1.6
7	178	1.4
7	244	1.1
7	162	2
7	292	1.4
7	234	1.6
7	222	1.6
7	178	1.5
7	259	1.6
7	248	1.8
7	229	1.2
7	205	1.4
7	261	1.6
7	293	1.5
7	245	1.5
7	258	1.8
7	244	1.7
7	159	2
7	256	1
7	199	1.5
7	178	1.3
7	191	1.5
7	186	1.3
7	281	1.5
7	185	1.6
7	233	1
7	255	1.2
7	159	1.5
7	234	1.8
7	214	1.7
7	299	0.5
7	252	1.2
7	215	1.3
7	217	2.2
7	230	1.8
7	185	1.2
7	230	2.2
7	215	1.4
7	217	1.5
7	262	1.3
7	237	1.5
7	191	1.8
7	188	2
7	198	1.4
7	273	1.7
7	160	1.9
7	248	1.9
7	199	1.2
7	212	1.6
7	172	1.6
7	137	0.8
7	193	1.3
7	220	1.4
7	258	1.5
7	245	1.1
7	265	1.7
7	150	1.3
7	156	1.9
7	175	1.7
7	231	1.2
7	216	1.2
7	272	1.5
7	247	1.6
7	194	1.8
7	219	0.6
7	201	1.5
7	179	1
7	292	0.9
7	195	1.7
7	239	1.5
7	116	1.5
7	198	1.3
7	278	1.8
7	159	2.3
7	152	1.2
7	201	1.6
7	251	1.7
8	224	2.4
8	231	3.3
8	267	2.1
8	281	2.6
8	272	2.6
8	225	2.3
8	262	2.8
8	205	3.1
8	287	2.5
8	257	1.9
8	337	2.4
8	233	2.5
8	240	2.9
8	191	2.4
8	257	2.6
8	213	2.4
8	269	1.8
8	238	0.9
8	280	1.3
8	221	1.2
8	263	1.9
8	231	1.2
8	196	1.9
8	192	1.2
8	237	1.5
8	242	1
8	174	1.7
8	331	1.4
8	254	1.2
8	212	1.2
8	251	1.2
8	252	1.5
8	220	1.5
8	224	1.5
8	208	1.2
8	351	0.8
8	182	1.7
8	263	2
8	190	1.5
8	274	1.7
8	208	1.9
8	271	1.3
8	160	1.7
8	306	1
8	197	1
8	283	1.7
8	215	1.2
8	240	1.8
8	191	1.6
8	214	1.2
8	274	1.3
8	284	1.9
8	254	1.4
8	242	1.4
8	276	1.4
8	278	1.8
8	242	1.4
8	227	0.9
8	274	1.7
8	254	1.5
8	226	1.4
8	193	1.4
8	228	1.2
8	314	1.3
8	236	1.2
8	210	2.1
8	221	1.2
8	244	1.5
8	274	1.6
8	261	1.1
8	294	1.4
8	274	1.7
8	210	1.2
8	251	1.3
8	317	1
8	222	1.7
8	262	1.6
8	306	1.3
8	287	1.5
8	217	1
8	292	1.8
8	242	1
8	219	1.1
8	227	1.8
8	232	1.2
8	256	1.6
8	207	1.4
8	321	1.8
8	211	0.8
8	231	1.1
8	253	1.9
8	234	1.7
8	285	1.2
8	201	1.6
8	315	1.6
8	336	1.4
8	306	2.3
8	199	1.9
8	242	1.4
8	227	1
8	197	1.3
8	218	1.6
8	255	1.5
8	235	2
8	268	1.1
8	299	1.8
8	174	1.2
8	231	1.7
8	184	1.4
8	306	1.1
8	280	1.6
8	245	1.5
8	311	1.7
8	229	1.9
8	283	1.5
8	243	1.7
8	207	1.7
8	275	1.6
8	170	1.3
8	243	1.9
8	309	1.5
8	277	1.3
8	218	1.3
8	239	1.5
8	279	1.6
8	231	1.3
8	332	1.4
8	226	1.6
8	293	1.4
8	204	1.5
8	270	1.7
8	229	1.6
8	276	1.5
8	307	2
9	231	2.8
9	282	3
9	247	2.3
9	280	2.2
9	318	2.1
9	325	2.7
9	279	2.4
9	264	2.8
9	246	2.7
9	282	2.2
9	235	2.9
9	314	2.8
9	298	2.8
9	308	2.6
9	273	2.3
9	248	1.7
9	291	1.1
9	314	1.6
9	214	1.3
9	248	2.1
9	241	1.9
9	226	1.8
9	217	1.5
9	227	1.6
9	177	1.5
9	238	1.5
9	289	1.5
9	341	1.8
9	306	1.3
9	373	1.2
9	291	1.2
9	237	1.5
9	269	1.5
9	288	1.7
9	283	1.6
9	227	2.1
9	270	1.7
9	251	1.4
9	354	1.5
9	283	1.6
9	268	1.6
9	262	1.7
9	227	1.8
9	245	1
9	302	1.2
9	341	1.6
9	199	1.8
9	192	2
9	228	1.7
9	289	2.1
9	281	1.6
9	307	1.7
9	261	1.2
9	268	1.4
9	219	1.7
9	239	1.6
9	301	1.5
9	304	2.1
9	267	1.8
9	280	1.4
9	272	1.6
9	266	1.8
9	341	1.5
9	321	1.3
9	266	1.7
9	190	1.6
9	308	1.9
9	291	2.1
9	248	1.5
9	225	1.7
9	213	0.8
9	259	1
9	274	1.2
9	259	1.4
9	248	1.2
9	297	1.5
9	252	1.4
9	249	1.4
9	280	1.6
9	312	1.4
9	259	1.2
9	303	1.5
9	351	1.3
9	262	0.9
9	258	1.2
9	313	1.1
9	276	1.1
9	288	0.7
9	241	1.6
9	317	1.6
9	242	1.7
9	278	1.6
9	313	1.1
9	260	1.6
9	230	2.1
9	276	1.7
9	316	1.8
9	280	1.4
9	220	1.5
9	244	1.3
9	275	1.7
9	291	1.5
9	267	1.1
9	308	1.6
9	262	1.1
9	222	1.7
9	314	2.1
9	208	1.7
9	348	2
9	328	2.4
9	211	1.7
9	237	1.4
9	272	1.4
9	256	1.5
9	218	1.8
9	342	1.7
9	273	1.9
9	247	1.4
9	182	1.5
9	246	1.6
9	330	1.5
9	263	1.2
9	353	1.7
10	263	3
10	210	2.7
10	206	2.7
10	290	2.4
10	297	2.4
10	247	2.9
10	253	2.2
10	239	2.2
10	283	2.7
10	332	2.4
10	285	2.7
10	270	2.6
10	292	1.7
10	308	2.6
10	347	2.5
10	226	1.3
10	286	1.8
10	257	1.8
10	244	1.2
10	237	1.3
10	301	1.7
10	294	1.4
10	236	2
10	269	1
10	268	1.3
10	272	1.9
10	247	1.4
10	275	1.5
10	325	1.6
10	336	1.8
10	301	1.7
10	303	1.3
10	261	1.8
10	314	1.6
10	328	1.7
10	288	1.8
10	278	1.7
10	235	1.7
10	245	1.2
10	172	1.9
10	272	1.5
10	230	1
10	325	1
10	253	1.8
10	227	1.9
10	295	1.3
10	221	1.4
10	213	1.8
10	325	1.5
10	303	1.4
10	347	1.5
10	269	1.3
10	269	1.7
10	254	2
10	284	1.6
10	212	1.4
10	298	2
10	227	1.7
10	310	1.8
10	250	1.8
10	281	1.4
10	342	1.3
10	302	1.9
10	318	1.5
10	269	1.9
10	258	1.8
10	311	1.6
10	249	1.4
10	307	1.8
10	306	1.6
10	241	1.6
10	280	1.7
10	290	1.6
10	288	1.3
10	188	1.5
10	346	1.4
10	326	1.7
10	323	1.9
10	270	1.4
10	334	1.4
10	309	1.9
10	206	1.5
10	306	1.9
10	249	2.1
10	284	1.3
10	280	1.7
10	322	1.5
10	276	1.2
10	284	1.7
10	209	1.7
10	308	0.9
10	291	0.9
10	348	1.5
10	278	1.8
10	277	1.5
10	248	1.2
10	292	1.3
10	205	1.2
10	294	1.5
10	238	1.3
10	307	1.2
10	323	1.2
10	316	1.6
10	270	1.6
10	284	1.1
10	303	1.9
10	258	1.8
10	337	1.5
10	268	1.8
10	269	1.5
10	260	1.2
10	277	1.3
10	306	1.4
10	293	1.4
10	251	0.9
10	254	1.4
10	263	1
10	328	1.3
10	263	1.8
10	283	1
10	253	1.4
10	249	1.3
10	258	1.8
11	214	2.6
11	281	2.1
11	231	2.8
11	217	2.5
11	291	2
11	278	2.8
11	299	3.2
11	286	2.1
11	283	2.6
11	231	2.4
11	298	2.5
11	291	2.5
11	295	2.6
11	267	2.5
11	310	2.6
11	247	2.5
11	287	2.2
11	252	1.6
11	287	1.7
11	321	1.4
11	245	1.3
11	257	1.7
11	305	2.1
11	270	1
11	314	1.4
11	307	1.4
11	289	1.7
11	298	1.6
11	250	1.5
11	258	1.6
11	250	1.5
11	256	1
11	336	2.1
11	307	1.2
11	314	1.4
11	274	1.7
11	224	1.6
11	318	1.3
11	213	2
11	299	1.5
11	277	1.2
11	336	1.6
11	395	1.3
11	243	1.5
11	300	1.4
11	230	1.5
11	282	1.2
11	379	1.7
11	255	1.4
11	285	1.6
11	309	1.3
11	360	1.3
11	309	1.7
11	325	1.3
11	229	1.6
11	260	1.6
11	249	1.2
11	340	1.7
11	290	1.9
11	293	1.9
11	270	1.1
11	245	1.1
11	356	1.4
11	313	1.7
11	247	1.2
11	247	1.8
11	242	1.8
11	271	1.3
11	198	1.9
11	271	1.5
11	282	1.2
11	300	1.4
11	334	1.6
11	324	1.3
11	254	1.1
11	222	1.8
11	219	1.8
11	231	1.6
11	320	1.6
11	253	1.3
11	306	1.4
11	293	1.6
11	302	1.4
11	311	1.2
11	316	1.1
11	235	0.8
11	306	1.7
11	211	1.9
11	298	1.5
11	361	0.9
11	257	1.6
11	285	1.3
11	227	1.1
11	311	1.5
11	260	1.6
11	240	1.2
11	184	1.6
11	294	2.1
11	300	1.8
11	219	1.9
11	326	1.5
11	272	1.6
11	343	1.5
11	297	1.4
11	285	1.5
11	285	1.2
11	215	1.8
11	279	1
11	276	1.2
11	272	1.6
11	298	1.6
11	286	1.5
11	299	1.4
11	190	2.2
11	320	0.9
11	237	1.6
11	377	2.1
11	309	1.4
11	253	1.8
11	282	1.9
11	245	1.3
11	315	1.5
11	238	1.4
11	298	1.7
11	279	1.6
11	264	1.7
11	365	1.5
11	247	1.5
11	253	1.7
11	288	1.7
11	273	1.6
11	271	1.4
11	292	1.9
11	284	0.9
11	212	1.1
11	239	2.2
11	250	1.2
12	273	2.8
12	327	3
12	249	2.9
12	372	1.9
12	321	2.2
12	398	2
12	339	2.3
12	344	2.6
12	263	2.7
12	330	2.3
12	239	3
12	277	2.7
12	355	2.2
12	298	2.2
12	295	2.4
12	338	2.7
12	240	1.7
12	297	1.9
12	397	1.6
12	292	2.1
12	306	1.8
12	328	1.9
12	310	1.7
12	320	1.9
12	287	1.7
12	316	1.4
12	282	1.3
12	284	1.4
12	239	1.3
12	289	1.3
12	300	1.4
12	311	1.6
12	289	1.9
12	386	1.5
12	309	1.4
12	303	0.9
12	288	1.5
12	278	1.4
12	330	1.4
12	298	1.7
12	307	1.6
12	322	1.8
12	319	1.2
12	307	1.5
12	267	0.7
12	298	2
12	300	1.7
12	300	1.7
12	278	1.5
12	301	1.3
12	224	2.2
12	293	1.8
12	324	1.4
12	352	1.7
12	297	1.3
12	208	1.6
12	305	1.9
12	300	1.9
12	361	1.5
12	309	1.9
12	301	1.1
12	260	1.7
12	340	1.2
12	269	1.9
12	294	1.6
12	318	0.9
12	357	1.6
12	255	1.1
12	296	1.4
12	286	1.7
12	247	1.5
12	269	1
12	213	1.4
12	266	1.8
12	295	1.2
12	239	1.5
12	260	1.2
12	359	1.4
12	273	1.7
12	323	1.6
12	281	1.1
12	303	1.2
12	318	1.6
12	297	1.7
12	348	1.5
12	260	1.4
12	313	0.9
12	308	1.2
12	263	1.6
12	277	1.2
12	342	1.7
12	300	1.8
12	341	1.4
12	302	1.3
12	271	1.3
12	299	1.8
12	414	1.8
12	284	1.7
12	310	1.4
12	302	1.4
12	326	1.7
12	303	1.5
12	308	1.3
12	381	1.3
12	330	1.5
12	281	1.3
12	313	1.4
12	319	1.1
12	258	1.6
12	281	1.6
12	369	1.4
12	297	0.8
12	322	1.6
12	227	1.4
12	388	1
12	254	1
12	227	1.5
12	310	1
12	336	1.6
12	291	1.5
12	302	1.7
12	204	1.3
12	287	1.4
12	305	1
12	282	1.4
12	272	1.2
12	282	1
12	239	1.4
12	339	1.4
12	245	1.1
12	206	1.4
12	254	1.5
12	396	1.5
13	275	2.3
13	364	2.7
13	336	2.2
13	263	2.2
13	269	2.3
13	334	2.8
13	289	2.5
13	324	2.4
13	339	2.3
13	267	2.3
13	316	2.6
13	325	2.4
13	261	2.7
13	333	2.3
13	230	3.1
13	364	1.6
13	275	2.1
13	284	1.3
13	244	1.5
13	362	1.6
13	319	1.4
13	236	1.2
13	299	0.8
13	313	1.4
13	333	1.9
13	271	1.7
13	221	1.4
13	290	1.1
13	330	1.5
13	346	1.2
13	333	1.2
13	275	1.3
13	324	1.5
13	325	1.8
13	260	1.3
13	314	1.1
13	332	1.3
13	316	1.2
13	281	1.5
13	303	1.3
13	347	1.3
13	229	2.1
13	225	1.3
13	340	1.3
13	353	1.8
13	295	1.7
13	328	1.3
13	327	2.2
13	281	1.5
13	248	2.2
13	215	1.3
13	337	1.8
13	273	1.6
13	345	1.4
13	300	1.8
13	342	1.4
13	388	1.5
13	293	1.1
13	321	1.9
13	335	1.3
13	286	1.5
13	263	1.6
13	320	1.7
13	272	1
13	362	2
13	297	1.4
13	326	1.5
13	316	1.2
13	315	1.4
13	255	1.2
13	273	1.8
13	367	1.8
13	262	1.8
13	288	1.8
13	354	1.7
13	350	1.8
13	343	1.8
13	290	1.5
13	324	1.3
13	314	1.5
13	356	1.4
13	349	1.8
13	312	1.9
13	325	1.4
13	310	1.3
13	229	1.6
13	282	1.5
13	354	1.8
13	247	1.4
13	288	1.4
13	276	1.5
13	349	1.4
13	356	1.5
13	386	1.6
13	244	1.5
13	274	1.1
13	308	1.6
13	304	1.7
13	327	1.7
13	309	1.8
13	357	1.5
13	267	1.2
13	280	1.6
13	310	1.7
13	312	1
13	309	1.3
13	299	1.5
13	330	1.3
13	227	1.4
13	327	1.1
13	329	1.4
13	308	1.7
13	251	1.9
13	278	1.6
13	310	1.6
13	283	1.9
13	295	1.7
13	278	1.6
13	270	1.3
13	296	1.9
13	299	1.9
13	302	1.5
14	327	2.6
14	292	3
14	283	2.6
14	365	3
14	311	1.9
14	277	2.8
14	274	2.5
14	323	1.9
14	270	2.6
14	230	2.6
14	306	2.6
14	296	2.4
14	439	3.1
14	300	2.9
14	337	2.3
14	292	2.4
14	305	1
14	313	1.3
14	248	1.6
14	295	1.6
14	264	1.6
14	276	1.3
14	290	1.3
14	437	1.6
14	243	1.2
14	337	1.3
14	272	1.9
14	356	1.3
14	362	0.9
14	289	1.3
14	322	1.7
14	303	1.2
14	245	1.3
14	342	1.4
14	279	1.7
14	295	1.2
14	298	1.3
14	292	1.6
14	285	2.1
14	308	1.4
14	321	1.5
14	420	1.3
14	232	1.6
14	267	1.1
14	277	1.6
14	359	1.7
14	296	1.9
14	315	0.9
14	241	1.4
14	343	1.5
14	229	1.9
14	241	1.1
14	396	1.8
14	360	1.5
14	299	1.3
14	331	1.2
14	273	1.2
14	313	1.7
14	277	0.9
14	318	1.1
14	328	1.8
14	356	1.2
14	247	1.4
14	280	1.1
14	344	1.8
14	281	1.6
14	351	1.1
14	243	1.7
14	291	1.9
14	363	1.4
14	353	2.3
14	341	1.3
14	289	1.9
14	270	1.9
14	330	1.5
14	369	1.4
14	331	1.1
14	314	1.9
14	253	1.9
14	344	1.4
14	283	1.6
14	363	1.6
14	237	0.8
14	302	1.4
14	371	1.5
14	314	1.3
14	343	1.5
14	297	1.8
14	267	1.3
14	228	1.7
14	315	1.9
14	367	1.4
14	316	1.6
14	344	1.5
14	399	1.4
14	279	1.7
14	288	1.4
14	352	1.4
14	292	1.8
14	242	0.7
14	333	1.1
14	314	1.2
14	288	1.6
14	263	1.7
14	284	1.6
14	343	1.3
14	262	1.6
14	262	1.6
14	267	1.5
14	339	1.6
14	293	1.5
14	256	1
14	235	1.2
14	233	1.6
14	333	1.3
14	282	1.5
14	259	1.5
14	369	1.1
14	290	1.9
14	340	1.4
14	295	1.1
14	288	1.5
14	235	1.4
14	303	1.6
14	340	2
14	276	1.2
14	338	1.5
14	285	1.6
14	415	2
15	277	2.5
15	356	2.2
15	338	2.8
15	292	2.6
15	328	2.7
15	326	2.6
15	310	2.1
15	303	2
15	294	2.5
15	370	1.8
15	301	2.6
15	249	2.8
15	312	2.8
15	304	2.8
15	392	2.3
15	323	2.8
15	286	1.7
15	359	1.8
15	336	1.4
15	395	1.4
15	260	1.1
15	244	1.9
15	259	1.9
15	307	1.6
15	204	1.9
15	274	2.1
15	331	0.9
15	334	1.1
15	306	1.3
15	275	1.5
15	271	1.4
15	313	1.4
15	248	1.5
15	330	1.9
15	358	1.8
15	408	1.2
15	319	1.8
15	316	2.1
15	235	1.1
15	288	1.5
15	250	1.7
15	272	1.3
15	366	1.7
15	315	1.7
15	306	1.3
15	282	1.7
15	301	1.3
15	280	1.3
15	329	1.5
15	271	1.2
15	300	1.7
15	351	1.6
15	338	1.3
15	305	1.3
15	366	1.6
15	286	1.7
15	240	1.5
15	295	1.3
15	282	1.7
15	343	1.4
15	281	1.3
15	367	1
15	324	1.8
15	315	1.3
15	329	1.2
15	306	1.2
15	259	1.6
15	403	1.6
15	260	1.6
15	409	1.8
15	284	1.3
15	262	1
15	285	1.5
15	328	2.1
15	305	1.7
15	327	1.7
15	265	1.7
15	341	1.6
15	300	1.6
15	223	0.9
15	303	1.2
15	282	1
15	321	1.4
15	306	2.1
15	331	1.8
15	302	0.9
15	339	1.8
15	251	1.9
15	367	1.9
15	247	1.6
15	284	1.1
15	229	1.1
15	274	1.5
15	253	1.7
15	269	1.2
15	294	0.9
15	292	1.4
15	311	2
15	313	1.4
15	310	2
15	345	1.1
15	290	1.3
15	338	1.8
15	280	1.6
15	317	1.7
15	297	1.5
15	289	2.2
15	352	1.4
15	249	1.5
15	312	1.7
15	313	1.5
15	338	0.7
15	267	1.7
15	272	1.4
15	300	1.6
15	326	1.9
15	320	1.4
15	320	1.6
15	294	1.4
15	350	1.6
15	338	1.4
15	278	1.3
15	340	1.5
15	356	1.8
15	245	1
15	351	1.3
15	322	1.3
15	287	1.7
15	309	1.7
15	265	1.9
15	323	1.8
16	330	2.5
16	302	2.4
16	340	2.6
16	303	2.4
16	362	2.5
16	410	2.5
16	366	2.3
16	386	2.4
16	306	2.5
16	250	2.4
16	366	2.4
16	363	3.1
16	379	2.4
16	373	2.5
16	358	1.9
16	318	2.6
16	250	1.1
16	413	1.1
16	241	1.3
16	277	1.7
16	412	2
16	332	1.4
16	270	1.5
16	346	1.9
16	252	1.6
16	418	1.4
16	408	1.5
16	334	1.5
16	310	1.2
16	249	1.1
16	299	2
16	359	1
16	366	1.7
16	339	1.5
16	366	1.8
16	337	1.7
16	427	1.7
16	310	1.5
16	355	0.9
16	382	1.3
16	316	1.8
16	297	0.8
16	324	1.2
16	340	1.4
16	344	1.6
16	361	1.4
16	383	1.3
16	409	1.8
16	295	1.6
16	387	2
16	340	1.4
16	427	1.9
16	265	1.9
16	357	1.4
16	358	1.6
16	274	1.5
16	364	1.2
[truncated: 14,891 more rows]
