# Supplementary material for: Optimization of airport check-in service quality focused on operational costs and passengers’ satisfaction
Source: PLoS One. 2021 Aug 5;16(8):e0253586. doi: 10.1371/journal.pone.0253586 (PMC8341503; doi:10.1371/journal.pone.0253586)
Supplement: S1 File — (ZIP) [file pone.0253586.s001.zip › INSTANCES_PONE-D-20-30894R1/Read_me.txt]

In this file you can find explaination about:
Content of the Folder INSTANCES_PONE-D-20-30894R1
Description of files flights_130_*.txt
Description of file passengers_130_*.txt
Description of file flights_75.txt
Description of file flights_105.txt
Instance generator parameters

-----------------------------------------

Content of the folder INSTANCES_PONE-D-20-30894R1

20 files flights_130_1:20
20 files passengers_130_1:20
1 file  flights_75
1 file flights_105

-----------------------------------------

Description of files flights_130_*.txt

This files are composed by 3 columns: 
- the first represents the flight id. It is denoted as "id_f"
- the second represents the number of passengers of the flight, denoted as "n_pass"
- the third refers to the departure time, denoted as "dep_t"
The departure time is expressed in minutes, where minute 0 corresponds to midnight.

The file are composed by 130 rows, one for each flight.

-----------------------------------------

Description of file passengers_130_*.txt

In this file each row refers to a passenger.

The files are composed by three columns:
- the first represents the flight id. It is denoted as "id_f"
- the second represents the arrival time o f a passenger to the airport ("arr_t")
- the third is the service time of the passenger at the check-in desk ("t_serv"), expressed in minutes

The files contain as many rows as the number of all the passengers of all the flights.

-----------------------------------------

Description of file flights_75.txt

This file is useful to construct the instances with 75 flights (simulating the low season).
the file contains 20 rows, one for each instance.

Each row reports the flights id the instance is composed.
You can consuct the instances by selecting the data related to the flights in one of the flights_130_*.txt and passengers_130_*.txt files.

-----------------------------------------

Description of file flights_105.txt

The usefulness of this file is the same as flights_75.txt but with 105 fligths that represent the medium season

-----------------------------------------

Instance generator parameters

Here it is reported the text describing the instance generation by teh simulator, taken by the .tex source file.

\item Flights distribution: the flights distribution in a 24h-day follows a normal distribution with parameters $\mu = 13$ and $\sigma^2 = 8$. In a day, different numbers of flights are considered for the tests, $75$ to model low traffic, $105$ for medium traffic and $130$ for high traffic. The notation low, medium and high traffic refers to seasonal trend of the air traffic that is high during the summer, low during the winter and medium during the spring and the autumn.
\item Arrivals distribution: check-in counter service demand can be expressed in terms of (a fraction of the) passengers arrival, represented by a stochastic variable. Two different cases have been tested. In the first case passengers arrive between $80$ and $40$ minutes before the scheduled departure time of the flight; in the second case passengers arrive between $100$ and $20$ minutes before the departure. In both cases, the expectation set to $60$ minutes means that the most part of passengers arrive one hour before the departure. The first represents an homogeneous distribution of passengers per flight: the passengers arrival is characterized by a normal distribution with parameters $\mu = 60$ and $\sigma^2 = 20$; the second models a heterogeneous distribution: the passengers arrival is characterized by a normal distribution with parameters $\mu = 60$; $\sigma^2 = 40$. 
\item Passenger types: three types of passengers are here considered (\cite{diaz2008check}): business (35$\%$), travelling alone, with at most one baggage; tourist (40$\%$), travelling alone or in groups up to $4$ people carrying one (70$\%$) or two (30$\%$) luggage each and personal passengers (25$\%$) with one bag.
\item Service time: the service time represents the processing time of a passenger. The processing time at the check-in desk depends on the number of bags. It has a uniform distribution with variance of $20\%$ and the following average processing times: no bags needs $1$ minute, one bag needs $1.5$ minute and $2$ bags need $2.5$ minutes.
\item Number of check-in desks: the maximum number of check-in counters that can be opened is $69$.
